# Supplementary material for: Succession and determinants of the early life nasopharyngeal microbiota in a South African birth cohort
Source: Microbiome. 2023 Jun 5;11:127. doi: 10.1186/s40168-023-01563-5 (PMC10240772; doi:10.1186/s40168-023-01563-5)
Supplement: Supplementary file 2 — Additional file 1: Section A. Extended methods (Figure S1). Section B. Extended results - sequencing controls and sample selection (Figures S2-S7). Section C. Extended results - Figures S8-S19. Section D. Extended references. Table S1. RDP classifier implementation for DADA2 and SILVA version: ASV table. Table S2. RDP classifier implementation for DADA2 and SILVA version: taxonomic classification. Table S3. Metadata file: NP specimens. Table S4. Metadata file: Participants. Table S5. Differential abundance testing. [file 40168_2023_1563_MOESM1_ESM.zip]

Archive with 6 entries (6 files):
- Healthy cohort_Supplementary_13 March_clean.docx
- Supplementary_table_1.csv
- Supplementary_table_2.csv
- Supplementary_table_3.csv
- Supplementary_table_4.csv
- Supplementary_table_5.xlsx
