# Supplementary material for: Succession and determinants of the early life nasopharyngeal microbiota in a South African birth cohort
Source: Microbiome. 2023 Jun 5;11:127. doi: 10.1186/s40168-023-01563-5 (PMC10240772; doi:10.1186/s40168-023-01563-5)
Supplement: Supplementary file 2 — Additional file 1: Section A. Extended methods (Figure S1). Section B. Extended results - sequencing controls and sample selection (Figures S2-S7). Section C. Extended results - Figures S8-S19. Section D. Extended references. Table S1. RDP classifier implementation for DADA2 and SILVA version: ASV table. Table S2. RDP classifier implementation for DADA2 and SILVA version: taxonomic classification. Table S3. Metadata file: NP specimens. Table S4. Metadata file: Participants. Table S5. Differential abundance testing. [file 40168_2023_1563_MOESM1_ESM.zip › Supplementary_table_2.csv]

	Kingdom	Phylum	Class	Order	Family	Genus	Genus_number	Species_SILVA138
ASV_1	Bacteria	Proteobacteria	Gammaproteobacteria	Pseudomonadales	Moraxellaceae	Moraxella	Moraxella_1	NA
ASV_2	Bacteria	Proteobacteria	Gammaproteobacteria	Pasteurellales	Pasteurellaceae	Haemophilus	Haemophilus_2	NA
ASV_3	Bacteria	Proteobacteria	Gammaproteobacteria	Pasteurellales	Pasteurellaceae	Haemophilus	Haemophilus_3	NA
ASV_4	Bacteria	Actinobacteriota	Actinobacteria	Corynebacteriales	Corynebacteriaceae	Corynebacterium	Corynebacterium_4	NA
ASV_5	Bacteria	Firmicutes	Bacilli	Staphylococcales	Staphylococcaceae	Staphylococcus	Staphylococcus_5	NA
ASV_6	Bacteria	Firmicutes	Bacilli	Lactobacillales	Carnobacteriaceae	Dolosigranulum	Dolosigranulum_6	pigrum
ASV_7	Bacteria	Firmicutes	Bacilli	Lactobacillales	Streptococcaceae	Streptococcus	Streptococcus_7	NA
ASV_8	Bacteria	Actinobacteriota	Actinobacteria	Corynebacteriales	Corynebacteriaceae	Corynebacterium	Corynebacterium_8	NA
ASV_9	Bacteria	Actinobacteriota	Actinobacteria	Corynebacteriales	Mycobacteriaceae	Mycobacterium	Mycobacterium_9	NA
ASV_10	Bacteria	Firmicutes	Bacilli	Lactobacillales	Streptococcaceae	Streptococcus	Streptococcus_10	NA
ASV_11	Bacteria	Proteobacteria	Gammaproteobacteria	Pseudomonadales	Moraxellaceae	Moraxella	Moraxella_11	lincolnii
ASV_12	Bacteria	Proteobacteria	Gammaproteobacteria	Enterobacterales	Enterobacteriaceae	Escherichia/Shigella	Escherichia/Shigella_12	NA
ASV_13	Bacteria	Proteobacteria	Gammaproteobacteria	Burkholderiales	Neisseriaceae	Neisseria	Neisseria_13	NA
ASV_14	Bacteria	Actinobacteriota	Actinobacteria	Corynebacteriales	Corynebacteriaceae	Corynebacterium	Corynebacterium_14	NA
ASV_16	Bacteria	Proteobacteria	Gammaproteobacteria	Pasteurellales	Pasteurellaceae	Haemophilus	Haemophilus_16	NA
ASV_17	Bacteria	Proteobacteria	Gammaproteobacteria	Pseudomonadales	Moraxellaceae	Moraxella	Moraxella_17	NA
ASV_18	Bacteria	Proteobacteria	Gammaproteobacteria	Enterobacterales	Enterobacteriaceae	Klebsiella	Klebsiella_18	NA
ASV_20	Bacteria	Proteobacteria	Gammaproteobacteria	Burkholderiales	Neisseriaceae	Neisseria	Neisseria_20	NA
ASV_21	Bacteria	Proteobacteria	Alphaproteobacteria	Sphingomonadales	Sphingomonadaceae	Blastomonas	Blastomonas_21	NA
ASV_22	Bacteria	Proteobacteria	Gammaproteobacteria	Burkholderiales	Neisseriaceae	NA	NA_22	NA
ASV_23	Bacteria	Proteobacteria	Gammaproteobacteria	Pasteurellales	Pasteurellaceae	Haemophilus	Haemophilus_23	NA
ASV_24	Bacteria	Firmicutes	Bacilli	Lactobacillales	Streptococcaceae	Streptococcus	Streptococcus_24	NA
ASV_25	Bacteria	Proteobacteria	Gammaproteobacteria	Pseudomonadales	Moraxellaceae	Moraxella	Moraxella_25	NA
ASV_26	Bacteria	Proteobacteria	Gammaproteobacteria	Burkholderiales	Oxalobacteraceae	Noviherbaspirillum	Noviherbaspirillum_26	NA
ASV_27	Bacteria	Proteobacteria	Gammaproteobacteria	Burkholderiales	Comamonadaceae	NA	NA_27	NA
ASV_28	Bacteria	Actinobacteriota	Actinobacteria	Corynebacteriales	Corynebacteriaceae	Corynebacterium	Corynebacterium_28	NA
ASV_29	Bacteria	Proteobacteria	Gammaproteobacteria	Pseudomonadales	Moraxellaceae	Moraxella	Moraxella_29	NA
ASV_30	Bacteria	Fusobacteriota	Fusobacteriia	Fusobacteriales	Fusobacteriaceae	Fusobacterium	Fusobacterium_30	nucleatum
ASV_31	Bacteria	Proteobacteria	Gammaproteobacteria	Enterobacterales	Enterobacteriaceae	Salmonella	Salmonella_31	NA
ASV_32	Bacteria	Firmicutes	Bacilli	Bacillales	Bacillaceae	Bacillus	Bacillus_32	NA
ASV_33	Bacteria	Bacteroidota	Bacteroidia	Bacteroidales	Prevotellaceae	Alloprevotella	Alloprevotella_33	NA
ASV_34	Bacteria	Actinobacteriota	Actinobacteria	Corynebacteriales	Corynebacteriaceae	Corynebacterium	Corynebacterium_34	NA
ASV_35	Bacteria	Firmicutes	Clostridia	Lachnospirales	Lachnospiraceae	NA	NA_35	NA
ASV_36	Bacteria	Proteobacteria	Gammaproteobacteria	Pseudomonadales	Moraxellaceae	Moraxella	Moraxella_36	NA
ASV_37	Bacteria	Proteobacteria	Gammaproteobacteria	Pseudomonadales	Pseudomonadaceae	Pseudomonas	Pseudomonas_37	NA
ASV_38	Bacteria	Proteobacteria	Gammaproteobacteria	Burkholderiales	Oxalobacteraceae	Massilia	Massilia_38	NA
ASV_39	Bacteria	Firmicutes	Bacilli	Staphylococcales	Gemellaceae	Gemella	Gemella_39	NA
ASV_40	Bacteria	Bacteroidota	Bacteroidia	Bacteroidales	Porphyromonadaceae	Porphyromonas	Porphyromonas_40	NA
ASV_41	Bacteria	Proteobacteria	Gammaproteobacteria	Pasteurellales	Pasteurellaceae	Actinobacillus	Actinobacillus_41	NA
ASV_42	Bacteria	Proteobacteria	Gammaproteobacteria	Burkholderiales	Neisseriaceae	Neisseria	Neisseria_42	meningitidis
ASV_43	Bacteria	Fusobacteriota	Fusobacteriia	Fusobacteriales	Fusobacteriaceae	Fusobacterium	Fusobacterium_43	NA
ASV_44	Bacteria	Proteobacteria	Gammaproteobacteria	Burkholderiales	Oxalobacteraceae	Noviherbaspirillum	Noviherbaspirillum_44	NA
ASV_45	Bacteria	Proteobacteria	Gammaproteobacteria	Pseudomonadales	Moraxellaceae	Moraxella	Moraxella_45	NA
ASV_46	Bacteria	Bacteroidota	Bacteroidia	Bacteroidales	Prevotellaceae	Prevotella	Prevotella_46	melaninogenica
ASV_47	Bacteria	Firmicutes	Bacilli	Lactobacillales	Lactobacillaceae	Lactobacillus	Lactobacillus_47	NA
ASV_48	Bacteria	Proteobacteria	Gammaproteobacteria	Pseudomonadales	Moraxellaceae	Moraxella	Moraxella_48	NA
ASV_49	Bacteria	Fusobacteriota	Fusobacteriia	Fusobacteriales	Leptotrichiaceae	Streptobacillus	Streptobacillus_49	NA
ASV_50	Bacteria	Fusobacteriota	Fusobacteriia	Fusobacteriales	Leptotrichiaceae	Streptobacillus	Streptobacillus_50	hongkongensis
ASV_51	Bacteria	Proteobacteria	Gammaproteobacteria	Burkholderiales	Comamonadaceae	Acidovorax	Acidovorax_51	NA
ASV_52	Bacteria	Proteobacteria	Alphaproteobacteria	Rhizobiales	Beijerinckiaceae	Bosea	Bosea_52	NA
ASV_53	Bacteria	Proteobacteria	Alphaproteobacteria	Azospirillales	Azospirillaceae	NA	NA_53	NA
ASV_54	Bacteria	Proteobacteria	Gammaproteobacteria	Burkholderiales	Oxalobacteraceae	Noviherbaspirillum	Noviherbaspirillum_54	NA
ASV_55	Bacteria	Verrucomicrobiota	Chlamydiae	Chlamydiales	Chlamydiaceae	Chlamydia	Chlamydia_55	trachomatis
ASV_56	Bacteria	Fusobacteriota	Fusobacteriia	Fusobacteriales	Fusobacteriaceae	Fusobacterium	Fusobacterium_56	necrophorum
ASV_57	Bacteria	Proteobacteria	Gammaproteobacteria	Enterobacterales	Yersiniaceae	Serratia	Serratia_57	NA
ASV_58	Bacteria	Bacteroidota	Bacteroidia	Bacteroidales	Porphyromonadaceae	Porphyromonas	Porphyromonas_58	NA
ASV_59	Bacteria	Fusobacteriota	Fusobacteriia	Fusobacteriales	Leptotrichiaceae	Sneathia	Sneathia_59	sanguinegens
ASV_60	Bacteria	Proteobacteria	Gammaproteobacteria	Pasteurellales	Pasteurellaceae	Haemophilus	Haemophilus_60	influenzae
ASV_61	Bacteria	Fusobacteriota	Fusobacteriia	Fusobacteriales	Fusobacteriaceae	Fusobacterium	Fusobacterium_61	NA
ASV_62	Bacteria	Actinobacteriota	Actinobacteria	Corynebacteriales	Corynebacteriaceae	Corynebacterium	Corynebacterium_62	NA
ASV_63	Bacteria	Bacteroidota	Bacteroidia	Bacteroidales	Prevotellaceae	NA	NA_63	NA
ASV_64	Bacteria	Proteobacteria	Gammaproteobacteria	Burkholderiales	Neisseriaceae	Neisseria	Neisseria_64	NA
ASV_65	Bacteria	Fusobacteriota	Fusobacteriia	Fusobacteriales	Leptotrichiaceae	Streptobacillus	Streptobacillus_65	NA
ASV_66	Bacteria	Proteobacteria	Gammaproteobacteria	Burkholderiales	Rhodocyclaceae	Methyloversatilis	Methyloversatilis_66	NA
ASV_67	Bacteria	Firmicutes	Bacilli	Lactobacillales	Listeriaceae	Listeria	Listeria_67	NA
ASV_68	Bacteria	Proteobacteria	Gammaproteobacteria	Pseudomonadales	Moraxellaceae	Moraxella	Moraxella_68	nonliquefaciens
ASV_70	Bacteria	Firmicutes	Bacilli	Lactobacillales	Streptococcaceae	Streptococcus	Streptococcus_70	pneumoniae
ASV_71	Bacteria	Proteobacteria	Gammaproteobacteria	Pseudomonadales	Moraxellaceae	Acinetobacter	Acinetobacter_71	NA
ASV_72	Bacteria	Proteobacteria	Gammaproteobacteria	Pseudomonadales	Moraxellaceae	Moraxella	Moraxella_72	NA
ASV_73	Bacteria	Firmicutes	Bacilli	Mycoplasmatales	Mycoplasmataceae	Mycoplasma	Mycoplasma_73	amphoriforme
ASV_74	Bacteria	Actinobacteriota	Actinobacteria	Corynebacteriales	Corynebacteriaceae	Corynebacterium	Corynebacterium_74	NA
ASV_75	Bacteria	Fusobacteriota	Fusobacteriia	Fusobacteriales	Fusobacteriaceae	Fusobacterium	Fusobacterium_75	massiliense
ASV_76	Bacteria	Fusobacteriota	Fusobacteriia	Fusobacteriales	Leptotrichiaceae	Sneathia	Sneathia_76	NA
ASV_77	Bacteria	Proteobacteria	Gammaproteobacteria	Burkholderiales	Burkholderiaceae	Ralstonia	Ralstonia_77	NA
ASV_78	Bacteria	Firmicutes	Bacilli	Lactobacillales	Streptococcaceae	Streptococcus	Streptococcus_78	NA
ASV_79	Bacteria	Proteobacteria	Gammaproteobacteria	Burkholderiales	Neisseriaceae	Neisseria	Neisseria_79	NA
ASV_80	Bacteria	Proteobacteria	Alphaproteobacteria	Caulobacterales	Caulobacteraceae	NA	NA_80	NA
ASV_81	Bacteria	Bacteroidota	Bacteroidia	Bacteroidales	Prevotellaceae	NA	NA_81	NA
ASV_82	Bacteria	Firmicutes	Bacilli	Lactobacillales	Streptococcaceae	Streptococcus	Streptococcus_82	equi
ASV_83	Bacteria	Proteobacteria	Gammaproteobacteria	Burkholderiales	Comamonadaceae	Aquabacterium	Aquabacterium_83	NA
ASV_84	Bacteria	Proteobacteria	Gammaproteobacteria	Pseudomonadales	Moraxellaceae	Acinetobacter	Acinetobacter_84	NA
ASV_85	Bacteria	Proteobacteria	Gammaproteobacteria	Pseudomonadales	Moraxellaceae	Acinetobacter	Acinetobacter_85	NA
ASV_86	Bacteria	Proteobacteria	Gammaproteobacteria	Burkholderiales	Oxalobacteraceae	Noviherbaspirillum	Noviherbaspirillum_86	NA
ASV_87	Bacteria	Proteobacteria	Gammaproteobacteria	Pseudomonadales	Moraxellaceae	Acinetobacter	Acinetobacter_87	NA
ASV_88	Bacteria	Actinobacteriota	Actinobacteria	Micrococcales	Microbacteriaceae	Yonghaparkia	Yonghaparkia_88	NA
ASV_89	Bacteria	Firmicutes	Bacilli	Lactobacillales	Streptococcaceae	Streptococcus	Streptococcus_89	NA
ASV_90	Bacteria	Proteobacteria	Alphaproteobacteria	Azospirillales	Azospirillaceae	Azospirillum	Azospirillum_90	NA
ASV_91	Bacteria	Proteobacteria	Gammaproteobacteria	Burkholderiales	Comamonadaceae	Rubrivivax	Rubrivivax_91	NA
ASV_92	Bacteria	Proteobacteria	Alphaproteobacteria	Rhizobiales	Rhizobiaceae	Allorhizobium-Neorhizobium-Pararhizobium-Rhizobium	Allorhizobium-Neorhizobium-Pararhizobium-Rhizobium_92	NA
ASV_93	Bacteria	Firmicutes	Bacilli	Lactobacillales	Enterococcaceae	Enterococcus	Enterococcus_93	NA
ASV_94	Bacteria	Bacteroidota	Bacteroidia	Bacteroidales	Prevotellaceae	Prevotella	Prevotella_94	nanceiensis
ASV_95	Bacteria	Bacteroidota	Bacteroidia	Bacteroidales	Porphyromonadaceae	Porphyromonas	Porphyromonas_95	NA
ASV_96	Bacteria	Proteobacteria	Gammaproteobacteria	Pasteurellales	Pasteurellaceae	Haemophilus	Haemophilus_96	NA
ASV_97	Bacteria	Bacteroidota	Bacteroidia	Bacteroidales	Prevotellaceae	Prevotella	Prevotella_97	NA
ASV_98	Bacteria	Proteobacteria	Alphaproteobacteria	Caulobacterales	Caulobacteraceae	PMMR1	PMMR1_98	NA
ASV_99	Bacteria	Proteobacteria	Alphaproteobacteria	Rhizobiales	Rhizobiaceae	Allorhizobium-Neorhizobium-Pararhizobium-Rhizobium	Allorhizobium-Neorhizobium-Pararhizobium-Rhizobium_99	NA
ASV_100	Bacteria	Firmicutes	Negativicutes	Veillonellales-Selenomonadales	Veillonellaceae	Veillonella	Veillonella_100	massiliensis
ASV_101	Bacteria	Proteobacteria	Gammaproteobacteria	Pseudomonadales	Moraxellaceae	Moraxella	Moraxella_101	NA
ASV_102	Bacteria	Firmicutes	Bacilli	Lactobacillales	Streptococcaceae	Streptococcus	Streptococcus_102	NA
ASV_103	Bacteria	Fusobacteriota	Fusobacteriia	Fusobacteriales	Fusobacteriaceae	Fusobacterium	Fusobacterium_103	periodonticum
ASV_104	Bacteria	Proteobacteria	Gammaproteobacteria	Pasteurellales	Pasteurellaceae	Actinobacillus	Actinobacillus_104	ureae
ASV_105	Bacteria	Proteobacteria	Gammaproteobacteria	Pasteurellales	Pasteurellaceae	Haemophilus	Haemophilus_105	influenzae
ASV_106	Bacteria	Proteobacteria	Gammaproteobacteria	Burkholderiales	Comamonadaceae	NA	NA_106	NA
ASV_107	Bacteria	Firmicutes	Bacilli	Lactobacillales	Streptococcaceae	Streptococcus	Streptococcus_107	NA
ASV_108	Bacteria	Proteobacteria	Gammaproteobacteria	Cardiobacteriales	Cardiobacteriaceae	Suttonella	Suttonella_108	indologenes
ASV_109	Bacteria	Proteobacteria	Gammaproteobacteria	Pasteurellales	Pasteurellaceae	Haemophilus	Haemophilus_109	NA
ASV_110	Bacteria	Firmicutes	Bacilli	Mycoplasmatales	Mycoplasmataceae	Ureaplasma	Ureaplasma_110	NA
ASV_111	Bacteria	Firmicutes	Bacilli	Lactobacillales	Streptococcaceae	Streptococcus	Streptococcus_111	NA
ASV_112	Bacteria	Proteobacteria	Gammaproteobacteria	Burkholderiales	Oxalobacteraceae	Massilia	Massilia_112	NA
ASV_113	Bacteria	Fusobacteriota	Fusobacteriia	Fusobacteriales	Fusobacteriaceae	Fusobacterium	Fusobacterium_113	NA
ASV_114	Bacteria	Proteobacteria	Gammaproteobacteria	Pasteurellales	Pasteurellaceae	Actinobacillus	Actinobacillus_114	NA
ASV_115	Bacteria	Proteobacteria	Gammaproteobacteria	Burkholderiales	Neisseriaceae	Neisseria	Neisseria_115	NA
ASV_116	Bacteria	Campilobacterota	Campylobacteria	Campylobacterales	Campylobacteraceae	Campylobacter	Campylobacter_116	NA
ASV_117	Bacteria	Bacteroidota	Bacteroidia	Bacteroidales	Prevotellaceae	Alloprevotella	Alloprevotella_117	NA
ASV_118	Bacteria	Actinobacteriota	Actinobacteria	Corynebacteriales	Corynebacteriaceae	Corynebacterium	Corynebacterium_118	NA
ASV_119	Bacteria	Bacteroidota	Bacteroidia	Bacteroidales	Prevotellaceae	Prevotella	Prevotella_119	NA
ASV_120	Bacteria	Proteobacteria	Gammaproteobacteria	Burkholderiales	Comamonadaceae	Piscinibacter	Piscinibacter_120	NA
ASV_122	Bacteria	Proteobacteria	Gammaproteobacteria	Pseudomonadales	Moraxellaceae	Enhydrobacter	Enhydrobacter_122	NA
ASV_123	Bacteria	Firmicutes	Bacilli	Lactobacillales	Lactobacillaceae	Lactobacillus	Lactobacillus_123	iners
ASV_124	Bacteria	Bacteroidota	Bacteroidia	Bacteroidales	Prevotellaceae	Prevotella	Prevotella_124	nanceiensis
ASV_125	Bacteria	Proteobacteria	Gammaproteobacteria	Pseudomonadales	Moraxellaceae	Acinetobacter	Acinetobacter_125	NA
ASV_126	Bacteria	Fusobacteriota	Fusobacteriia	Fusobacteriales	Fusobacteriaceae	Fusobacterium	Fusobacterium_126	NA
ASV_127	Bacteria	Proteobacteria	Gammaproteobacteria	Enterobacterales	Enterobacteriaceae	Salmonella	Salmonella_127	enterica
ASV_128	Bacteria	Firmicutes	Bacilli	Lactobacillales	Streptococcaceae	Streptococcus	Streptococcus_128	mutans
ASV_129	Bacteria	Fusobacteriota	Fusobacteriia	Fusobacteriales	Leptotrichiaceae	Leptotrichia	Leptotrichia_129	NA
ASV_130	Bacteria	Proteobacteria	Gammaproteobacteria	Pseudomonadales	Pseudomonadaceae	Pseudomonas	Pseudomonas_130	NA
ASV_131	Bacteria	Proteobacteria	Alphaproteobacteria	Caulobacterales	Caulobacteraceae	Brevundimonas	Brevundimonas_131	NA
ASV_132	Bacteria	Actinobacteriota	Actinobacteria	Micrococcales	Micrococcaceae	Micrococcus	Micrococcus_132	NA
ASV_133	Bacteria	Proteobacteria	Gammaproteobacteria	Alteromonadales	Shewanellaceae	Shewanella	Shewanella_133	NA
ASV_134	Bacteria	Proteobacteria	Gammaproteobacteria	Pseudomonadales	Moraxellaceae	Acinetobacter	Acinetobacter_134	NA
ASV_135	Bacteria	Proteobacteria	Gammaproteobacteria	Pasteurellales	Pasteurellaceae	Haemophilus	Haemophilus_135	NA
ASV_136	Bacteria	Campilobacterota	Campylobacteria	Campylobacterales	Helicobacteraceae	NA	NA_136	NA
ASV_137	Bacteria	Actinobacteriota	Actinobacteria	Corynebacteriales	Corynebacteriaceae	Corynebacterium	Corynebacterium_137	NA
ASV_138	Bacteria	Proteobacteria	Gammaproteobacteria	Burkholderiales	Neisseriaceae	Neisseria	Neisseria_138	NA
ASV_139	Bacteria	Bacteroidota	Bacteroidia	Flavobacteriales	Weeksellaceae	Ornithobacterium	Ornithobacterium_139	NA
ASV_140	Bacteria	Proteobacteria	Gammaproteobacteria	Burkholderiales	Chromobacteriaceae	Vogesella	Vogesella_140	NA
ASV_141	Bacteria	Proteobacteria	Gammaproteobacteria	Pasteurellales	Pasteurellaceae	Haemophilus	Haemophilus_141	NA
ASV_142	Bacteria	Proteobacteria	Gammaproteobacteria	Enterobacterales	Morganellaceae	Proteus	Proteus_142	NA
ASV_143	Bacteria	Fusobacteriota	Fusobacteriia	Fusobacteriales	Fusobacteriaceae	Fusobacterium	Fusobacterium_143	nucleatum
ASV_144	Bacteria	Actinobacteriota	Actinobacteria	Micrococcales	Micrococcaceae	Rothia	Rothia_144	NA
ASV_145	Bacteria	Proteobacteria	Alphaproteobacteria	Azospirillales	Azospirillaceae	NA	NA_145	NA
ASV_146	Bacteria	Firmicutes	Bacilli	Staphylococcales	Staphylococcaceae	Staphylococcus	Staphylococcus_146	NA
ASV_147	Bacteria	Proteobacteria	Alphaproteobacteria	Rhodobacterales	Rhodobacteraceae	Rhodobacter	Rhodobacter_147	NA
ASV_148	Bacteria	Proteobacteria	Gammaproteobacteria	Alteromonadales	Alteromonadaceae	Rheinheimera	Rheinheimera_148	NA
ASV_149	Bacteria	Firmicutes	Clostridia	Lachnospirales	Lachnospiraceae	Johnsonella	Johnsonella_149	NA
ASV_150	Bacteria	Firmicutes	Bacilli	Lactobacillales	Streptococcaceae	Streptococcus	Streptococcus_150	NA
ASV_151	Bacteria	Firmicutes	Bacilli	Lactobacillales	Streptococcaceae	Lactococcus	Lactococcus_151	NA
ASV_152	Bacteria	Proteobacteria	Gammaproteobacteria	Enterobacterales	Enterobacteriaceae	NA	NA_152	NA
ASV_153	Bacteria	Proteobacteria	Alphaproteobacteria	Caulobacterales	Caulobacteraceae	Brevundimonas	Brevundimonas_153	NA
ASV_154	Bacteria	Bacteroidota	Bacteroidia	Bacteroidales	Prevotellaceae	Alloprevotella	Alloprevotella_154	NA
ASV_155	Bacteria	Firmicutes	Bacilli	Mycoplasmatales	Mycoplasmataceae	Mycoplasma	Mycoplasma_155	hominis
ASV_156	Bacteria	Proteobacteria	Gammaproteobacteria	Pseudomonadales	Moraxellaceae	Acinetobacter	Acinetobacter_156	NA
ASV_157	Bacteria	Firmicutes	Bacilli	Lactobacillales	Streptococcaceae	Streptococcus	Streptococcus_157	NA
ASV_159	Bacteria	Proteobacteria	Gammaproteobacteria	Burkholderiales	Oxalobacteraceae	Massilia	Massilia_159	NA
ASV_160	Bacteria	Actinobacteriota	Actinobacteria	Bifidobacteriales	Bifidobacteriaceae	Bifidobacterium	Bifidobacterium_160	NA
ASV_161	Bacteria	Proteobacteria	Gammaproteobacteria	Pseudomonadales	Pseudomonadaceae	Pseudomonas	Pseudomonas_161	NA
ASV_162	Bacteria	Cyanobacteria	Cyanobacteriia	Chloroplast	NA	NA	NA_162	NA
ASV_163	Bacteria	Firmicutes	Bacilli	Staphylococcales	Staphylococcaceae	Staphylococcus	Staphylococcus_163	NA
ASV_164	Bacteria	Bacteroidota	Bacteroidia	Bacteroidales	Prevotellaceae	Prevotella	Prevotella_164	melaninogenica
ASV_165	Bacteria	Proteobacteria	Alphaproteobacteria	Azospirillales	Azospirillaceae	NA	NA_165	NA
ASV_166	Bacteria	Firmicutes	Bacilli	Lactobacillales	Lactobacillaceae	Lactobacillus	Lactobacillus_166	NA
ASV_167	Bacteria	Proteobacteria	Gammaproteobacteria	Burkholderiales	Burkholderiaceae	Burkholderia-Caballeronia-Paraburkholderia	Burkholderia-Caballeronia-Paraburkholderia_167	NA
ASV_168	Bacteria	Proteobacteria	Alphaproteobacteria	Rhizobiales	Stappiaceae	Pannonibacter	Pannonibacter_168	phragmitetus
ASV_169	Bacteria	Proteobacteria	Gammaproteobacteria	Xanthomonadales	Xanthomonadaceae	Pseudoxanthomonas	Pseudoxanthomonas_169	mexicana
ASV_170	Bacteria	Proteobacteria	Gammaproteobacteria	Aeromonadales	Aeromonadaceae	Aeromonas	Aeromonas_170	NA
ASV_171	Bacteria	Patescibacteria	Gracilibacteria	JGI_0000069-P22	NA	NA	NA_171	NA
ASV_172	Bacteria	Proteobacteria	Alphaproteobacteria	Sphingomonadales	Sphingomonadaceae	Sphingomonas	Sphingomonas_172	NA
ASV_173	Bacteria	Firmicutes	Bacilli	Lactobacillales	Carnobacteriaceae	Dolosigranulum	Dolosigranulum_173	NA
ASV_174	Bacteria	Firmicutes	Clostridia	Peptostreptococcales-Tissierellales	Peptostreptococcales-Tissierellales_fa	Helcococcus	Helcococcus_174	NA
ASV_175	Bacteria	Proteobacteria	Gammaproteobacteria	Pasteurellales	Pasteurellaceae	Mannheimia	Mannheimia_175	NA
ASV_176	Bacteria	Firmicutes	Negativicutes	Veillonellales-Selenomonadales	Veillonellaceae	Veillonella	Veillonella_176	NA
ASV_177	Bacteria	Proteobacteria	Alphaproteobacteria	Rhizobiales	Beijerinckiaceae	Salinarimonas	Salinarimonas_177	NA
ASV_178	Bacteria	Proteobacteria	Gammaproteobacteria	Pseudomonadales	Moraxellaceae	Moraxella	Moraxella_178	NA
ASV_179	Bacteria	Proteobacteria	Gammaproteobacteria	Burkholderiales	Oxalobacteraceae	Paucimonas	Paucimonas_179	NA
ASV_180	Bacteria	Proteobacteria	Gammaproteobacteria	Pseudomonadales	Pseudomonadaceae	Pseudomonas	Pseudomonas_180	NA
ASV_181	Bacteria	Proteobacteria	Alphaproteobacteria	Rhizobiales	Pleomorphomonadaceae	Chthonobacter	Chthonobacter_181	albigriseus
ASV_182	Bacteria	Bacteroidota	Bacteroidia	Bacteroidales	Prevotellaceae	Alloprevotella	Alloprevotella_182	NA
ASV_183	Bacteria	Proteobacteria	Gammaproteobacteria	Burkholderiales	Neisseriaceae	Neisseria	Neisseria_183	meningitidis
ASV_184	Bacteria	Campilobacterota	Campylobacteria	Campylobacterales	Campylobacteraceae	Campylobacter	Campylobacter_184	concisus
ASV_185	Bacteria	Proteobacteria	Alphaproteobacteria	Caulobacterales	Caulobacteraceae	Phenylobacterium	Phenylobacterium_185	NA
ASV_186	Bacteria	Firmicutes	Bacilli	Mycoplasmatales	Mycoplasmataceae	Mycoplasma	Mycoplasma_186	pneumoniae
ASV_187	Bacteria	Proteobacteria	Gammaproteobacteria	Xanthomonadales	Xanthomonadaceae	Lysobacter	Lysobacter_187	korlensis
ASV_188	Bacteria	Proteobacteria	Alphaproteobacteria	Rhizobiales	Rhizobiaceae	Allorhizobium-Neorhizobium-Pararhizobium-Rhizobium	Allorhizobium-Neorhizobium-Pararhizobium-Rhizobium_188	NA
ASV_189	Bacteria	Actinobacteriota	Actinobacteria	Frankiales	Geodermatophilaceae	Blastococcus	Blastococcus_189	NA
ASV_190	Bacteria	Proteobacteria	Gammaproteobacteria	Burkholderiales	Comamonadaceae	Ramlibacter	Ramlibacter_190	NA
ASV_191	Bacteria	Proteobacteria	Gammaproteobacteria	Pseudomonadales	Pseudomonadaceae	Pseudomonas	Pseudomonas_191	NA
ASV_192	Bacteria	Firmicutes	Bacilli	Staphylococcales	Staphylococcaceae	Staphylococcus	Staphylococcus_192	NA
ASV_193	Bacteria	Proteobacteria	Gammaproteobacteria	Burkholderiales	Alcaligenaceae	Bordetella	Bordetella_193	NA
ASV_194	Bacteria	Bacteroidota	Bacteroidia	Bacteroidales	Prevotellaceae	Alloprevotella	Alloprevotella_194	NA
ASV_195	Bacteria	Firmicutes	Bacilli	Mycoplasmatales	Mycoplasmataceae	Mycoplasma	Mycoplasma_195	NA
ASV_196	Bacteria	Bacteroidota	Bacteroidia	Bacteroidales	Prevotellaceae	Prevotella	Prevotella_196	histicola
ASV_197	Bacteria	Proteobacteria	Gammaproteobacteria	Pasteurellales	Pasteurellaceae	Haemophilus	Haemophilus_197	influenzae
ASV_198	Bacteria	Proteobacteria	Gammaproteobacteria	Aeromonadales	Succinivibrionaceae	Succinivibrio	Succinivibrio_198	NA
ASV_199	Bacteria	Proteobacteria	Gammaproteobacteria	Enterobacterales	Enterobacteriaceae	Klebsiella	Klebsiella_199	NA
ASV_200	Bacteria	Proteobacteria	Alphaproteobacteria	Caulobacterales	Caulobacteraceae	PMMR1	PMMR1_200	NA
ASV_201	Bacteria	Actinobacteriota	Actinobacteria	Corynebacteriales	Nocardiaceae	Rhodococcus	Rhodococcus_201	NA
ASV_202	Bacteria	Proteobacteria	Gammaproteobacteria	Pseudomonadales	Moraxellaceae	Moraxella	Moraxella_202	NA
ASV_203	Bacteria	Firmicutes	Bacilli	Lactobacillales	Streptococcaceae	Streptococcus	Streptococcus_203	NA
ASV_204	Bacteria	Actinobacteriota	Actinobacteria	Propionibacteriales	Nocardioidaceae	Nocardioides	Nocardioides_204	marinus
ASV_205	Bacteria	Actinobacteriota	Actinobacteria	Corynebacteriales	Corynebacteriaceae	Corynebacterium	Corynebacterium_205	NA
ASV_206	Bacteria	Proteobacteria	Gammaproteobacteria	Pasteurellales	Pasteurellaceae	Haemophilus	Haemophilus_206	NA
ASV_207	Bacteria	Proteobacteria	Gammaproteobacteria	Xanthomonadales	Xanthomonadaceae	Stenotrophomonas	Stenotrophomonas_207	NA
ASV_208	Bacteria	Proteobacteria	Alphaproteobacteria	Caulobacterales	Caulobacteraceae	Caulobacter	Caulobacter_208	NA
ASV_209	Bacteria	Bacteroidota	Bacteroidia	Flavobacteriales	Weeksellaceae	NA	NA_209	NA
ASV_211	Bacteria	Proteobacteria	Alphaproteobacteria	Rhizobiales	Rhizobiaceae	Aureimonas	Aureimonas_211	NA
ASV_212	Bacteria	Firmicutes	Bacilli	Staphylococcales	Staphylococcaceae	Staphylococcus	Staphylococcus_212	NA
ASV_213	Bacteria	Proteobacteria	Gammaproteobacteria	Pasteurellales	Pasteurellaceae	Haemophilus	Haemophilus_213	NA
ASV_214	Bacteria	Actinobacteriota	Actinobacteria	Corynebacteriales	Corynebacteriaceae	Corynebacterium	Corynebacterium_214	NA
ASV_216	Bacteria	Proteobacteria	Gammaproteobacteria	Alteromonadales	Shewanellaceae	Shewanella	Shewanella_216	NA
ASV_217	Bacteria	Proteobacteria	Gammaproteobacteria	Pseudomonadales	Moraxellaceae	Moraxella	Moraxella_217	nonliquefaciens
ASV_218	Bacteria	Proteobacteria	Gammaproteobacteria	Burkholderiales	Burkholderiaceae	Burkholderia-Caballeronia-Paraburkholderia	Burkholderia-Caballeronia-Paraburkholderia_218	NA
ASV_220	Bacteria	Campilobacterota	Campylobacteria	Campylobacterales	Campylobacteraceae	Campylobacter	Campylobacter_220	concisus
ASV_221	Bacteria	Proteobacteria	Alphaproteobacteria	Rhizobiales	Beijerinckiaceae	NA	NA_221	NA
ASV_222	Bacteria	Proteobacteria	Alphaproteobacteria	Sphingomonadales	Sphingomonadaceae	Ellin6055	Ellin6055_222	NA
ASV_223	Bacteria	Proteobacteria	Alphaproteobacteria	Rhizobiales	Rhizobiaceae	Allorhizobium-Neorhizobium-Pararhizobium-Rhizobium	Allorhizobium-Neorhizobium-Pararhizobium-Rhizobium_223	NA
ASV_224	Bacteria	Proteobacteria	Gammaproteobacteria	Pasteurellales	Pasteurellaceae	Aggregatibacter	Aggregatibacter_224	segnis
ASV_225	Bacteria	Firmicutes	Bacilli	Lactobacillales	Carnobacteriaceae	Granulicatella	Granulicatella_225	elegans
ASV_226	Bacteria	Cyanobacteria	Cyanobacteriia	Chloroplast	NA	NA	NA_226	NA
ASV_227	Bacteria	Proteobacteria	Gammaproteobacteria	Pseudomonadales	Moraxellaceae	Moraxella	Moraxella_227	NA
ASV_228	Bacteria	Proteobacteria	Gammaproteobacteria	Burkholderiales	Neisseriaceae	Neisseria	Neisseria_228	NA
ASV_229	Bacteria	Proteobacteria	Gammaproteobacteria	Xanthomonadales	Xanthomonadaceae	Lysobacter	Lysobacter_229	NA
ASV_231	Bacteria	Proteobacteria	Alphaproteobacteria	Caulobacterales	Caulobacteraceae	NA	NA_231	NA
ASV_232	Bacteria	Proteobacteria	Gammaproteobacteria	Xanthomonadales	Xanthomonadaceae	Lysobacter	Lysobacter_232	NA
ASV_233	Bacteria	Proteobacteria	Gammaproteobacteria	Burkholderiales	Comamonadaceae	NA	NA_233	NA
ASV_234	Bacteria	Actinobacteriota	Actinobacteria	Bifidobacteriales	Bifidobacteriaceae	Gardnerella	Gardnerella_234	vaginalis
ASV_235	Bacteria	Cyanobacteria	Cyanobacteriia	Chloroplast	NA	NA	NA_235	NA
ASV_236	Bacteria	Firmicutes	Bacilli	Mycoplasmatales	Mycoplasmataceae	Mycoplasma	Mycoplasma_236	NA
ASV_237	Bacteria	Proteobacteria	Gammaproteobacteria	Pasteurellales	Pasteurellaceae	Haemophilus	Haemophilus_237	NA
ASV_238	Bacteria	Fusobacteriota	Fusobacteriia	Fusobacteriales	Leptotrichiaceae	Oceanivirga	Oceanivirga_238	NA
ASV_239	Bacteria	Proteobacteria	Gammaproteobacteria	Cardiobacteriales	Cardiobacteriaceae	NA	NA_239	NA
ASV_240	Bacteria	Proteobacteria	Alphaproteobacteria	Azospirillales	Azospirillaceae	Rhodocista	Rhodocista_240	NA
ASV_241	Bacteria	Proteobacteria	Gammaproteobacteria	Cardiobacteriales	Cardiobacteriaceae	Suttonella	Suttonella_241	NA
ASV_242	Bacteria	Firmicutes	Clostridia	Lachnospirales	Lachnospiraceae	Johnsonella	Johnsonella_242	NA
ASV_243	Bacteria	Bacteroidota	Bacteroidia	Bacteroidales	Prevotellaceae	Prevotella	Prevotella_243	melaninogenica
ASV_244	Bacteria	Proteobacteria	Gammaproteobacteria	Pseudomonadales	Pseudomonadaceae	Pseudomonas	Pseudomonas_244	NA
ASV_245	Bacteria	Proteobacteria	Gammaproteobacteria	Pseudomonadales	Moraxellaceae	Moraxella	Moraxella_245	NA
ASV_246	Bacteria	Proteobacteria	Gammaproteobacteria	Pseudomonadales	Moraxellaceae	Acinetobacter	Acinetobacter_246	lwoffii
ASV_247	Bacteria	Proteobacteria	Gammaproteobacteria	Burkholderiales	Neisseriaceae	Kingella	Kingella_247	NA
ASV_248	Bacteria	Proteobacteria	Alphaproteobacteria	Caulobacterales	Caulobacteraceae	Brevundimonas	Brevundimonas_248	viscosa
ASV_249	Bacteria	Proteobacteria	Gammaproteobacteria	Pseudomonadales	Pseudomonadaceae	Pseudomonas	Pseudomonas_249	stutzeri
ASV_250	Bacteria	Cyanobacteria	Cyanobacteriia	Chloroplast	NA	NA	NA_250	NA
ASV_251	Bacteria	Firmicutes	Bacilli	Staphylococcales	Staphylococcaceae	Staphylococcus	Staphylococcus_251	NA
ASV_252	Bacteria	Actinobacteriota	Actinobacteria	Propionibacteriales	Propionibacteriaceae	Cutibacterium	Cutibacterium_252	NA
ASV_253	Bacteria	Firmicutes	Bacilli	Lactobacillales	Streptococcaceae	Streptococcus	Streptococcus_253	NA
ASV_254	Bacteria	Actinobacteriota	Actinobacteria	Micrococcales	Micrococcaceae	Rothia	Rothia_254	mucilaginosa
ASV_255	Bacteria	Proteobacteria	Alphaproteobacteria	Rhodobacterales	Rhodobacteraceae	Paracoccus	Paracoccus_255	NA
ASV_256	Bacteria	Proteobacteria	Gammaproteobacteria	Burkholderiales	Comamonadaceae	Hydrogenophaga	Hydrogenophaga_256	NA
ASV_258	Bacteria	Actinobacteriota	Actinobacteria	Micrococcales	Micrococcaceae	Kocuria	Kocuria_258	NA
ASV_259	Bacteria	Proteobacteria	Alphaproteobacteria	Sphingomonadales	Sphingomonadaceae	Porphyrobacter	Porphyrobacter_259	NA
ASV_260	Bacteria	Proteobacteria	Gammaproteobacteria	Enterobacterales	NA	NA	NA_260	NA
ASV_261	Bacteria	Firmicutes	Bacilli	Lactobacillales	Streptococcaceae	Streptococcus	Streptococcus_261	NA
ASV_262	Bacteria	Proteobacteria	Gammaproteobacteria	Burkholderiales	Neisseriaceae	Neisseria	Neisseria_262	NA
ASV_263	Bacteria	Proteobacteria	Gammaproteobacteria	Pseudomonadales	Moraxellaceae	Moraxella	Moraxella_263	NA
ASV_264	Bacteria	Firmicutes	Bacilli	Bacillales	Bacillaceae	Anoxybacillus	Anoxybacillus_264	NA
ASV_265	Bacteria	Proteobacteria	Gammaproteobacteria	Burkholderiales	Comamonadaceae	Delftia	Delftia_265	NA
ASV_266	Bacteria	Actinobacteriota	Actinobacteria	Corynebacteriales	Corynebacteriaceae	Corynebacterium	Corynebacterium_266	NA
ASV_267	Bacteria	Actinobacteriota	Actinobacteria	Micrococcales	Intrasporangiaceae	Janibacter	Janibacter_267	NA
ASV_268	Bacteria	Proteobacteria	Gammaproteobacteria	Pseudomonadales	Moraxellaceae	Acinetobacter	Acinetobacter_268	NA
ASV_269	Bacteria	Proteobacteria	Gammaproteobacteria	Pasteurellales	Pasteurellaceae	Haemophilus	Haemophilus_269	NA
ASV_270	Bacteria	Firmicutes	Bacilli	Lactobacillales	Lactobacillaceae	Lactobacillus	Lactobacillus_270	NA
ASV_271	Bacteria	Proteobacteria	Gammaproteobacteria	Burkholderiales	Neisseriaceae	Neisseria	Neisseria_271	NA
ASV_272	Bacteria	Firmicutes	Bacilli	Lactobacillales	Streptococcaceae	Streptococcus	Streptococcus_272	NA
ASV_273	Bacteria	Fusobacteriota	Fusobacteriia	Fusobacteriales	Leptotrichiaceae	Oceanivirga	Oceanivirga_273	NA
ASV_275	Bacteria	Proteobacteria	Gammaproteobacteria	Burkholderiales	Alcaligenaceae	Bordetella	Bordetella_275	NA
ASV_277	Bacteria	Proteobacteria	Gammaproteobacteria	Pseudomonadales	Moraxellaceae	Alkanindiges	Alkanindiges_277	illinoisensis
ASV_278	Bacteria	Proteobacteria	Gammaproteobacteria	Burkholderiales	Alcaligenaceae	Achromobacter	Achromobacter_278	NA
ASV_280	Bacteria	Firmicutes	Bacilli	Lactobacillales	Carnobacteriaceae	Dolosigranulum	Dolosigranulum_280	NA
ASV_281	Bacteria	Firmicutes	Clostridia	Clostridiales	Clostridiaceae	Clostridium_sensu_stricto_1	Clostridium_sensu_stricto_1_281	NA
ASV_282	Bacteria	Proteobacteria	Gammaproteobacteria	Pseudomonadales	Moraxellaceae	Moraxella	Moraxella_282	NA
ASV_283	Bacteria	Bacteroidota	Bacteroidia	Bacteroidales	Prevotellaceae	Alloprevotella	Alloprevotella_283	NA
ASV_284	Bacteria	Proteobacteria	Gammaproteobacteria	Pasteurellales	Pasteurellaceae	Haemophilus	Haemophilus_284	NA
ASV_285	Bacteria	Proteobacteria	Alphaproteobacteria	Rhizobiales	Beijerinckiaceae	Microvirga	Microvirga_285	NA
ASV_286	Bacteria	Proteobacteria	Alphaproteobacteria	Rhodobacterales	Rhodobacteraceae	Paracoccus	Paracoccus_286	NA
ASV_287	Bacteria	Firmicutes	Clostridia	Lachnospirales	Lachnospiraceae	Lachnoanaerobaculum	Lachnoanaerobaculum_287	cf.
ASV_289	Bacteria	Bacteroidota	Bacteroidia	Chitinophagales	Chitinophagaceae	Cnuella	Cnuella_289	takakiae
ASV_290	Bacteria	Firmicutes	Bacilli	Lactobacillales	Streptococcaceae	Streptococcus	Streptococcus_290	pneumoniae
ASV_291	Bacteria	Firmicutes	Bacilli	Bacillales	Bacillaceae	Bacillus	Bacillus_291	NA
ASV_292	Bacteria	Cyanobacteria	Cyanobacteriia	Chloroplast	NA	NA	NA_292	NA
ASV_293	Bacteria	Proteobacteria	Gammaproteobacteria	Burkholderiales	Neisseriaceae	Neisseria	Neisseria_293	NA
ASV_294	Bacteria	Proteobacteria	Gammaproteobacteria	Xanthomonadales	Xanthomonadaceae	Lysobacter	Lysobacter_294	NA
ASV_295	Bacteria	Proteobacteria	Gammaproteobacteria	Burkholderiales	Neisseriaceae	NA	NA_295	NA
ASV_296	Bacteria	Firmicutes	Bacilli	Lactobacillales	Leuconostocaceae	Weissella	Weissella_296	NA
ASV_298	Bacteria	NA	NA	NA	NA	NA	NA_298	NA
ASV_299	Bacteria	Bacteroidota	Bacteroidia	Chitinophagales	Chitinophagaceae	NA	NA_299	NA
ASV_300	Bacteria	Firmicutes	Clostridia	Clostridiales	Clostridiaceae	Sarcina	Sarcina_300	ventriculi
ASV_301	Bacteria	Firmicutes	Bacilli	Lactobacillales	Streptococcaceae	Streptococcus	Streptococcus_301	NA
ASV_302	Bacteria	Proteobacteria	Gammaproteobacteria	Pseudomonadales	Pseudomonadaceae	Pseudomonas	Pseudomonas_302	NA
ASV_303	Bacteria	Proteobacteria	Gammaproteobacteria	Burkholderiales	Comamonadaceae	NA	NA_303	NA
ASV_306	Bacteria	Proteobacteria	Gammaproteobacteria	Pseudomonadales	Moraxellaceae	Moraxella	Moraxella_306	NA
ASV_307	Bacteria	Proteobacteria	Alphaproteobacteria	Sphingomonadales	Sphingomonadaceae	Sphingopyxis	Sphingopyxis_307	NA
ASV_308	Bacteria	Actinobacteriota	Actinobacteria	Propionibacteriales	Nocardioidaceae	Nocardioides	Nocardioides_308	NA
ASV_309	Bacteria	Proteobacteria	Alphaproteobacteria	Rhizobiales	Beijerinckiaceae	Methylobacterium-Methylorubrum	Methylobacterium-Methylorubrum_309	NA
ASV_310	Bacteria	Proteobacteria	Gammaproteobacteria	Pasteurellales	Pasteurellaceae	Haemophilus	Haemophilus_310	NA
ASV_311	Bacteria	Proteobacteria	Gammaproteobacteria	Pseudomonadales	Pseudomonadaceae	Pseudomonas	Pseudomonas_311	balearica
ASV_312	Bacteria	Proteobacteria	Gammaproteobacteria	Xanthomonadales	Xanthomonadaceae	Lysobacter	Lysobacter_312	NA
ASV_313	Bacteria	Firmicutes	Bacilli	Exiguobacterales	Exiguobacteraceae	Exiguobacterium	Exiguobacterium_313	NA
ASV_315	Bacteria	Bacteroidota	Bacteroidia	Flavobacteriales	Weeksellaceae	Ornithobacterium	Ornithobacterium_315	NA
ASV_316	Bacteria	Firmicutes	Bacilli	Lactobacillales	Carnobacteriaceae	Dolosigranulum	Dolosigranulum_316	NA
ASV_317	Bacteria	Proteobacteria	Gammaproteobacteria	Burkholderiales	Oxalobacteraceae	Massilia	Massilia_317	NA
ASV_318	Bacteria	Proteobacteria	Gammaproteobacteria	Burkholderiales	NA	NA	NA_318	NA
ASV_319	Bacteria	Firmicutes	Bacilli	Staphylococcales	Staphylococcaceae	Staphylococcus	Staphylococcus_319	NA
ASV_320	Bacteria	Bacteroidota	Bacteroidia	Bacteroidales	Porphyromonadaceae	Porphyromonas	Porphyromonas_320	NA
ASV_321	Bacteria	Proteobacteria	Gammaproteobacteria	Burkholderiales	Neisseriaceae	Neisseria	Neisseria_321	flavescens
ASV_322	Bacteria	Proteobacteria	Alphaproteobacteria	Rhizobiales	Beijerinckiaceae	NA	NA_322	NA
ASV_323	Bacteria	Bacteroidota	Bacteroidia	Bacteroidales	Prevotellaceae	Prevotella	Prevotella_323	oris
ASV_324	Bacteria	Proteobacteria	Gammaproteobacteria	Burkholderiales	NA	NA	NA_324	NA
ASV_325	Bacteria	Proteobacteria	Gammaproteobacteria	Pseudomonadales	Pseudomonadaceae	Pseudomonas	Pseudomonas_325	NA
ASV_326	Bacteria	Proteobacteria	Gammaproteobacteria	NA	NA	NA	NA_326	NA
ASV_327	Bacteria	Proteobacteria	Alphaproteobacteria	Caulobacterales	Caulobacteraceae	Brevundimonas	Brevundimonas_327	bacteroides
ASV_328	Bacteria	Proteobacteria	Gammaproteobacteria	Burkholderiales	Comamonadaceae	Aquabacterium	Aquabacterium_328	NA
ASV_329	Bacteria	Proteobacteria	Gammaproteobacteria	Burkholderiales	Chitinimonadaceae	Chitinimonas	Chitinimonas_329	taiwanensis
ASV_330	Bacteria	Proteobacteria	Gammaproteobacteria	Pseudomonadales	Pseudomonadaceae	Pseudomonas	Pseudomonas_330	NA
ASV_331	Bacteria	Fusobacteriota	Fusobacteriia	Fusobacteriales	Fusobacteriaceae	Fusobacterium	Fusobacterium_331	NA
ASV_332	Bacteria	Firmicutes	Bacilli	Lactobacillales	Streptococcaceae	Streptococcus	Streptococcus_332	NA
ASV_333	Bacteria	Actinobacteriota	Actinobacteria	Corynebacteriales	Corynebacteriaceae	Lawsonella	Lawsonella_333	clevelandensis
ASV_334	Bacteria	Proteobacteria	Gammaproteobacteria	Pasteurellales	Pasteurellaceae	Haemophilus	Haemophilus_334	NA
ASV_335	Bacteria	Proteobacteria	Gammaproteobacteria	Burkholderiales	Comamonadaceae	Ramlibacter	Ramlibacter_335	NA
ASV_336	Bacteria	Bacteroidota	Bacteroidia	Bacteroidales	Prevotellaceae	Alloprevotella	Alloprevotella_336	NA
ASV_337	Bacteria	Actinobacteriota	Actinobacteria	Corynebacteriales	Corynebacteriaceae	Corynebacterium	Corynebacterium_337	NA
ASV_339	Bacteria	Firmicutes	Bacilli	Lactobacillales	Streptococcaceae	Streptococcus	Streptococcus_339	NA
ASV_341	Bacteria	Firmicutes	Bacilli	Lactobacillales	Streptococcaceae	Streptococcus	Streptococcus_341	NA
ASV_342	Bacteria	Proteobacteria	Gammaproteobacteria	Pseudomonadales	Moraxellaceae	Moraxella	Moraxella_342	NA
ASV_344	Bacteria	Bacteroidota	Bacteroidia	Bacteroidales	Prevotellaceae	Prevotella	Prevotella_344	copri
ASV_345	Bacteria	Proteobacteria	Gammaproteobacteria	Enterobacterales	Erwiniaceae	Pantoea	Pantoea_345	NA
ASV_346	Bacteria	Proteobacteria	Alphaproteobacteria	Rhodobacterales	Rhodobacteraceae	Rubellimicrobium	Rubellimicrobium_346	NA
ASV_347	Bacteria	Proteobacteria	Alphaproteobacteria	Rhizobiales	Beijerinckiaceae	Methylobacterium-Methylorubrum	Methylobacterium-Methylorubrum_347	NA
ASV_349	Bacteria	Proteobacteria	Alphaproteobacteria	Rickettsiales	Mitochondria	NA	NA_349	NA
ASV_351	Bacteria	Proteobacteria	Alphaproteobacteria	Rhizobiales	Beijerinckiaceae	Methylobacterium-Methylorubrum	Methylobacterium-Methylorubrum_351	NA
ASV_352	Bacteria	Actinobacteriota	Actinobacteria	Micrococcales	Micrococcaceae	Kocuria	Kocuria_352	NA
ASV_353	Bacteria	Firmicutes	Bacilli	Staphylococcales	Staphylococcaceae	Staphylococcus	Staphylococcus_353	NA
ASV_354	Bacteria	Proteobacteria	Gammaproteobacteria	Burkholderiales	Comamonadaceae	Acidovorax	Acidovorax_354	NA
ASV_355	Bacteria	Proteobacteria	Gammaproteobacteria	Pseudomonadales	Pseudomonadaceae	Pseudomonas	Pseudomonas_355	NA
ASV_356	Bacteria	Firmicutes	Bacilli	Lactobacillales	Carnobacteriaceae	Dolosigranulum	Dolosigranulum_356	NA
ASV_357	Bacteria	Actinobacteriota	Actinobacteria	Corynebacteriales	Corynebacteriaceae	Corynebacterium	Corynebacterium_357	NA
ASV_358	Bacteria	Actinobacteriota	Actinobacteria	Micrococcales	Micrococcaceae	Rothia	Rothia_358	mucilaginosa
ASV_359	Bacteria	Firmicutes	Bacilli	Staphylococcales	Staphylococcaceae	Staphylococcus	Staphylococcus_359	haemolyticus
ASV_360	Bacteria	Actinobacteriota	Actinobacteria	Actinomycetales	Actinomycetaceae	Actinomyces	Actinomyces_360	odontolyticus
ASV_361	Bacteria	Proteobacteria	Alphaproteobacteria	Sphingomonadales	Sphingomonadaceae	Sphingomonas	Sphingomonas_361	NA
ASV_362	Bacteria	Actinobacteriota	Actinobacteria	Streptosporangiales	Nocardiopsaceae	Nocardiopsis	Nocardiopsis_362	NA
ASV_363	Bacteria	Bacteroidota	Bacteroidia	Bacteroidales	Porphyromonadaceae	Porphyromonas	Porphyromonas_363	NA
ASV_364	Bacteria	Proteobacteria	Alphaproteobacteria	Rhodobacterales	Rhodobacteraceae	Rubellimicrobium	Rubellimicrobium_364	NA
ASV_369	Bacteria	Proteobacteria	Alphaproteobacteria	Rhodobacterales	Rhodobacteraceae	Paracoccus	Paracoccus_369	NA
ASV_371	Bacteria	Proteobacteria	Gammaproteobacteria	Alteromonadales	Alteromonadaceae	Alishewanella	Alishewanella_371	NA
ASV_372	Bacteria	Firmicutes	Bacilli	Staphylococcales	Staphylococcaceae	Staphylococcus	Staphylococcus_372	NA
ASV_373	Bacteria	Actinobacteriota	Actinobacteria	Corynebacteriales	Corynebacteriaceae	Corynebacterium	Corynebacterium_373	jeikeium
ASV_374	Bacteria	Proteobacteria	Alphaproteobacteria	Rhizobiales	Devosiaceae	Devosia	Devosia_374	albogilva
ASV_375	Bacteria	Firmicutes	Bacilli	Lactobacillales	Streptococcaceae	Streptococcus	Streptococcus_375	NA
ASV_376	Bacteria	Actinobacteriota	Actinobacteria	Corynebacteriales	Corynebacteriaceae	Corynebacterium	Corynebacterium_376	NA
ASV_377	Bacteria	Proteobacteria	Gammaproteobacteria	Enterobacterales	Yersiniaceae	Yersinia	Yersinia_377	NA
ASV_378	Bacteria	Firmicutes	Bacilli	Staphylococcales	Gemellaceae	Gemella	Gemella_378	asaccharolytica
ASV_379	Bacteria	Proteobacteria	Alphaproteobacteria	Azospirillales	Azospirillaceae	Azospirillum	Azospirillum_379	NA
ASV_380	Bacteria	Proteobacteria	Gammaproteobacteria	Burkholderiales	Burkholderiaceae	Cupriavidus	Cupriavidus_380	NA
ASV_381	Bacteria	Patescibacteria	Gracilibacteria	NA	NA	NA	NA_381	NA
ASV_382	Bacteria	Proteobacteria	Gammaproteobacteria	Enterobacterales	Enterobacteriaceae	Raoultella	Raoultella_382	NA
ASV_383	Bacteria	Firmicutes	Bacilli	Lactobacillales	Streptococcaceae	Streptococcus	Streptococcus_383	NA
ASV_384	Bacteria	Bacteroidota	Bacteroidia	Bacteroidales	Prevotellaceae	Prevotella	Prevotella_384	NA
ASV_385	Bacteria	Proteobacteria	Alphaproteobacteria	Caulobacterales	Caulobacteraceae	PMMR1	PMMR1_385	NA
ASV_386	Bacteria	Spirochaetota	Spirochaetia	Spirochaetales	Spirochaetaceae	Treponema	Treponema_386	NA
ASV_387	Bacteria	Proteobacteria	Alphaproteobacteria	Rickettsiales	Mitochondria	NA	NA_387	NA
ASV_388	Bacteria	Proteobacteria	Alphaproteobacteria	Caulobacterales	Caulobacteraceae	Brevundimonas	Brevundimonas_388	NA
ASV_389	Bacteria	Verrucomicrobiota	Chlamydiae	Chlamydiales	Chlamydiaceae	Chlamydia	Chlamydia_389	pneumoniae
ASV_390	Bacteria	Firmicutes	Bacilli	Mycoplasmatales	Mycoplasmataceae	Mycoplasma	Mycoplasma_390	NA
ASV_391	Bacteria	Firmicutes	Bacilli	Bacillales	Planococcaceae	Chryseomicrobium	Chryseomicrobium_391	NA
ASV_392	Bacteria	Firmicutes	Bacilli	Staphylococcales	Staphylococcaceae	Staphylococcus	Staphylococcus_392	NA
ASV_393	Bacteria	Proteobacteria	Gammaproteobacteria	Burkholderiales	Neisseriaceae	NA	NA_393	NA
ASV_394	Bacteria	Actinobacteriota	Actinobacteria	Propionibacteriales	Propionibacteriaceae	Cutibacterium	Cutibacterium_394	granulosum
ASV_395	Bacteria	Bacteroidota	Bacteroidia	Bacteroidales	Prevotellaceae	Prevotella	Prevotella_395	loescheii
ASV_396	Bacteria	Actinobacteriota	Actinobacteria	Bifidobacteriales	Bifidobacteriaceae	Gardnerella	Gardnerella_396	vaginalis
ASV_397	Bacteria	Proteobacteria	Gammaproteobacteria	Pseudomonadales	Moraxellaceae	Acinetobacter	Acinetobacter_397	NA
ASV_398	Bacteria	Proteobacteria	Gammaproteobacteria	Pasteurellales	Pasteurellaceae	Haemophilus	Haemophilus_398	NA
ASV_399	Bacteria	Bacteroidota	Bacteroidia	Bacteroidales	Prevotellaceae	NA	NA_399	NA
ASV_400	Bacteria	Proteobacteria	Gammaproteobacteria	Pasteurellales	Pasteurellaceae	Actinobacillus	Actinobacillus_400	porcinus
ASV_401	Bacteria	Patescibacteria	Saccharimonadia	Saccharimonadales	LWQ8	NA	NA_401	NA
ASV_402	Bacteria	Proteobacteria	Gammaproteobacteria	Burkholderiales	Neisseriaceae	Conchiformibius	Conchiformibius_402	NA
ASV_403	Bacteria	Proteobacteria	Alphaproteobacteria	Rhodobacterales	Rhodobacteraceae	Paracoccus	Paracoccus_403	NA
ASV_404	Bacteria	Actinobacteriota	Actinobacteria	Corynebacteriales	Corynebacteriaceae	Corynebacterium	Corynebacterium_404	jeikeium
ASV_405	Bacteria	Firmicutes	Bacilli	Staphylococcales	Staphylococcaceae	Staphylococcus	Staphylococcus_405	NA
ASV_406	Bacteria	Proteobacteria	Gammaproteobacteria	Alteromonadales	Alteromonadaceae	Rheinheimera	Rheinheimera_406	NA
ASV_407	Bacteria	Firmicutes	Negativicutes	Veillonellales-Selenomonadales	Veillonellaceae	Megasphaera	Megasphaera_407	NA
ASV_408	Bacteria	Proteobacteria	Alphaproteobacteria	Rhizobiales	Beijerinckiaceae	Salinarimonas	Salinarimonas_408	NA
ASV_409	Bacteria	Proteobacteria	Gammaproteobacteria	Pseudomonadales	Moraxellaceae	Acinetobacter	Acinetobacter_409	NA
ASV_410	Bacteria	Bacteroidota	Bacteroidia	Bacteroidales	Prevotellaceae	Prevotella	Prevotella_410	NA
ASV_411	Bacteria	Fusobacteriota	Fusobacteriia	Fusobacteriales	Fusobacteriaceae	Fusobacterium	Fusobacterium_411	NA
ASV_412	Bacteria	Proteobacteria	Alphaproteobacteria	Micavibrionales	NA	NA	NA_412	NA
ASV_414	Bacteria	Firmicutes	Clostridia	Peptostreptococcales-Tissierellales	Peptostreptococcaceae	Peptostreptococcus	Peptostreptococcus_414	stomatis
ASV_415	Bacteria	Proteobacteria	Gammaproteobacteria	Burkholderiales	Burkholderiaceae	Lautropia	Lautropia_415	mirabilis
ASV_416	Bacteria	Actinobacteriota	Actinobacteria	Micrococcales	Micrococcaceae	Rothia	Rothia_416	NA
ASV_420	Bacteria	Bacteroidota	Bacteroidia	Flavobacteriales	Weeksellaceae	Cloacibacterium	Cloacibacterium_420	NA
ASV_421	Bacteria	Proteobacteria	Gammaproteobacteria	Burkholderiales	Oxalobacteraceae	Massilia	Massilia_421	NA
ASV_422	Bacteria	Firmicutes	Bacilli	Lactobacillales	Lactobacillaceae	Lactobacillus	Lactobacillus_422	delbrueckii
ASV_423	Bacteria	Actinobacteriota	Thermoleophilia	Solirubrobacterales	Solirubrobacteraceae	Solirubrobacter	Solirubrobacter_423	NA
ASV_424	Bacteria	Fusobacteriota	Fusobacteriia	Fusobacteriales	Fusobacteriaceae	Fusobacterium	Fusobacterium_424	NA
ASV_425	Bacteria	Actinobacteriota	Actinobacteria	Corynebacteriales	Corynebacteriaceae	Corynebacterium	Corynebacterium_425	NA
ASV_426	Bacteria	Fusobacteriota	Fusobacteriia	Fusobacteriales	Fusobacteriaceae	Fusobacterium	Fusobacterium_426	NA
ASV_427	Bacteria	Proteobacteria	Alphaproteobacteria	Rhodospirillales	Rhodospirillaceae	Novispirillum	Novispirillum_427	itersonii
ASV_428	Bacteria	Proteobacteria	Gammaproteobacteria	Burkholderiales	Oxalobacteraceae	Massilia	Massilia_428	NA
ASV_430	Bacteria	Proteobacteria	Gammaproteobacteria	Burkholderiales	Neisseriaceae	NA	NA_430	NA
ASV_431	Bacteria	Proteobacteria	Alphaproteobacteria	Rhodobacterales	Rhodobacteraceae	Paracoccus	Paracoccus_431	NA
ASV_432	Bacteria	Actinobacteriota	Actinobacteria	Bifidobacteriales	Bifidobacteriaceae	Bifidobacterium	Bifidobacterium_432	NA
ASV_433	Bacteria	Actinobacteriota	Thermoleophilia	Solirubrobacterales	Solirubrobacteraceae	NA	NA_433	NA
ASV_434	Bacteria	Proteobacteria	Alphaproteobacteria	Sphingomonadales	Sphingomonadaceae	Sphingoaurantiacus	Sphingoaurantiacus_434	polygranulatus
ASV_436	Bacteria	Proteobacteria	Gammaproteobacteria	Burkholderiales	Neisseriaceae	Kingella	Kingella_436	NA
ASV_438	Bacteria	Bacteroidota	Bacteroidia	Bacteroidales	Prevotellaceae	Prevotella	Prevotella_438	bivia
ASV_439	Bacteria	Proteobacteria	Gammaproteobacteria	Pasteurellales	Pasteurellaceae	Haemophilus	Haemophilus_439	NA
ASV_440	Bacteria	Proteobacteria	Gammaproteobacteria	Burkholderiales	NA	NA	NA_440	NA
ASV_441	Bacteria	Proteobacteria	Gammaproteobacteria	Pasteurellales	Pasteurellaceae	Haemophilus	Haemophilus_441	NA
ASV_442	Bacteria	Proteobacteria	Alphaproteobacteria	Rhizobiales	Xanthobacteraceae	Bradyrhizobium	Bradyrhizobium_442	NA
ASV_443	Bacteria	Firmicutes	Clostridia	Lachnospirales	Lachnospiraceae	NA	NA_443	NA
ASV_444	Bacteria	Firmicutes	Bacilli	Lactobacillales	Carnobacteriaceae	Dolosigranulum	Dolosigranulum_444	NA
ASV_445	Bacteria	Actinobacteriota	Actinobacteria	Corynebacteriales	Corynebacteriaceae	Corynebacterium	Corynebacterium_445	NA
ASV_446	Bacteria	Firmicutes	Bacilli	Staphylococcales	Staphylococcaceae	Staphylococcus	Staphylococcus_446	aureus
ASV_447	Bacteria	Fusobacteriota	Fusobacteriia	Fusobacteriales	Fusobacteriaceae	Fusobacterium	Fusobacterium_447	nucleatum
ASV_448	Bacteria	Bacteroidota	Bacteroidia	Bacteroidales	Prevotellaceae	Prevotella	Prevotella_448	melaninogenica
ASV_449	Bacteria	Firmicutes	Bacilli	Lactobacillales	Carnobacteriaceae	Granulicatella	Granulicatella_449	NA
ASV_450	Bacteria	Fusobacteriota	Fusobacteriia	Fusobacteriales	Fusobacteriaceae	Fusobacterium	Fusobacterium_450	nucleatum
ASV_451	Bacteria	Proteobacteria	Gammaproteobacteria	Burkholderiales	Neisseriaceae	Neisseria	Neisseria_451	NA
ASV_452	Bacteria	Firmicutes	Bacilli	Bacillales	Bacillaceae	Geobacillus	Geobacillus_452	NA
ASV_453	Bacteria	Firmicutes	Bacilli	Lactobacillales	Carnobacteriaceae	Granulicatella	Granulicatella_453	NA
ASV_454	Bacteria	Proteobacteria	Gammaproteobacteria	Burkholderiales	Oxalobacteraceae	Noviherbaspirillum	Noviherbaspirillum_454	NA
ASV_455	Bacteria	Proteobacteria	Gammaproteobacteria	Burkholderiales	Neisseriaceae	NA	NA_455	NA
ASV_456	Bacteria	Proteobacteria	Alphaproteobacteria	Acetobacterales	Acetobacteraceae	Muricoccus	Muricoccus_456	NA
ASV_458	Bacteria	Bacteroidota	Bacteroidia	Bacteroidales	Prevotellaceae	Prevotella	Prevotella_458	NA
ASV_459	Bacteria	Firmicutes	Bacilli	Staphylococcales	Staphylococcaceae	Staphylococcus	Staphylococcus_459	NA
ASV_460	Bacteria	Fusobacteriota	Fusobacteriia	Fusobacteriales	Fusobacteriaceae	Fusobacterium	Fusobacterium_460	NA
ASV_461	Bacteria	Actinobacteriota	Actinobacteria	Corynebacteriales	Corynebacteriaceae	Corynebacterium	Corynebacterium_461	NA
ASV_462	Bacteria	Fusobacteriota	Fusobacteriia	Fusobacteriales	Fusobacteriaceae	Fusobacterium	Fusobacterium_462	NA
ASV_463	Bacteria	Proteobacteria	Gammaproteobacteria	Pseudomonadales	Moraxellaceae	Acinetobacter	Acinetobacter_463	NA
ASV_464	Bacteria	Bacteroidota	Bacteroidia	Bacteroidales	Prevotellaceae	Prevotella	Prevotella_464	amnii
ASV_467	Bacteria	Firmicutes	Bacilli	Staphylococcales	Staphylococcaceae	Staphylococcus	Staphylococcus_467	NA
ASV_468	Bacteria	Proteobacteria	Gammaproteobacteria	Pasteurellales	Pasteurellaceae	Haemophilus	Haemophilus_468	NA
ASV_469	Bacteria	Bacteroidota	Bacteroidia	Bacteroidales	Prevotellaceae	NA	NA_469	NA
ASV_470	Bacteria	Proteobacteria	Gammaproteobacteria	Cardiobacteriales	Cardiobacteriaceae	Suttonella	Suttonella_470	NA
ASV_472	Bacteria	Bacteroidota	Bacteroidia	Bacteroidales	Prevotellaceae	Prevotella	Prevotella_472	timonensis
ASV_473	Bacteria	Firmicutes	Bacilli	Staphylococcales	Staphylococcaceae	Staphylococcus	Staphylococcus_473	NA
ASV_474	Bacteria	Proteobacteria	Gammaproteobacteria	Burkholderiales	Neisseriaceae	Neisseria	Neisseria_474	meningitidis
ASV_475	Bacteria	Firmicutes	Clostridia	Lachnospirales	Lachnospiraceae	Lachnoanaerobaculum	Lachnoanaerobaculum_475	NA
ASV_476	Bacteria	Proteobacteria	Alphaproteobacteria	Rhizobiales	Devosiaceae	Devosia	Devosia_476	submarina
ASV_477	Bacteria	Bacteroidota	Bacteroidia	Bacteroidales	Porphyromonadaceae	Porphyromonas	Porphyromonas_477	endodontalis
ASV_478	Bacteria	Actinobacteriota	Actinobacteria	Frankiales	Geodermatophilaceae	Blastococcus	Blastococcus_478	NA
ASV_480	Bacteria	Patescibacteria	Gracilibacteria	Absconditabacteriales_(SR1)	NA	NA	NA_480	NA
ASV_481	Bacteria	Proteobacteria	Alphaproteobacteria	Rhizobiales	Beijerinckiaceae	NA	NA_481	NA
ASV_482	Bacteria	Actinobacteriota	Actinobacteria	Micrococcales	Micrococcaceae	Rothia	Rothia_482	mucilaginosa
ASV_483	Bacteria	Firmicutes	Bacilli	Lactobacillales	Carnobacteriaceae	Dolosigranulum	Dolosigranulum_483	NA
ASV_484	Bacteria	Proteobacteria	Gammaproteobacteria	Burkholderiales	Comamonadaceae	Tepidimonas	Tepidimonas_484	NA
ASV_486	Bacteria	Firmicutes	Bacilli	Lactobacillales	Carnobacteriaceae	Dolosigranulum	Dolosigranulum_486	NA
ASV_487	Bacteria	Actinobacteriota	Actinobacteria	Micrococcales	Micrococcaceae	Kocuria	Kocuria_487	NA
ASV_488	Bacteria	Proteobacteria	Alphaproteobacteria	Azospirillales	Azospirillaceae	Skermanella	Skermanella_488	NA
ASV_489	Bacteria	Firmicutes	Bacilli	Erysipelotrichales	Erysipelotrichaceae	Solobacterium	Solobacterium_489	moorei
ASV_490	Bacteria	Firmicutes	Bacilli	Lactobacillales	Leuconostocaceae	Leuconostoc	Leuconostoc_490	NA
ASV_491	Bacteria	Proteobacteria	Alphaproteobacteria	Caulobacterales	Caulobacteraceae	Phenylobacterium	Phenylobacterium_491	NA
ASV_492	Bacteria	Proteobacteria	Gammaproteobacteria	Burkholderiales	Comamonadaceae	Schlegelella	Schlegelella_492	NA
ASV_493	Bacteria	Proteobacteria	Alphaproteobacteria	Acetobacterales	Acetobacteraceae	Roseomonas	Roseomonas_493	NA
ASV_494	Bacteria	Actinobacteriota	Actinobacteria	Frankiales	Geodermatophilaceae	Blastococcus	Blastococcus_494	endophyticus
ASV_495	Bacteria	Proteobacteria	Alphaproteobacteria	Caulobacterales	Caulobacteraceae	NA	NA_495	NA
ASV_496	Bacteria	Proteobacteria	Alphaproteobacteria	Rhizobiales	Devosiaceae	Devosia	Devosia_496	NA
ASV_498	Bacteria	Proteobacteria	Gammaproteobacteria	Enterobacterales	NA	NA	NA_498	NA
ASV_499	Bacteria	Proteobacteria	Alphaproteobacteria	Caulobacterales	Caulobacteraceae	Phenylobacterium	Phenylobacterium_499	NA
ASV_500	Bacteria	Fusobacteriota	Fusobacteriia	Fusobacteriales	Fusobacteriaceae	Fusobacterium	Fusobacterium_500	NA
ASV_501	Bacteria	Proteobacteria	Alphaproteobacteria	Rhizobiales	Beijerinckiaceae	Microvirga	Microvirga_501	aerilata
ASV_503	Bacteria	Proteobacteria	Alphaproteobacteria	Rhizobiales	Xanthobacteraceae	Bradyrhizobium	Bradyrhizobium_503	NA
ASV_504	Bacteria	Proteobacteria	Gammaproteobacteria	Vibrionales	Vibrionaceae	Vibrio	Vibrio_504	NA
ASV_505	Bacteria	Proteobacteria	Gammaproteobacteria	Xanthomonadales	Xanthomonadaceae	Lysobacter	Lysobacter_505	NA
ASV_506	Bacteria	Deinococcota	Deinococci	Deinococcales	Deinococcaceae	Deinococcus	Deinococcus_506	ficus
ASV_508	Bacteria	Cyanobacteria	Cyanobacteriia	Chloroplast	NA	NA	NA_508	NA
ASV_509	Bacteria	Bacteroidota	Bacteroidia	Flavobacteriales	Weeksellaceae	Cloacibacterium	Cloacibacterium_509	NA
ASV_510	Bacteria	Proteobacteria	Gammaproteobacteria	Pasteurellales	Pasteurellaceae	NA	NA_510	NA
ASV_511	Bacteria	Proteobacteria	Gammaproteobacteria	Burkholderiales	Comamonadaceae	Ottowia	Ottowia_511	NA
ASV_512	Bacteria	NA	NA	NA	NA	NA	NA_512	NA
ASV_513	Bacteria	Bacteroidota	Bacteroidia	Bacteroidales	Prevotellaceae	Alloprevotella	Alloprevotella_513	NA
ASV_514	Bacteria	Proteobacteria	Alphaproteobacteria	Rickettsiales	Mitochondria	NA	NA_514	NA
ASV_515	Bacteria	Actinobacteriota	Actinobacteria	Corynebacteriales	Corynebacteriaceae	Corynebacterium	Corynebacterium_515	NA
ASV_516	Bacteria	Campilobacterota	Campylobacteria	Campylobacterales	Campylobacteraceae	Campylobacter	Campylobacter_516	NA
ASV_517	Bacteria	Firmicutes	Clostridia	Oscillospirales	Ruminococcaceae	Faecalibacterium	Faecalibacterium_517	prausnitzii
ASV_518	Bacteria	Proteobacteria	Alphaproteobacteria	Caulobacterales	Caulobacteraceae	Brevundimonas	Brevundimonas_518	NA
ASV_519	Bacteria	Proteobacteria	Gammaproteobacteria	Oceanospirillales	Halomonadaceae	Halomonas	Halomonas_519	NA
ASV_521	Bacteria	Proteobacteria	Gammaproteobacteria	Pseudomonadales	Moraxellaceae	Moraxella	Moraxella_521	NA
ASV_522	Bacteria	Proteobacteria	Alphaproteobacteria	Caulobacterales	Caulobacteraceae	Phenylobacterium	Phenylobacterium_522	mobile
ASV_523	Bacteria	Firmicutes	Clostridia	Lachnospirales	Lachnospiraceae	Shuttleworthia	Shuttleworthia_523	NA
ASV_525	Bacteria	Actinobacteriota	Coriobacteriia	Coriobacteriales	Atopobiaceae	Atopobium	Atopobium_525	vaginae
ASV_526	Bacteria	Proteobacteria	Alphaproteobacteria	Sphingomonadales	Sphingomonadaceae	Sphingobium	Sphingobium_526	yanoikuyae
ASV_527	Bacteria	Fusobacteriota	Fusobacteriia	Fusobacteriales	Fusobacteriaceae	Fusobacterium	Fusobacterium_527	NA
ASV_528	Bacteria	Fusobacteriota	Fusobacteriia	Fusobacteriales	Leptotrichiaceae	Leptotrichia	Leptotrichia_528	NA
ASV_529	Bacteria	Firmicutes	Clostridia	Peptococcales	Peptococcaceae	Peptococcus	Peptococcus_529	NA
ASV_530	Bacteria	Fusobacteriota	Fusobacteriia	Fusobacteriales	Leptotrichiaceae	Leptotrichia	Leptotrichia_530	NA
ASV_531	Bacteria	Bacteroidota	Bacteroidia	Bacteroidales	Prevotellaceae	NA	NA_531	NA
ASV_532	Bacteria	Actinobacteriota	Actinobacteria	Corynebacteriales	Corynebacteriaceae	Corynebacterium	Corynebacterium_532	NA
ASV_533	Bacteria	Firmicutes	Bacilli	Bacillales	Bacillaceae	Bacillus	Bacillus_533	NA
ASV_534	Bacteria	Actinobacteriota	Actinobacteria	Micrococcales	Micrococcaceae	NA	NA_534	NA
ASV_535	Bacteria	Proteobacteria	Gammaproteobacteria	Pasteurellales	Pasteurellaceae	Haemophilus	Haemophilus_535	NA
ASV_536	Bacteria	Proteobacteria	Gammaproteobacteria	Burkholderiales	Comamonadaceae	Azohydromonas	Azohydromonas_536	NA
ASV_539	Bacteria	Patescibacteria	Gracilibacteria	Absconditabacteriales_(SR1)	NA	NA	NA_539	NA
ASV_540	Bacteria	Bdellovibrionota	Bdellovibrionia	Bacteriovoracales	Bacteriovoracaceae	Peredibacter	Peredibacter_540	starrii
ASV_541	Bacteria	Bacteroidota	Bacteroidia	Chitinophagales	Chitinophagaceae	Flavisolibacter	Flavisolibacter_541	NA
ASV_542	Bacteria	Actinobacteriota	Actinobacteria	Micrococcales	Micrococcaceae	Kocuria	Kocuria_542	NA
ASV_543	Bacteria	Firmicutes	Bacilli	Lactobacillales	Carnobacteriaceae	Granulicatella	Granulicatella_543	NA
ASV_545	Bacteria	Actinobacteriota	Actinobacteria	Bifidobacteriales	Bifidobacteriaceae	Gardnerella	Gardnerella_545	vaginalis
ASV_546	Bacteria	Bacteroidota	Bacteroidia	Bacteroidales	Prevotellaceae	Prevotella	Prevotella_546	salivae
ASV_547	Bacteria	Proteobacteria	Gammaproteobacteria	Burkholderiales	Neisseriaceae	Kingella	Kingella_547	NA
ASV_548	Bacteria	Bacteroidota	Bacteroidia	Bacteroidales	Prevotellaceae	Prevotella	Prevotella_548	NA
ASV_549	Bacteria	Proteobacteria	Alphaproteobacteria	Azospirillales	Azospirillaceae	NA	NA_549	NA
ASV_552	Bacteria	Actinobacteriota	Actinobacteria	Corynebacteriales	Corynebacteriaceae	Corynebacterium	Corynebacterium_552	NA
ASV_553	Bacteria	Proteobacteria	Gammaproteobacteria	Burkholderiales	Neisseriaceae	Neisseria	Neisseria_553	meningitidis
ASV_555	Bacteria	Cyanobacteria	Cyanobacteriia	Chloroplast	NA	NA	NA_555	NA
ASV_556	Bacteria	Actinobacteriota	Actinobacteria	Corynebacteriales	Corynebacteriaceae	Corynebacterium	Corynebacterium_556	NA
ASV_557	Bacteria	Firmicutes	Bacilli	Lactobacillales	Streptococcaceae	Streptococcus	Streptococcus_557	NA
ASV_558	Bacteria	Proteobacteria	Alphaproteobacteria	Rhodobacterales	Rhodobacteraceae	Rhodobacter	Rhodobacter_558	NA
ASV_559	Bacteria	Firmicutes	Clostridia	Peptostreptococcales-Tissierellales	Peptostreptococcales-Tissierellales_fa	Parvimonas	Parvimonas_559	NA
ASV_560	Bacteria	Actinobacteriota	Actinobacteria	Micrococcales	Micrococcaceae	Rothia	Rothia_560	dentocariosa
ASV_561	Bacteria	Firmicutes	Clostridia	Oscillospirales	Ruminococcaceae	Faecalibacterium	Faecalibacterium_561	NA
ASV_562	Bacteria	Actinobacteriota	Actinobacteria	Propionibacteriales	Nocardioidaceae	Nocardioides	Nocardioides_562	NA
ASV_563	Bacteria	Proteobacteria	Gammaproteobacteria	Pseudomonadales	Pseudomonadaceae	Pseudomonas	Pseudomonas_563	NA
ASV_565	Bacteria	Proteobacteria	Alphaproteobacteria	Caulobacterales	Caulobacteraceae	Brevundimonas	Brevundimonas_565	staleyi
ASV_566	Bacteria	Proteobacteria	Gammaproteobacteria	Pasteurellales	Pasteurellaceae	Haemophilus	Haemophilus_566	NA
ASV_567	Bacteria	Proteobacteria	Alphaproteobacteria	Rhodobacterales	Rhodobacteraceae	NA	NA_567	NA
ASV_568	Bacteria	Firmicutes	Bacilli	Staphylococcales	Staphylococcaceae	Staphylococcus	Staphylococcus_568	aureus
ASV_573	Bacteria	Actinobacteriota	Actinobacteria	Bifidobacteriales	Bifidobacteriaceae	Bifidobacterium	Bifidobacterium_573	animalis
ASV_574	Bacteria	Proteobacteria	Gammaproteobacteria	Burkholderiales	Comamonadaceae	Paucibacter	Paucibacter_574	NA
ASV_576	Bacteria	Actinobacteriota	Actinobacteria	Actinomycetales	Actinomycetaceae	Actinomyces	Actinomyces_576	NA
ASV_578	Bacteria	Bacteroidota	Bacteroidia	Bacteroidales	Porphyromonadaceae	Porphyromonas	Porphyromonas_578	gingivalis
ASV_579	Bacteria	Firmicutes	Negativicutes	Veillonellales-Selenomonadales	Veillonellaceae	Dialister	Dialister_579	NA
ASV_580	Bacteria	Proteobacteria	Gammaproteobacteria	Pseudomonadales	Moraxellaceae	Moraxella	Moraxella_580	NA
ASV_581	Bacteria	Proteobacteria	Gammaproteobacteria	Burkholderiales	Oxalobacteraceae	Oxalicibacterium	Oxalicibacterium_581	NA
ASV_582	Bacteria	Proteobacteria	Alphaproteobacteria	Rhizobiales	Beijerinckiaceae	Microvirga	Microvirga_582	NA
ASV_583	Bacteria	Proteobacteria	Gammaproteobacteria	Burkholderiales	Neisseriaceae	Neisseria	Neisseria_583	NA
ASV_585	Bacteria	Firmicutes	Bacilli	Lactobacillales	Streptococcaceae	Streptococcus	Streptococcus_585	NA
ASV_586	Bacteria	Actinobacteriota	Actinobacteria	Micrococcales	Dermabacteraceae	Dermabacter	Dermabacter_586	jinjuensis
ASV_587	Bacteria	Proteobacteria	Gammaproteobacteria	Pasteurellales	Pasteurellaceae	Haemophilus	Haemophilus_587	NA
ASV_588	Bacteria	Firmicutes	Bacilli	Staphylococcales	Staphylococcaceae	Staphylococcus	Staphylococcus_588	aureus
ASV_589	Bacteria	Firmicutes	Bacilli	Lactobacillales	Lactobacillaceae	Lactobacillus	Lactobacillus_589	crispatus
ASV_590	Bacteria	Fusobacteriota	Fusobacteriia	Fusobacteriales	Fusobacteriaceae	Fusobacterium	Fusobacterium_590	NA
ASV_591	Bacteria	Fusobacteriota	Fusobacteriia	Fusobacteriales	Fusobacteriaceae	Fusobacterium	Fusobacterium_591	NA
ASV_592	Bacteria	Spirochaetota	Spirochaetia	Spirochaetales	Spirochaetaceae	Treponema	Treponema_592	succinifaciens
ASV_593	Bacteria	Bacteroidota	Bacteroidia	Bacteroidales	Prevotellaceae	Alloprevotella	Alloprevotella_593	NA
ASV_594	Bacteria	Firmicutes	Clostridia	Peptococcales	Peptococcaceae	Peptococcus	Peptococcus_594	NA
ASV_595	Bacteria	Fusobacteriota	Fusobacteriia	Fusobacteriales	Fusobacteriaceae	Fusobacterium	Fusobacterium_595	NA
ASV_596	Bacteria	Firmicutes	Bacilli	Lactobacillales	Lactobacillaceae	Lactobacillus	Lactobacillus_596	NA
ASV_597	Bacteria	Firmicutes	Clostridia	Lachnospirales	Lachnospiraceae	Catonella	Catonella_597	NA
ASV_599	Bacteria	Proteobacteria	Alphaproteobacteria	Azospirillales	Azospirillaceae	Nitrospirillum	Nitrospirillum_599	NA
ASV_600	Bacteria	Proteobacteria	Alphaproteobacteria	Rhodobacterales	Rhodobacteraceae	Rubellimicrobium	Rubellimicrobium_600	NA
ASV_602	Bacteria	Proteobacteria	Alphaproteobacteria	Azospirillales	Azospirillaceae	Skermanella	Skermanella_602	aerolata
ASV_604	Bacteria	Proteobacteria	Gammaproteobacteria	Pasteurellales	Pasteurellaceae	Haemophilus	Haemophilus_604	NA
ASV_605	Bacteria	Firmicutes	Clostridia	Clostridiales	Clostridiaceae	Clostridium_sensu_stricto_1	Clostridium_sensu_stricto_1_605	NA
ASV_606	Bacteria	Proteobacteria	Gammaproteobacteria	Burkholderiales	Alcaligenaceae	Achromobacter	Achromobacter_606	NA
ASV_608	Bacteria	Proteobacteria	Gammaproteobacteria	Pseudomonadales	Pseudomonadaceae	Pseudomonas	Pseudomonas_608	NA
ASV_609	Bacteria	Proteobacteria	Gammaproteobacteria	Pseudomonadales	Pseudomonadaceae	Pseudomonas	Pseudomonas_609	NA
ASV_610	Bacteria	Proteobacteria	Gammaproteobacteria	Xanthomonadales	Xanthomonadaceae	Pseudoxanthomonas	Pseudoxanthomonas_610	taiwanensis
ASV_612	Bacteria	Bacteroidota	Bacteroidia	Bacteroidales	Prevotellaceae	Prevotella	Prevotella_612	NA
ASV_614	Bacteria	Firmicutes	Bacilli	Lactobacillales	Streptococcaceae	Streptococcus	Streptococcus_614	NA
ASV_615	Bacteria	Firmicutes	Bacilli	Mycoplasmatales	Mycoplasmataceae	Mycoplasma	Mycoplasma_615	girerdii
ASV_619	Bacteria	Proteobacteria	Gammaproteobacteria	Burkholderiales	Comamonadaceae	Ramlibacter	Ramlibacter_619	NA
ASV_620	Bacteria	Proteobacteria	Gammaproteobacteria	Pasteurellales	Pasteurellaceae	Haemophilus	Haemophilus_620	NA
ASV_621	Bacteria	Proteobacteria	Gammaproteobacteria	Burkholderiales	Oxalobacteraceae	Duganella	Duganella_621	NA
ASV_622	Bacteria	Firmicutes	Bacilli	Lactobacillales	Streptococcaceae	Streptococcus	Streptococcus_622	salivarius
ASV_623	Bacteria	Proteobacteria	Gammaproteobacteria	Pseudomonadales	Moraxellaceae	Acinetobacter	Acinetobacter_623	NA
ASV_625	Bacteria	Proteobacteria	Gammaproteobacteria	Pasteurellales	Pasteurellaceae	Haemophilus	Haemophilus_625	NA
ASV_626	Bacteria	Bacteroidota	Bacteroidia	Cytophagales	Spirosomaceae	Rhabdobacter	Rhabdobacter_626	NA
ASV_627	Bacteria	Spirochaetota	Spirochaetia	Spirochaetales	Spirochaetaceae	Treponema	Treponema_627	vincentii
ASV_628	Bacteria	Bacteroidota	Bacteroidia	Bacteroidales	Prevotellaceae	Prevotella	Prevotella_628	veroralis
ASV_629	Bacteria	Fusobacteriota	Fusobacteriia	Fusobacteriales	Fusobacteriaceae	Fusobacterium	Fusobacterium_629	NA
ASV_631	Bacteria	Firmicutes	Bacilli	Lactobacillales	Lactobacillaceae	Lactobacillus	Lactobacillus_631	NA
ASV_636	Bacteria	Cyanobacteria	Cyanobacteriia	Chloroplast	NA	NA	NA_636	NA
ASV_638	Bacteria	Patescibacteria	Saccharimonadia	Saccharimonadales	LWQ8	NA	NA_638	NA
ASV_640	Bacteria	Proteobacteria	Gammaproteobacteria	Pseudomonadales	Pseudomonadaceae	Pseudomonas	Pseudomonas_640	NA
ASV_641	Bacteria	Firmicutes	Bacilli	Lactobacillales	Streptococcaceae	Streptococcus	Streptococcus_641	NA
ASV_642	Bacteria	Bacteroidota	Bacteroidia	Flavobacteriales	Weeksellaceae	Bergeyella	Bergeyella_642	NA
ASV_645	Bacteria	Proteobacteria	Alphaproteobacteria	Sphingomonadales	Sphingomonadaceae	Qipengyuania	Qipengyuania_645	NA
ASV_646	Bacteria	Bacteroidota	Bacteroidia	Flavobacteriales	Weeksellaceae	Cloacibacterium	Cloacibacterium_646	NA
ASV_647	Bacteria	NA	NA	NA	NA	NA	NA_647	NA
ASV_648	Bacteria	Proteobacteria	Alphaproteobacteria	Rhizobiales	Rhizobiaceae	Aureimonas	Aureimonas_648	glaciei
ASV_650	Bacteria	Firmicutes	Bacilli	Erysipelotrichales	Erysipelotrichaceae	Holdemanella	Holdemanella_650	NA
ASV_651	Bacteria	Proteobacteria	Gammaproteobacteria	Pseudomonadales	Moraxellaceae	Moraxella	Moraxella_651	NA
ASV_652	Bacteria	Bacteroidota	Bacteroidia	Bacteroidales	Prevotellaceae	Alloprevotella	Alloprevotella_652	NA
ASV_653	Bacteria	Firmicutes	Bacilli	Staphylococcales	Staphylococcaceae	Staphylococcus	Staphylococcus_653	aureus
ASV_655	Bacteria	Actinobacteriota	Actinobacteria	Corynebacteriales	Corynebacteriaceae	Corynebacterium	Corynebacterium_655	massiliense
ASV_656	Bacteria	Firmicutes	Bacilli	Lactobacillales	Lactobacillaceae	Lactobacillus	Lactobacillus_656	NA
ASV_657	Bacteria	Proteobacteria	Gammaproteobacteria	Burkholderiales	NA	NA	NA_657	NA
ASV_659	Bacteria	Proteobacteria	Alphaproteobacteria	Sphingomonadales	Sphingomonadaceae	Sphingomonas	Sphingomonas_659	NA
ASV_660	Bacteria	Bacteroidota	Bacteroidia	Bacteroidales	Prevotellaceae	Prevotella	Prevotella_660	NA
ASV_661	Bacteria	Fusobacteriota	Fusobacteriia	Fusobacteriales	Fusobacteriaceae	Fusobacterium	Fusobacterium_661	NA
ASV_663	Bacteria	Proteobacteria	Gammaproteobacteria	Burkholderiales	Neisseriaceae	NA	NA_663	NA
ASV_664	Bacteria	Proteobacteria	Gammaproteobacteria	Pseudomonadales	Pseudomonadaceae	Pseudomonas	Pseudomonas_664	NA
ASV_668	Bacteria	Actinobacteriota	Actinobacteria	Actinomycetales	Actinomycetaceae	Actinomyces	Actinomyces_668	graevenitzii
ASV_671	Bacteria	Firmicutes	Clostridia	Lachnospirales	Lachnospiraceae	Agathobacter	Agathobacter_671	NA
ASV_673	Bacteria	Firmicutes	Bacilli	Lactobacillales	Streptococcaceae	Streptococcus	Streptococcus_673	NA
ASV_674	Bacteria	Proteobacteria	Gammaproteobacteria	Burkholderiales	Oxalobacteraceae	Noviherbaspirillum	Noviherbaspirillum_674	NA
ASV_675	Bacteria	Deinococcota	Deinococci	Deinococcales	Deinococcaceae	Deinococcus	Deinococcus_675	NA
ASV_678	Bacteria	Proteobacteria	Alphaproteobacteria	Caulobacterales	Caulobacteraceae	Brevundimonas	Brevundimonas_678	NA
ASV_679	Bacteria	Proteobacteria	Alphaproteobacteria	Caulobacterales	Caulobacteraceae	NA	NA_679	NA
ASV_680	Bacteria	Actinobacteriota	Actinobacteria	Micrococcales	Microbacteriaceae	Pseudoclavibacter	Pseudoclavibacter_680	faecalis
ASV_682	Bacteria	Fusobacteriota	Fusobacteriia	Fusobacteriales	Fusobacteriaceae	Fusobacterium	Fusobacterium_682	NA
ASV_683	Bacteria	Firmicutes	Clostridia	Peptostreptococcales-Tissierellales	Peptostreptococcales-Tissierellales_fa	Anaerococcus	Anaerococcus_683	NA
ASV_684	Bacteria	Actinobacteriota	Actinobacteria	Corynebacteriales	Corynebacteriaceae	Corynebacterium	Corynebacterium_684	matruchotii
ASV_685	Bacteria	Proteobacteria	Gammaproteobacteria	Pseudomonadales	Moraxellaceae	Moraxella	Moraxella_685	NA
ASV_689	Bacteria	Proteobacteria	Alphaproteobacteria	Rhizobiales	Beijerinckiaceae	Methylobacterium-Methylorubrum	Methylobacterium-Methylorubrum_689	NA
ASV_690	Bacteria	Proteobacteria	Alphaproteobacteria	Rhizobiales	Rhizobiaceae	Pseudorhizobium	Pseudorhizobium_690	pelagicum
ASV_693	Bacteria	Firmicutes	Bacilli	Erysipelotrichales	Erysipelatoclostridiaceae	Catenibacterium	Catenibacterium_693	mitsuokai
ASV_694	Bacteria	Proteobacteria	Gammaproteobacteria	Xanthomonadales	Xanthomonadaceae	Thermomonas	Thermomonas_694	brevis
ASV_696	Bacteria	Proteobacteria	Gammaproteobacteria	Burkholderiales	Neisseriaceae	Neisseria	Neisseria_696	NA
ASV_697	Bacteria	Bacteroidota	Bacteroidia	Flavobacteriales	Weeksellaceae	Chryseobacterium	Chryseobacterium_697	hominis
ASV_698	Bacteria	Firmicutes	Bacilli	Lactobacillales	Carnobacteriaceae	Dolosigranulum	Dolosigranulum_698	NA
ASV_699	Bacteria	Bacteroidota	Bacteroidia	Bacteroidales	Prevotellaceae	NA	NA_699	NA
ASV_700	Bacteria	Actinobacteriota	Actinobacteria	Micrococcales	Micrococcaceae	Pseudarthrobacter	Pseudarthrobacter_700	NA
ASV_701	Bacteria	Proteobacteria	Gammaproteobacteria	Pseudomonadales	Pseudomonadaceae	Pseudomonas	Pseudomonas_701	NA
ASV_702	Bacteria	Proteobacteria	Alphaproteobacteria	Rhodobacterales	Rhodobacteraceae	Oceaniovalibus	Oceaniovalibus_702	NA
ASV_703	Bacteria	Fusobacteriota	Fusobacteriia	Fusobacteriales	Fusobacteriaceae	Fusobacterium	Fusobacterium_703	periodonticum
ASV_704	Bacteria	Campilobacterota	Campylobacteria	Campylobacterales	Campylobacteraceae	Campylobacter	Campylobacter_704	showae
ASV_705	Bacteria	Actinobacteriota	Actinobacteria	Corynebacteriales	Corynebacteriaceae	Corynebacterium	Corynebacterium_705	NA
ASV_706	Bacteria	Bacteroidota	Bacteroidia	Bacteroidales	Prevotellaceae	Prevotella	Prevotella_706	NA
ASV_708	Bacteria	Proteobacteria	Gammaproteobacteria	Pseudomonadales	Moraxellaceae	Acinetobacter	Acinetobacter_708	NA
ASV_709	Bacteria	Bacteroidota	Bacteroidia	Bacteroidales	Prevotellaceae	Alloprevotella	Alloprevotella_709	NA
ASV_710	Eukaryota	NA	NA	NA	NA	NA	NA_710	NA
ASV_711	Bacteria	Actinobacteriota	Actinobacteria	Corynebacteriales	Corynebacteriaceae	Corynebacterium	Corynebacterium_711	kroppenstedtii
ASV_712	Bacteria	Firmicutes	Negativicutes	Veillonellales-Selenomonadales	Veillonellaceae	Veillonella	Veillonella_712	NA
ASV_713	Bacteria	Firmicutes	Bacilli	Staphylococcales	Staphylococcaceae	Staphylococcus	Staphylococcus_713	aureus
ASV_714	Bacteria	Proteobacteria	Alphaproteobacteria	Rhodobacterales	Rhodobacteraceae	Rubellimicrobium	Rubellimicrobium_714	roseum
ASV_716	Bacteria	Proteobacteria	Gammaproteobacteria	Pseudomonadales	Moraxellaceae	Acinetobacter	Acinetobacter_716	NA
ASV_717	Bacteria	Proteobacteria	Gammaproteobacteria	Pasteurellales	Pasteurellaceae	Haemophilus	Haemophilus_717	NA
ASV_718	Bacteria	Proteobacteria	Alphaproteobacteria	Sphingomonadales	Sphingomonadaceae	Sphingomonas	Sphingomonas_718	NA
ASV_719	Bacteria	Proteobacteria	Gammaproteobacteria	Burkholderiales	Comamonadaceae	Hydrogenophaga	Hydrogenophaga_719	NA
ASV_720	Bacteria	Proteobacteria	Alphaproteobacteria	Sphingomonadales	Sphingomonadaceae	Sphingoaurantiacus	Sphingoaurantiacus_720	NA
ASV_721	Bacteria	Fusobacteriota	Fusobacteriia	Fusobacteriales	Leptotrichiaceae	Leptotrichia	Leptotrichia_721	NA
ASV_722	Bacteria	Firmicutes	Bacilli	Staphylococcales	Staphylococcaceae	Staphylococcus	Staphylococcus_722	NA
ASV_723	Bacteria	Firmicutes	Clostridia	Oscillospirales	NA	NA	NA_723	NA
ASV_727	Bacteria	Proteobacteria	Alphaproteobacteria	Sphingomonadales	Sphingomonadaceae	Sphingomonas	Sphingomonas_727	humi
ASV_728	Bacteria	Actinobacteriota	Actinobacteria	Corynebacteriales	Corynebacteriaceae	Corynebacterium	Corynebacterium_728	NA
ASV_729	Bacteria	Firmicutes	Bacilli	Lactobacillales	Streptococcaceae	Streptococcus	Streptococcus_729	NA
ASV_731	Bacteria	Firmicutes	Clostridia	Peptostreptococcales-Tissierellales	Peptostreptococcales-Tissierellales_fa	Anaerococcus	Anaerococcus_731	NA
ASV_732	Bacteria	Firmicutes	Clostridia	Clostridia_or	Hungateiclostridiaceae	Fastidiosipila	Fastidiosipila_732	NA
ASV_733	Bacteria	Proteobacteria	Alphaproteobacteria	Rhodobacterales	Rhodobacteraceae	Rubellimicrobium	Rubellimicrobium_733	NA
ASV_734	Bacteria	Fusobacteriota	Fusobacteriia	Fusobacteriales	Fusobacteriaceae	Fusobacterium	Fusobacterium_734	NA
ASV_735	Bacteria	Firmicutes	Bacilli	Exiguobacterales	Exiguobacteraceae	Exiguobacterium	Exiguobacterium_735	NA
ASV_736	Bacteria	Firmicutes	Clostridia	Lachnospirales	Lachnospiraceae	Agathobacter	Agathobacter_736	NA
ASV_738	Bacteria	Fusobacteriota	Fusobacteriia	Fusobacteriales	Fusobacteriaceae	Fusobacterium	Fusobacterium_738	nucleatum
ASV_739	Bacteria	Firmicutes	Negativicutes	Veillonellales-Selenomonadales	Veillonellaceae	Megasphaera	Megasphaera_739	NA
ASV_740	Bacteria	Actinobacteriota	Actinobacteria	Micrococcales	Brevibacteriaceae	Brevibacterium	Brevibacterium_740	luteolum
ASV_741	Bacteria	Firmicutes	Clostridia	Oscillospirales	Ruminococcaceae	Faecalibacterium	Faecalibacterium_741	prausnitzii
ASV_742	Bacteria	Proteobacteria	Gammaproteobacteria	Burkholderiales	Burkholderiaceae	Limnobacter	Limnobacter_742	thiooxidans
ASV_743	Bacteria	Proteobacteria	Gammaproteobacteria	Burkholderiales	Oxalobacteraceae	Massilia	Massilia_743	NA
ASV_744	Bacteria	Firmicutes	Bacilli	Lactobacillales	Lactobacillaceae	Lactobacillus	Lactobacillus_744	NA
ASV_745	Bacteria	Actinobacteriota	Actinobacteria	Corynebacteriales	Corynebacteriaceae	Corynebacterium	Corynebacterium_745	NA
ASV_746	Bacteria	Firmicutes	Bacilli	Lactobacillales	Streptococcaceae	Streptococcus	Streptococcus_746	NA
ASV_747	Bacteria	Proteobacteria	Alphaproteobacteria	Acetobacterales	Acetobacteraceae	Roseomonas	Roseomonas_747	NA
ASV_749	Bacteria	Proteobacteria	Alphaproteobacteria	Rhodobacterales	Rhodobacteraceae	Rubellimicrobium	Rubellimicrobium_749	NA
ASV_751	Bacteria	Firmicutes	Negativicutes	Veillonellales-Selenomonadales	Veillonellaceae	Veillonella	Veillonella_751	NA
ASV_752	Bacteria	Firmicutes	Bacilli	Lactobacillales	Streptococcaceae	Streptococcus	Streptococcus_752	NA
ASV_753	Bacteria	NA	NA	NA	NA	NA	NA_753	NA
ASV_754	Bacteria	Actinobacteriota	Actinobacteria	Bifidobacteriales	Bifidobacteriaceae	Gardnerella	Gardnerella_754	vaginalis
ASV_755	Bacteria	Fusobacteriota	Fusobacteriia	Fusobacteriales	Leptotrichiaceae	Leptotrichia	Leptotrichia_755	goodfellowii
ASV_756	Bacteria	Proteobacteria	Gammaproteobacteria	Burkholderiales	Oxalobacteraceae	NA	NA_756	NA
ASV_757	Bacteria	Fusobacteriota	Fusobacteriia	Fusobacteriales	Fusobacteriaceae	Fusobacterium	Fusobacterium_757	NA
ASV_758	Bacteria	Firmicutes	Clostridia	Clostridiales	Clostridiaceae	Clostridium_sensu_stricto_1	Clostridium_sensu_stricto_1_758	NA
ASV_759	Bacteria	Bdellovibrionota	Bdellovibrionia	Bacteriovoracales	Bacteriovoracaceae	Peredibacter	Peredibacter_759	NA
ASV_760	Bacteria	Fusobacteriota	Fusobacteriia	Fusobacteriales	Leptotrichiaceae	Leptotrichia	Leptotrichia_760	NA
ASV_761	Bacteria	Bacteroidota	Bacteroidia	Bacteroidales	Prevotellaceae	Prevotella	Prevotella_761	NA
ASV_762	Bacteria	Proteobacteria	Alphaproteobacteria	Sphingomonadales	Sphingomonadaceae	NA	NA_762	NA
ASV_764	Bacteria	Proteobacteria	Gammaproteobacteria	Burkholderiales	Comamonadaceae	NA	NA_764	NA
ASV_767	Bacteria	Actinobacteriota	Actinobacteria	Actinomycetales	Actinomycetaceae	Actinomyces	Actinomyces_767	NA
ASV_768	Eukaryota	NA	NA	NA	NA	NA	NA_768	NA
ASV_769	Bacteria	Firmicutes	Bacilli	Bacillales	Planococcaceae	Planomicrobium	Planomicrobium_769	NA
ASV_770	Bacteria	Bacteroidota	Bacteroidia	Bacteroidales	Porphyromonadaceae	Porphyromonas	Porphyromonas_770	pasteri
ASV_771	Bacteria	Firmicutes	Clostridia	Lachnospirales	Lachnospiraceae	Catonella	Catonella_771	morbi
ASV_774	Bacteria	Proteobacteria	Gammaproteobacteria	Burkholderiales	Comamonadaceae	Rhodoferax	Rhodoferax_774	NA
ASV_776	Bacteria	Actinobacteriota	Actinobacteria	Micrococcales	Micrococcaceae	NA	NA_776	NA
ASV_779	Bacteria	Actinobacteriota	Actinobacteria	Corynebacteriales	Corynebacteriaceae	Corynebacterium	Corynebacterium_779	NA
ASV_780	NA	NA	NA	NA	NA	NA	NA_780	NA
ASV_781	Bacteria	Proteobacteria	Gammaproteobacteria	Enterobacterales	Enterobacteriaceae	Citrobacter	Citrobacter_781	NA
ASV_782	Bacteria	Actinobacteriota	Actinobacteria	Corynebacteriales	Corynebacteriaceae	Corynebacterium	Corynebacterium_782	durum
ASV_783	Bacteria	Fusobacteriota	Fusobacteriia	Fusobacteriales	Fusobacteriaceae	Fusobacterium	Fusobacterium_783	NA
ASV_784	Bacteria	Actinobacteriota	Actinobacteria	Micrococcales	Dermabacteraceae	Brachybacterium	Brachybacterium_784	NA
ASV_786	Bacteria	Deinococcota	Deinococci	Deinococcales	Deinococcaceae	Deinococcus	Deinococcus_786	NA
ASV_787	Bacteria	Bacteroidota	Bacteroidia	Bacteroidales	Prevotellaceae	Prevotella	Prevotella_787	NA
ASV_789	Bacteria	Actinobacteriota	Actinobacteria	Corynebacteriales	Corynebacteriaceae	Corynebacterium	Corynebacterium_789	NA
ASV_790	Bacteria	Firmicutes	Clostridia	Peptostreptococcales-Tissierellales	Peptostreptococcaceae	Filifactor	Filifactor_790	alocis
ASV_791	Bacteria	Proteobacteria	Gammaproteobacteria	Burkholderiales	Burkholderiaceae	Ralstonia	Ralstonia_791	NA
ASV_792	Bacteria	Proteobacteria	Gammaproteobacteria	Pseudomonadales	Moraxellaceae	Psychrobacter	Psychrobacter_792	NA
ASV_793	Bacteria	Proteobacteria	Gammaproteobacteria	Pseudomonadales	Pseudomonadaceae	Pseudomonas	Pseudomonas_793	NA
ASV_795	Bacteria	Proteobacteria	Gammaproteobacteria	Pasteurellales	Pasteurellaceae	Actinobacillus	Actinobacillus_795	NA
ASV_797	Bacteria	Proteobacteria	Alphaproteobacteria	Rhodobacterales	Rhodobacteraceae	Rubellimicrobium	Rubellimicrobium_797	NA
ASV_799	Bacteria	Firmicutes	Clostridia	Oscillospirales	Ruminococcaceae	Faecalibacterium	Faecalibacterium_799	prausnitzii
ASV_800	Bacteria	Firmicutes	Bacilli	Staphylococcales	Staphylococcaceae	Staphylococcus	Staphylococcus_800	NA
ASV_801	Bacteria	Proteobacteria	Gammaproteobacteria	Pseudomonadales	Moraxellaceae	Acinetobacter	Acinetobacter_801	NA
ASV_802	Bacteria	Firmicutes	Clostridia	Lachnospirales	Lachnospiraceae	Dorea	Dorea_802	longicatena
ASV_803	Bacteria	Proteobacteria	Alphaproteobacteria	Rhizobiales	Beijerinckiaceae	Chelatococcus	Chelatococcus_803	NA
ASV_804	Bacteria	Firmicutes	Bacilli	Bacillales	Bacillaceae	Bacillus	Bacillus_804	NA
ASV_805	Bacteria	Firmicutes	Bacilli	Lactobacillales	Aerococcaceae	Aerococcus	Aerococcus_805	NA
ASV_806	Bacteria	Proteobacteria	Alphaproteobacteria	Rhizobiales	Beijerinckiaceae	Methylobacterium-Methylorubrum	Methylobacterium-Methylorubrum_806	NA
ASV_807	Bacteria	Firmicutes	Bacilli	Staphylococcales	Staphylococcaceae	Staphylococcus	Staphylococcus_807	NA
ASV_808	Bacteria	Actinobacteriota	Actinobacteria	Micrococcales	Brevibacteriaceae	Brevibacterium	Brevibacterium_808	NA
ASV_809	Bacteria	Actinobacteriota	Thermoleophilia	Solirubrobacterales	67-14	NA	NA_809	NA
ASV_810	Bacteria	Firmicutes	Bacilli	Bacillales	Bacillaceae	Bacillus	Bacillus_810	NA
ASV_811	Bacteria	Proteobacteria	Gammaproteobacteria	Burkholderiales	Comamonadaceae	Hydrogenophaga	Hydrogenophaga_811	NA
ASV_812	NA	NA	NA	NA	NA	NA	NA_812	NA
ASV_813	Bacteria	Proteobacteria	Alphaproteobacteria	Rhizobiales	Rhizobiaceae	Brucella	Brucella_813	NA
ASV_814	Bacteria	Actinobacteriota	Actinobacteria	Micrococcales	Dermabacteraceae	Brachybacterium	Brachybacterium_814	NA
ASV_815	Bacteria	Proteobacteria	Gammaproteobacteria	Enterobacterales	NA	NA	NA_815	NA
ASV_816	Bacteria	Cyanobacteria	Cyanobacteriia	Chloroplast	NA	NA	NA_816	NA
ASV_818	Bacteria	Firmicutes	Bacilli	Lactobacillales	Streptococcaceae	Streptococcus	Streptococcus_818	NA
ASV_819	Bacteria	Fusobacteriota	Fusobacteriia	Fusobacteriales	Fusobacteriaceae	Fusobacterium	Fusobacterium_819	NA
ASV_820	NA	NA	NA	NA	NA	NA	NA_820	NA
ASV_821	Bacteria	Fusobacteriota	Fusobacteriia	Fusobacteriales	Fusobacteriaceae	Fusobacterium	Fusobacterium_821	NA
ASV_822	Bacteria	Firmicutes	Negativicutes	Veillonellales-Selenomonadales	Veillonellaceae	Veillonella	Veillonella_822	NA
ASV_823	Eukaryota	NA	NA	NA	NA	NA	NA_823	NA
ASV_824	Eukaryota	NA	NA	NA	NA	NA	NA_824	NA
ASV_825	Bacteria	Firmicutes	Bacilli	Lactobacillales	Streptococcaceae	Lactococcus	Lactococcus_825	NA
ASV_826	Bacteria	Actinobacteriota	Actinobacteria	Micrococcales	Dermabacteraceae	Dermabacter	Dermabacter_826	hominis
ASV_827	Bacteria	Bacteroidota	Bacteroidia	Bacteroidales	Prevotellaceae	Alloprevotella	Alloprevotella_827	NA
ASV_828	Bacteria	Deinococcota	Deinococci	Thermales	Thermaceae	Thermus	Thermus_828	NA
ASV_829	Eukaryota	NA	NA	NA	NA	NA	NA_829	NA
ASV_830	Bacteria	Bacteroidota	Bacteroidia	Bacteroidales	Prevotellaceae	Prevotella	Prevotella_830	NA
ASV_831	Bacteria	Bacteroidota	Bacteroidia	Flavobacteriales	Weeksellaceae	Bergeyella	Bergeyella_831	NA
ASV_832	NA	NA	NA	NA	NA	NA	NA_832	NA
ASV_836	Eukaryota	NA	NA	NA	NA	NA	NA_836	NA
ASV_839	Bacteria	Proteobacteria	Alphaproteobacteria	Rhodospirillales	NA	NA	NA_839	NA
ASV_840	Eukaryota	NA	NA	NA	NA	NA	NA_840	NA
ASV_841	Bacteria	Firmicutes	Bacilli	Lactobacillales	Aerococcaceae	Aerococcus	Aerococcus_841	christensenii
ASV_842	Bacteria	Firmicutes	Clostridia	Peptostreptococcales-Tissierellales	Peptostreptococcales-Tissierellales_fa	Peptoniphilus	Peptoniphilus_842	NA
ASV_847	Bacteria	Firmicutes	Clostridia	Lachnospirales	Lachnospiraceae	Agathobacter	Agathobacter_847	NA
ASV_848	Bacteria	Proteobacteria	Gammaproteobacteria	Burkholderiales	Neisseriaceae	Eikenella	Eikenella_848	NA
ASV_849	Bacteria	Firmicutes	Bacilli	Staphylococcales	Gemellaceae	Gemella	Gemella_849	NA
ASV_850	Bacteria	Fusobacteriota	Fusobacteriia	Fusobacteriales	Fusobacteriaceae	Fusobacterium	Fusobacterium_850	NA
ASV_851	Bacteria	Proteobacteria	Gammaproteobacteria	Pseudomonadales	Moraxellaceae	Moraxella	Moraxella_851	NA
ASV_854	Bacteria	Firmicutes	Clostridia	Lachnospirales	Lachnospiraceae	Johnsonella	Johnsonella_854	NA
ASV_855	Eukaryota	NA	NA	NA	NA	NA	NA_855	NA
ASV_856	Bacteria	Proteobacteria	Alphaproteobacteria	Acetobacterales	Acetobacteraceae	Belnapia	Belnapia_856	NA
ASV_857	Bacteria	Firmicutes	Bacilli	Lactobacillales	Leuconostocaceae	Leuconostoc	Leuconostoc_857	NA
ASV_858	Bacteria	Firmicutes	Clostridia	Peptostreptococcales-Tissierellales	Peptostreptococcales-Tissierellales_fa	Finegoldia	Finegoldia_858	NA
ASV_859	Bacteria	Firmicutes	Bacilli	Lactobacillales	Streptococcaceae	Streptococcus	Streptococcus_859	NA
ASV_860	Bacteria	Proteobacteria	Gammaproteobacteria	Xanthomonadales	Xanthomonadaceae	Stenotrophomonas	Stenotrophomonas_860	NA
ASV_861	Bacteria	Proteobacteria	Gammaproteobacteria	Pasteurellales	Pasteurellaceae	Haemophilus	Haemophilus_861	NA
ASV_864	Bacteria	Firmicutes	Negativicutes	Veillonellales-Selenomonadales	Veillonellaceae	Veillonella	Veillonella_864	parvula
ASV_865	NA	NA	NA	NA	NA	NA	NA_865	NA
ASV_866	NA	NA	NA	NA	NA	NA	NA_866	NA
ASV_870	Bacteria	Proteobacteria	Gammaproteobacteria	Burkholderiales	Oxalobacteraceae	Massilia	Massilia_870	NA
ASV_871	Eukaryota	NA	NA	NA	NA	NA	NA_871	NA
ASV_872	Eukaryota	NA	NA	NA	NA	NA	NA_872	NA
ASV_873	Bacteria	Proteobacteria	Gammaproteobacteria	Pasteurellales	Pasteurellaceae	Haemophilus	Haemophilus_873	influenzae
ASV_874	Eukaryota	NA	NA	NA	NA	NA	NA_874	NA
ASV_875	Bacteria	Firmicutes	Clostridia	Oscillospirales	Ruminococcaceae	Ruminococcus	Ruminococcus_875	NA
ASV_877	Eukaryota	NA	NA	NA	NA	NA	NA_877	NA
ASV_878	Bacteria	Proteobacteria	Alphaproteobacteria	Sphingomonadales	Sphingomonadaceae	Sphingomonas	Sphingomonas_878	lacus
ASV_879	Eukaryota	NA	NA	NA	NA	NA	NA_879	NA
ASV_880	Bacteria	Gemmatimonadota	Gemmatimonadetes	Gemmatimonadales	Gemmatimonadaceae	Roseisolibacter	Roseisolibacter_880	NA
ASV_883	Bacteria	Firmicutes	Clostridia	Lachnospirales	Lachnospiraceae	Johnsonella	Johnsonella_883	NA
ASV_884	NA	NA	NA	NA	NA	NA	NA_884	NA
ASV_885	NA	NA	NA	NA	NA	NA	NA_885	NA
ASV_886	Bacteria	Deinococcota	Deinococci	Deinococcales	Deinococcaceae	Deinococcus	Deinococcus_886	NA
ASV_887	Eukaryota	NA	NA	NA	NA	NA	NA_887	NA
ASV_888	Eukaryota	NA	NA	NA	NA	NA	NA_888	NA
ASV_891	NA	NA	NA	NA	NA	NA	NA_891	NA
ASV_894	Eukaryota	NA	NA	NA	NA	NA	NA_894	NA
ASV_897	Bacteria	Proteobacteria	Alphaproteobacteria	Rhizobiales	NA	NA	NA_897	NA
ASV_898	Eukaryota	NA	NA	NA	NA	NA	NA_898	NA
ASV_899	Bacteria	Bdellovibrionota	Bdellovibrionia	Bdellovibrionales	Bdellovibrionaceae	Bdellovibrio	Bdellovibrio_899	NA
ASV_901	Eukaryota	NA	NA	NA	NA	NA	NA_901	NA
ASV_902	Bacteria	Actinobacteriota	Actinobacteria	Corynebacteriales	Corynebacteriaceae	Corynebacterium	Corynebacterium_902	NA
ASV_903	Bacteria	Firmicutes	Bacilli	Lactobacillales	Carnobacteriaceae	NA	NA_903	NA
ASV_907	Bacteria	Firmicutes	Negativicutes	Veillonellales-Selenomonadales	Veillonellaceae	Veillonella	Veillonella_907	NA
ASV_909	Bacteria	Firmicutes	Clostridia	Peptostreptococcales-Tissierellales	Peptostreptococcales-Tissierellales_fa	Parvimonas	Parvimonas_909	NA
ASV_912	Bacteria	Proteobacteria	Alphaproteobacteria	Caulobacterales	Caulobacteraceae	Brevundimonas	Brevundimonas_912	NA
ASV_913	Bacteria	Proteobacteria	Alphaproteobacteria	NA	NA	NA	NA_913	NA
ASV_914	Bacteria	Proteobacteria	Alphaproteobacteria	Rhodobacterales	Rhodobacteraceae	Cereibacter	Cereibacter_914	changlensis
ASV_915	Bacteria	Proteobacteria	Alphaproteobacteria	Caulobacterales	Caulobacteraceae	PMMR1	PMMR1_915	NA
ASV_919	Bacteria	Proteobacteria	Alphaproteobacteria	Rhizobiales	Pleomorphomonadaceae	Chthonobacter	Chthonobacter_919	NA
ASV_921	Bacteria	Firmicutes	Bacilli	Bacillales	Planococcaceae	Kurthia	Kurthia_921	NA
ASV_922	Bacteria	Proteobacteria	Alphaproteobacteria	Rhodobacterales	Rhodobacteraceae	Paracoccus	Paracoccus_922	NA
ASV_923	Bacteria	Proteobacteria	Gammaproteobacteria	Burkholderiales	Comamonadaceae	Rhodoferax	Rhodoferax_923	NA
ASV_924	Bacteria	Proteobacteria	Alphaproteobacteria	NA	NA	NA	NA_924	NA
ASV_925	Eukaryota	NA	NA	NA	NA	NA	NA_925	NA
ASV_927	Bacteria	Fusobacteriota	Fusobacteriia	Fusobacteriales	Leptotrichiaceae	Streptobacillus	Streptobacillus_927	NA
ASV_928	Bacteria	Firmicutes	Bacilli	Lactobacillales	Leuconostocaceae	Weissella	Weissella_928	NA
ASV_930	NA	NA	NA	NA	NA	NA	NA_930	NA
ASV_931	Bacteria	Firmicutes	Clostridia	Lachnospirales	Lachnospiraceae	Catonella	Catonella_931	NA
ASV_932	Eukaryota	NA	NA	NA	NA	NA	NA_932	NA
ASV_935	Bacteria	Firmicutes	Clostridia	Peptostreptococcales-Tissierellales	Peptostreptococcales-Tissierellales_fa	Fenollaria	Fenollaria_935	NA
ASV_937	Eukaryota	NA	NA	NA	NA	NA	NA_937	NA
ASV_938	Eukaryota	NA	NA	NA	NA	NA	NA_938	NA
ASV_939	Eukaryota	NA	NA	NA	NA	NA	NA_939	NA
ASV_940	Bacteria	Firmicutes	Clostridia	Oscillospirales	Ruminococcaceae	Subdoligranulum	Subdoligranulum_940	NA
ASV_942	Bacteria	Actinobacteriota	Actinobacteria	Micrococcales	Dermabacteraceae	Brachybacterium	Brachybacterium_942	muris
ASV_944	Bacteria	Firmicutes	Bacilli	Bacillales	Bacillaceae	Bacillus	Bacillus_944	NA
ASV_945	Eukaryota	NA	NA	NA	NA	NA	NA_945	NA
ASV_946	Eukaryota	NA	NA	NA	NA	NA	NA_946	NA
ASV_947	Eukaryota	NA	NA	NA	NA	NA	NA_947	NA
ASV_949	Bacteria	Proteobacteria	Gammaproteobacteria	Pasteurellales	Pasteurellaceae	Mannheimia	Mannheimia_949	NA
ASV_950	Eukaryota	NA	NA	NA	NA	NA	NA_950	NA
ASV_951	Bacteria	Proteobacteria	Gammaproteobacteria	Burkholderiales	Oxalobacteraceae	Massilia	Massilia_951	brevitalea
ASV_952	Eukaryota	NA	NA	NA	NA	NA	NA_952	NA
ASV_954	Eukaryota	NA	NA	NA	NA	NA	NA_954	NA
ASV_955	Bacteria	Firmicutes	Clostridia	Oscillospirales	Oscillospiraceae	UCG-002	UCG-002_955	NA
ASV_956	Eukaryota	NA	NA	NA	NA	NA	NA_956	NA
ASV_957	Bacteria	Proteobacteria	Gammaproteobacteria	Burkholderiales	Neisseriaceae	Kingella	Kingella_957	kingae
ASV_958	NA	NA	NA	NA	NA	NA	NA_958	NA
ASV_959	Bacteria	Firmicutes	Bacilli	Exiguobacterales	Exiguobacteraceae	Exiguobacterium	Exiguobacterium_959	NA
ASV_961	Bacteria	Spirochaetota	Spirochaetia	Spirochaetales	Spirochaetaceae	Treponema	Treponema_961	NA
ASV_963	Eukaryota	NA	NA	NA	NA	NA	NA_963	NA
ASV_967	Bacteria	Firmicutes	Clostridia	Lachnospirales	Lachnospiraceae	Stomatobaculum	Stomatobaculum_967	longum
ASV_969	Bacteria	Actinobacteriota	Actinobacteria	Corynebacteriales	Corynebacteriaceae	Corynebacterium	Corynebacterium_969	NA
ASV_970	Bacteria	Bacteroidota	Bacteroidia	Bacteroidales	Porphyromonadaceae	Porphyromonas	Porphyromonas_970	NA
ASV_971	Eukaryota	NA	NA	NA	NA	NA	NA_971	NA
ASV_972	NA	NA	NA	NA	NA	NA	NA_972	NA
ASV_973	Bacteria	Patescibacteria	Saccharimonadia	Saccharimonadales	NA	NA	NA_973	NA
ASV_975	Bacteria	Actinobacteriota	Actinobacteria	Micrococcales	Micrococcaceae	Rothia	Rothia_975	NA
ASV_978	Eukaryota	NA	NA	NA	NA	NA	NA_978	NA
ASV_980	Bacteria	Fusobacteriota	Fusobacteriia	Fusobacteriales	Fusobacteriaceae	NA	NA_980	NA
ASV_982	Bacteria	Firmicutes	Negativicutes	Veillonellales-Selenomonadales	Veillonellaceae	Veillonella	Veillonella_982	NA
ASV_984	Bacteria	Actinobacteriota	Rubrobacteria	Rubrobacterales	Rubrobacteriaceae	Rubrobacter	Rubrobacter_984	NA
ASV_985	Bacteria	Fusobacteriota	Fusobacteriia	Fusobacteriales	Fusobacteriaceae	Fusobacterium	Fusobacterium_985	NA
ASV_986	Bacteria	Bacteroidota	Bacteroidia	Bacteroidales	Prevotellaceae	Prevotella	Prevotella_986	NA
ASV_988	Eukaryota	NA	NA	NA	NA	NA	NA_988	NA
ASV_989	Bacteria	Proteobacteria	Gammaproteobacteria	Burkholderiales	Oxalobacteraceae	Noviherbaspirillum	Noviherbaspirillum_989	NA
ASV_990	Bacteria	Firmicutes	NA	NA	NA	NA	NA_990	NA
ASV_993	Bacteria	Bacteroidota	Bacteroidia	Bacteroidales	Prevotellaceae	Prevotella	Prevotella_993	nigrescens
ASV_994	NA	NA	NA	NA	NA	NA	NA_994	NA
ASV_995	Eukaryota	NA	NA	NA	NA	NA	NA_995	NA
ASV_996	Bacteria	Firmicutes	Clostridia	Peptostreptococcales-Tissierellales	Peptostreptococcales-Tissierellales_fa	Anaerococcus	Anaerococcus_996	NA
ASV_997	NA	NA	NA	NA	NA	NA	NA_997	NA
ASV_1000	Bacteria	Proteobacteria	Gammaproteobacteria	Xanthomonadales	Xanthomonadaceae	Vulcaniibacterium	Vulcaniibacterium_1000	NA
ASV_1001	Eukaryota	NA	NA	NA	NA	NA	NA_1001	NA
ASV_1002	Bacteria	Actinobacteriota	Actinobacteria	Corynebacteriales	Corynebacteriaceae	Corynebacterium	Corynebacterium_1002	NA
ASV_1003	Eukaryota	NA	NA	NA	NA	NA	NA_1003	NA
ASV_1004	NA	NA	NA	NA	NA	NA	NA_1004	NA
ASV_1006	Bacteria	Bacteroidota	Bacteroidia	Bacteroidales	Prevotellaceae	Prevotella	Prevotella_1006	NA
ASV_1007	Bacteria	Proteobacteria	Alphaproteobacteria	Acetobacterales	Acetobacteraceae	Roseomonas	Roseomonas_1007	NA
ASV_1008	Bacteria	Proteobacteria	Alphaproteobacteria	Rickettsiales	Mitochondria	NA	NA_1008	NA
ASV_1009	Bacteria	Firmicutes	Bacilli	Lactobacillales	Listeriaceae	Brochothrix	Brochothrix_1009	thermosphacta
ASV_1010	Bacteria	Proteobacteria	Gammaproteobacteria	Burkholderiales	Neisseriaceae	Kingella	Kingella_1010	NA
ASV_1012	Eukaryota	NA	NA	NA	NA	NA	NA_1012	NA
ASV_1014	Bacteria	Firmicutes	Clostridia	Lachnospirales	Lachnospiraceae	Blautia	Blautia_1014	NA
ASV_1015	Eukaryota	NA	NA	NA	NA	NA	NA_1015	NA
ASV_1016	Bacteria	Firmicutes	Bacilli	Lactobacillales	Streptococcaceae	Streptococcus	Streptococcus_1016	NA
ASV_1018	NA	NA	NA	NA	NA	NA	NA_1018	NA
ASV_1019	Bacteria	Proteobacteria	Gammaproteobacteria	Pseudomonadales	Pseudomonadaceae	Pseudomonas	Pseudomonas_1019	NA
ASV_1020	Eukaryota	NA	NA	NA	NA	NA	NA_1020	NA
ASV_1023	Eukaryota	NA	NA	NA	NA	NA	NA_1023	NA
ASV_1025	Bacteria	Proteobacteria	Alphaproteobacteria	Sphingomonadales	Sphingomonadaceae	Qipengyuania	Qipengyuania_1025	NA
ASV_1027	Bacteria	Actinobacteriota	Coriobacteriia	Coriobacteriales	Coriobacteriaceae	Collinsella	Collinsella_1027	aerofaciens
ASV_1028	NA	NA	NA	NA	NA	NA	NA_1028	NA
ASV_1031	Bacteria	Fusobacteriota	Fusobacteriia	Fusobacteriales	Leptotrichiaceae	Leptotrichia	Leptotrichia_1031	NA
ASV_1032	Bacteria	Fusobacteriota	Fusobacteriia	Fusobacteriales	Leptotrichiaceae	Leptotrichia	Leptotrichia_1032	trevisanii
ASV_1033	NA	NA	NA	NA	NA	NA	NA_1033	NA
ASV_1034	Eukaryota	NA	NA	NA	NA	NA	NA_1034	NA
ASV_1035	NA	NA	NA	NA	NA	NA	NA_1035	NA
ASV_1036	Eukaryota	NA	NA	NA	NA	NA	NA_1036	NA
ASV_1037	Eukaryota	NA	NA	NA	NA	NA	NA_1037	NA
ASV_1038	NA	NA	NA	NA	NA	NA	NA_1038	NA
ASV_1039	Eukaryota	NA	NA	NA	NA	NA	NA_1039	NA
ASV_1040	Eukaryota	NA	NA	NA	NA	NA	NA_1040	NA
ASV_1042	Eukaryota	NA	NA	NA	NA	NA	NA_1042	NA
ASV_1043	Eukaryota	NA	NA	NA	NA	NA	NA_1043	NA
ASV_1044	Bacteria	Proteobacteria	Gammaproteobacteria	Alteromonadales	Alteromonadaceae	Rheinheimera	Rheinheimera_1044	coerulea
ASV_1045	Bacteria	Proteobacteria	Gammaproteobacteria	Burkholderiales	Burkholderiaceae	Burkholderia-Caballeronia-Paraburkholderia	Burkholderia-Caballeronia-Paraburkholderia_1045	NA
ASV_1046	Eukaryota	NA	NA	NA	NA	NA	NA_1046	NA
ASV_1047	Bacteria	Firmicutes	Bacilli	Mycoplasmatales	Mycoplasmataceae	Mycoplasma	Mycoplasma_1047	NA
ASV_1050	NA	NA	NA	NA	NA	NA	NA_1050	NA
ASV_1051	Bacteria	Firmicutes	Bacilli	Lactobacillales	Lactobacillaceae	Lactobacillus	Lactobacillus_1051	NA
ASV_1053	Bacteria	Proteobacteria	Gammaproteobacteria	Pasteurellales	Pasteurellaceae	Haemophilus	Haemophilus_1053	NA
ASV_1054	Bacteria	Firmicutes	Bacilli	Lactobacillales	Streptococcaceae	Streptococcus	Streptococcus_1054	NA
ASV_1057	Bacteria	Proteobacteria	Gammaproteobacteria	Xanthomonadales	Xanthomonadaceae	Xanthomonas	Xanthomonas_1057	NA
ASV_1061	Eukaryota	NA	NA	NA	NA	NA	NA_1061	NA
ASV_1062	Eukaryota	NA	NA	NA	NA	NA	NA_1062	NA
ASV_1063	NA	NA	NA	NA	NA	NA	NA_1063	NA
ASV_1064	Eukaryota	NA	NA	NA	NA	NA	NA_1064	NA
ASV_1066	Bacteria	Actinobacteriota	Coriobacteriia	Coriobacteriales	Atopobiaceae	Atopobium	Atopobium_1066	NA
ASV_1067	Eukaryota	NA	NA	NA	NA	NA	NA_1067	NA
ASV_1069	Eukaryota	NA	NA	NA	NA	NA	NA_1069	NA
ASV_1070	Bacteria	Proteobacteria	Gammaproteobacteria	Burkholderiales	Oxalobacteraceae	NA	NA_1070	NA
ASV_1071	Bacteria	Proteobacteria	Gammaproteobacteria	Pasteurellales	Pasteurellaceae	Haemophilus	Haemophilus_1071	NA
ASV_1073	Eukaryota	NA	NA	NA	NA	NA	NA_1073	NA
ASV_1074	Eukaryota	NA	NA	NA	NA	NA	NA_1074	NA
ASV_1081	Bacteria	Proteobacteria	Alphaproteobacteria	Sphingomonadales	Sphingomonadaceae	Novosphingobium	Novosphingobium_1081	NA
ASV_1083	Eukaryota	NA	NA	NA	NA	NA	NA_1083	NA
ASV_1084	Bacteria	Actinobacteriota	Actinobacteria	Corynebacteriales	Dietziaceae	Dietzia	Dietzia_1084	NA
ASV_1085	Bacteria	Proteobacteria	Alphaproteobacteria	Sphingomonadales	Sphingomonadaceae	Sphingomonas	Sphingomonas_1085	dokdonensis
ASV_1086	Eukaryota	NA	NA	NA	NA	NA	NA_1086	NA
ASV_1087	Bacteria	Proteobacteria	Gammaproteobacteria	Burkholderiales	Neisseriaceae	Conchiformibius	Conchiformibius_1087	NA
ASV_1088	Bacteria	Actinobacteriota	Actinobacteria	Micrococcales	Dermabacteraceae	NA	NA_1088	NA
ASV_1089	Bacteria	Proteobacteria	Gammaproteobacteria	Burkholderiales	Oxalobacteraceae	NA	NA_1089	NA
ASV_1090	Eukaryota	NA	NA	NA	NA	NA	NA_1090	NA
ASV_1094	NA	NA	NA	NA	NA	NA	NA_1094	NA
ASV_1095	Bacteria	Proteobacteria	Alphaproteobacteria	Rhizobiales	Rhizobiaceae	Aureimonas	Aureimonas_1095	NA
ASV_1096	NA	NA	NA	NA	NA	NA	NA_1096	NA
ASV_1097	Bacteria	Firmicutes	Bacilli	Lactobacillales	Lactobacillaceae	Lactobacillus	Lactobacillus_1097	vaginalis
ASV_1098	Bacteria	Proteobacteria	Gammaproteobacteria	Pseudomonadales	Moraxellaceae	Acinetobacter	Acinetobacter_1098	NA
ASV_1099	Eukaryota	NA	NA	NA	NA	NA	NA_1099	NA
ASV_1102	Eukaryota	NA	NA	NA	NA	NA	NA_1102	NA
ASV_1103	Eukaryota	NA	NA	NA	NA	NA	NA_1103	NA
ASV_1104	Eukaryota	NA	NA	NA	NA	NA	NA_1104	NA
ASV_1106	Eukaryota	NA	NA	NA	NA	NA	NA_1106	NA
ASV_1107	Eukaryota	NA	NA	NA	NA	NA	NA_1107	NA
ASV_1110	Eukaryota	NA	NA	NA	NA	NA	NA_1110	NA
ASV_1111	NA	NA	NA	NA	NA	NA	NA_1111	NA
ASV_1114	NA	NA	NA	NA	NA	NA	NA_1114	NA
ASV_1115	Eukaryota	NA	NA	NA	NA	NA	NA_1115	NA
ASV_1116	Eukaryota	NA	NA	NA	NA	NA	NA_1116	NA
ASV_1117	Eukaryota	NA	NA	NA	NA	NA	NA_1117	NA
ASV_1118	Eukaryota	NA	NA	NA	NA	NA	NA_1118	NA
ASV_1119	Eukaryota	NA	NA	NA	NA	NA	NA_1119	NA
ASV_1120	Eukaryota	NA	NA	NA	NA	NA	NA_1120	NA
ASV_1121	Eukaryota	NA	NA	NA	NA	NA	NA_1121	NA
ASV_1124	Bacteria	Actinobacteriota	Actinobacteria	Corynebacteriales	Corynebacteriaceae	Corynebacterium	Corynebacterium_1124	NA
ASV_1127	Bacteria	Proteobacteria	Alphaproteobacteria	Azospirillales	Azospirillaceae	Azospirillum	Azospirillum_1127	NA
ASV_1128	Bacteria	Actinobacteriota	Actinobacteria	Frankiales	Geodermatophilaceae	Geodermatophilus	Geodermatophilus_1128	NA
ASV_1129	Eukaryota	NA	NA	NA	NA	NA	NA_1129	NA
ASV_1130	Eukaryota	NA	NA	NA	NA	NA	NA_1130	NA
ASV_1131	Bacteria	Proteobacteria	Alphaproteobacteria	Sphingomonadales	Sphingomonadaceae	Sphingomonas	Sphingomonas_1131	NA
ASV_1132	Bacteria	Bacteroidota	Bacteroidia	Bacteroidales	Prevotellaceae	Prevotella	Prevotella_1132	amnii
ASV_1133	Eukaryota	NA	NA	NA	NA	NA	NA_1133	NA
ASV_1134	Eukaryota	NA	NA	NA	NA	NA	NA_1134	NA
ASV_1135	Eukaryota	NA	NA	NA	NA	NA	NA_1135	NA
ASV_1136	NA	NA	NA	NA	NA	NA	NA_1136	NA
ASV_1137	Bacteria	Bacteroidota	Bacteroidia	Bacteroidales	Prevotellaceae	Prevotella	Prevotella_1137	intermedia
ASV_1138	Bacteria	Bacteroidota	Bacteroidia	Bacteroidales	Prevotellaceae	Alloprevotella	Alloprevotella_1138	NA
ASV_1139	Eukaryota	NA	NA	NA	NA	NA	NA_1139	NA
ASV_1140	Eukaryota	NA	NA	NA	NA	NA	NA_1140	NA
ASV_1142	Bacteria	Bacteroidota	Bacteroidia	Bacteroidales	Prevotellaceae	Prevotella	Prevotella_1142	NA
ASV_1143	Eukaryota	NA	NA	NA	NA	NA	NA_1143	NA
ASV_1146	Bacteria	Firmicutes	Clostridia	Peptostreptococcales-Tissierellales	Peptostreptococcaceae	Romboutsia	Romboutsia_1146	NA
ASV_1148	Eukaryota	NA	NA	NA	NA	NA	NA_1148	NA
ASV_1149	NA	NA	NA	NA	NA	NA	NA_1149	NA
ASV_1150	Bacteria	Proteobacteria	Alphaproteobacteria	Azospirillales	Azospirillaceae	Niveispirillum	Niveispirillum_1150	NA
ASV_1152	Eukaryota	NA	NA	NA	NA	NA	NA_1152	NA
ASV_1153	Eukaryota	NA	NA	NA	NA	NA	NA_1153	NA
ASV_1155	NA	NA	NA	NA	NA	NA	NA_1155	NA
ASV_1156	Bacteria	Fusobacteriota	Fusobacteriia	Fusobacteriales	Fusobacteriaceae	Fusobacterium	Fusobacterium_1156	NA
ASV_1158	Eukaryota	NA	NA	NA	NA	NA	NA_1158	NA
ASV_1159	Eukaryota	NA	NA	NA	NA	NA	NA_1159	NA
ASV_1160	Eukaryota	NA	NA	NA	NA	NA	NA_1160	NA
ASV_1161	NA	NA	NA	NA	NA	NA	NA_1161	NA
ASV_1162	NA	NA	NA	NA	NA	NA	NA_1162	NA
ASV_1164	Eukaryota	NA	NA	NA	NA	NA	NA_1164	NA
ASV_1165	Eukaryota	NA	NA	NA	NA	NA	NA_1165	NA
ASV_1166	Bacteria	Actinobacteriota	Actinobacteria	Corynebacteriales	Corynebacteriaceae	Corynebacterium	Corynebacterium_1166	appendicis
ASV_1167	Eukaryota	NA	NA	NA	NA	NA	NA_1167	NA
ASV_1168	Eukaryota	NA	NA	NA	NA	NA	NA_1168	NA
ASV_1171	NA	NA	NA	NA	NA	NA	NA_1171	NA
ASV_1172	Bacteria	Actinobacteriota	Actinobacteria	Micrococcales	Micrococcaceae	Kocuria	Kocuria_1172	NA
ASV_1173	Bacteria	Actinobacteriota	Actinobacteria	Micrococcales	Microbacteriaceae	NA	NA_1173	NA
ASV_1174	Eukaryota	NA	NA	NA	NA	NA	NA_1174	NA
ASV_1175	Eukaryota	NA	NA	NA	NA	NA	NA_1175	NA
ASV_1177	NA	NA	NA	NA	NA	NA	NA_1177	NA
ASV_1178	NA	NA	NA	NA	NA	NA	NA_1178	NA
ASV_1179	Eukaryota	NA	NA	NA	NA	NA	NA_1179	NA
ASV_1180	Eukaryota	NA	NA	NA	NA	NA	NA_1180	NA
ASV_1181	Eukaryota	NA	NA	NA	NA	NA	NA_1181	NA
ASV_1182	Bacteria	Bacteroidota	Bacteroidia	Flavobacteriales	Weeksellaceae	Cloacibacterium	Cloacibacterium_1182	NA
ASV_1183	Bacteria	Actinobacteriota	Actinobacteria	Micrococcales	Micrococcaceae	Rothia	Rothia_1183	mucilaginosa
ASV_1184	NA	NA	NA	NA	NA	NA	NA_1184	NA
ASV_1185	Eukaryota	NA	NA	NA	NA	NA	NA_1185	NA
ASV_1187	Eukaryota	NA	NA	NA	NA	NA	NA_1187	NA
ASV_1188	Eukaryota	NA	NA	NA	NA	NA	NA_1188	NA
ASV_1189	Bacteria	Firmicutes	Clostridia	Oscillospirales	NA	NA	NA_1189	NA
ASV_1190	Bacteria	Actinobacteriota	Actinobacteria	Micrococcales	Micrococcaceae	Glutamicibacter	Glutamicibacter_1190	NA
ASV_1191	Eukaryota	NA	NA	NA	NA	NA	NA_1191	NA
ASV_1193	Bacteria	Cyanobacteria	Cyanobacteriia	Chloroplast	NA	NA	NA_1193	NA
ASV_1194	Eukaryota	NA	NA	NA	NA	NA	NA_1194	NA
ASV_1195	Eukaryota	NA	NA	NA	NA	NA	NA_1195	NA
ASV_1196	Eukaryota	NA	NA	NA	NA	NA	NA_1196	NA
ASV_1198	Eukaryota	NA	NA	NA	NA	NA	NA_1198	NA
ASV_1199	Bacteria	Firmicutes	Bacilli	Staphylococcales	Staphylococcaceae	Staphylococcus	Staphylococcus_1199	aureus
ASV_1202	NA	NA	NA	NA	NA	NA	NA_1202	NA
ASV_1205	Bacteria	Firmicutes	Clostridia	Peptostreptococcales-Tissierellales	Peptostreptococcales-Tissierellales_fa	Anaerococcus	Anaerococcus_1205	NA
ASV_1209	Eukaryota	NA	NA	NA	NA	NA	NA_1209	NA
ASV_1210	Bacteria	Proteobacteria	Gammaproteobacteria	Burkholderiales	Comamonadaceae	NA	NA_1210	NA
ASV_1214	Bacteria	Proteobacteria	Alphaproteobacteria	Rhizobiales	Beijerinckiaceae	Methylobacterium-Methylorubrum	Methylobacterium-Methylorubrum_1214	NA
ASV_1215	Eukaryota	NA	NA	NA	NA	NA	NA_1215	NA
ASV_1216	NA	NA	NA	NA	NA	NA	NA_1216	NA
ASV_1217	Bacteria	Proteobacteria	Alphaproteobacteria	Rhizobiales	Devosiaceae	Devosia	Devosia_1217	geojensis
ASV_1218	NA	NA	NA	NA	NA	NA	NA_1218	NA
ASV_1219	Eukaryota	NA	NA	NA	NA	NA	NA_1219	NA
ASV_1220	Eukaryota	NA	NA	NA	NA	NA	NA_1220	NA
ASV_1222	Eukaryota	NA	NA	NA	NA	NA	NA_1222	NA
ASV_1223	Eukaryota	NA	NA	NA	NA	NA	NA_1223	NA
ASV_1224	Bacteria	Proteobacteria	Alphaproteobacteria	Caulobacterales	Caulobacteraceae	Phenylobacterium	Phenylobacterium_1224	NA
ASV_1225	Eukaryota	NA	NA	NA	NA	NA	NA_1225	NA
ASV_1226	Bacteria	Proteobacteria	Gammaproteobacteria	Pseudomonadales	Moraxellaceae	Moraxella	Moraxella_1226	NA
ASV_1227	Bacteria	Firmicutes	Bacilli	Mycoplasmatales	Mycoplasmataceae	Mycoplasma	Mycoplasma_1227	NA
ASV_1228	Eukaryota	NA	NA	NA	NA	NA	NA_1228	NA
ASV_1229	Bacteria	Firmicutes	Bacilli	Staphylococcales	Staphylococcaceae	Jeotgalicoccus	Jeotgalicoccus_1229	NA
ASV_1230	Eukaryota	NA	NA	NA	NA	NA	NA_1230	NA
ASV_1231	Eukaryota	NA	NA	NA	NA	NA	NA_1231	NA
ASV_1232	Eukaryota	NA	NA	NA	NA	NA	NA_1232	NA
ASV_1233	Eukaryota	NA	NA	NA	NA	NA	NA_1233	NA
ASV_1234	Eukaryota	NA	NA	NA	NA	NA	NA_1234	NA
ASV_1236	Eukaryota	NA	NA	NA	NA	NA	NA_1236	NA
ASV_1237	Bacteria	Proteobacteria	Gammaproteobacteria	Alteromonadales	Shewanellaceae	Shewanella	Shewanella_1237	NA
ASV_1238	Bacteria	Bacteroidota	Bacteroidia	Bacteroidales	Porphyromonadaceae	Porphyromonas	Porphyromonas_1238	NA
ASV_1241	NA	NA	NA	NA	NA	NA	NA_1241	NA
ASV_1244	Eukaryota	NA	NA	NA	NA	NA	NA_1244	NA
ASV_1245	Eukaryota	NA	NA	NA	NA	NA	NA_1245	NA
ASV_1246	Eukaryota	NA	NA	NA	NA	NA	NA_1246	NA
ASV_1247	Eukaryota	NA	NA	NA	NA	NA	NA_1247	NA
ASV_1249	Eukaryota	NA	NA	NA	NA	NA	NA_1249	NA
ASV_1250	Eukaryota	NA	NA	NA	NA	NA	NA_1250	NA
ASV_1251	NA	NA	NA	NA	NA	NA	NA_1251	NA
ASV_1252	Eukaryota	NA	NA	NA	NA	NA	NA_1252	NA
ASV_1253	Eukaryota	NA	NA	NA	NA	NA	NA_1253	NA
ASV_1254	Eukaryota	NA	NA	NA	NA	NA	NA_1254	NA
ASV_1255	Eukaryota	NA	NA	NA	NA	NA	NA_1255	NA
ASV_1256	NA	NA	NA	NA	NA	NA	NA_1256	NA
ASV_1257	Eukaryota	NA	NA	NA	NA	NA	NA_1257	NA
ASV_1258	Eukaryota	NA	NA	NA	NA	NA	NA_1258	NA
ASV_1261	NA	NA	NA	NA	NA	NA	NA_1261	NA
ASV_1264	Bacteria	Proteobacteria	Gammaproteobacteria	Burkholderiales	Oxalobacteraceae	Massilia	Massilia_1264	NA
ASV_1266	Eukaryota	NA	NA	NA	NA	NA	NA_1266	NA
ASV_1267	Eukaryota	NA	NA	NA	NA	NA	NA_1267	NA
ASV_1268	NA	NA	NA	NA	NA	NA	NA_1268	NA
ASV_1269	Eukaryota	NA	NA	NA	NA	NA	NA_1269	NA
ASV_1272	Bacteria	Fusobacteriota	Fusobacteriia	Fusobacteriales	Leptotrichiaceae	Leptotrichia	Leptotrichia_1272	NA
ASV_1273	Eukaryota	NA	NA	NA	NA	NA	NA_1273	NA
ASV_1277	Eukaryota	NA	NA	NA	NA	NA	NA_1277	NA
ASV_1278	Bacteria	Proteobacteria	Gammaproteobacteria	Pseudomonadales	Moraxellaceae	Moraxella	Moraxella_1278	NA
ASV_1279	Bacteria	Proteobacteria	Gammaproteobacteria	Xanthomonadales	Xanthomonadaceae	Luteimonas	Luteimonas_1279	arsenica
ASV_1280	Eukaryota	NA	NA	NA	NA	NA	NA_1280	NA
ASV_1283	Bacteria	Proteobacteria	Alphaproteobacteria	Rhizobiales	Beijerinckiaceae	Methylobacterium-Methylorubrum	Methylobacterium-Methylorubrum_1283	NA
ASV_1284	NA	NA	NA	NA	NA	NA	NA_1284	NA
ASV_1287	NA	NA	NA	NA	NA	NA	NA_1287	NA
ASV_1288	NA	NA	NA	NA	NA	NA	NA_1288	NA
ASV_1290	Eukaryota	NA	NA	NA	NA	NA	NA_1290	NA
ASV_1291	Eukaryota	NA	NA	NA	NA	NA	NA_1291	NA
ASV_1293	NA	NA	NA	NA	NA	NA	NA_1293	NA
ASV_1294	Eukaryota	NA	NA	NA	NA	NA	NA_1294	NA
ASV_1295	Bacteria	Proteobacteria	Alphaproteobacteria	Sphingomonadales	Sphingomonadaceae	Sphingomonas	Sphingomonas_1295	NA
ASV_1296	Eukaryota	NA	NA	NA	NA	NA	NA_1296	NA
ASV_1298	Bacteria	Actinobacteriota	Actinobacteria	Actinomycetales	Actinomycetaceae	Actinomyces	Actinomyces_1298	NA
ASV_1299	Eukaryota	NA	NA	NA	NA	NA	NA_1299	NA
ASV_1300	Eukaryota	NA	NA	NA	NA	NA	NA_1300	NA
ASV_1301	Eukaryota	NA	NA	NA	NA	NA	NA_1301	NA
ASV_1302	Eukaryota	NA	NA	NA	NA	NA	NA_1302	NA
ASV_1303	Eukaryota	NA	NA	NA	NA	NA	NA_1303	NA
ASV_1304	Bacteria	Firmicutes	Clostridia	Lachnospirales	Lachnospiraceae	NA	NA_1304	NA
ASV_1308	NA	NA	NA	NA	NA	NA	NA_1308	NA
ASV_1313	Eukaryota	NA	NA	NA	NA	NA	NA_1313	NA
ASV_1314	Eukaryota	NA	NA	NA	NA	NA	NA_1314	NA
ASV_1315	Eukaryota	NA	NA	NA	NA	NA	NA_1315	NA
ASV_1316	Eukaryota	NA	NA	NA	NA	NA	NA_1316	NA
ASV_1319	Eukaryota	NA	NA	NA	NA	NA	NA_1319	NA
ASV_1320	Eukaryota	NA	NA	NA	NA	NA	NA_1320	NA
ASV_1321	Eukaryota	NA	NA	NA	NA	NA	NA_1321	NA
ASV_1322	Bacteria	Proteobacteria	Alphaproteobacteria	Rickettsiales	Mitochondria	NA	NA_1322	NA
ASV_1324	Eukaryota	NA	NA	NA	NA	NA	NA_1324	NA
ASV_1326	Eukaryota	NA	NA	NA	NA	NA	NA_1326	NA
ASV_1327	Eukaryota	NA	NA	NA	NA	NA	NA_1327	NA
ASV_1330	NA	NA	NA	NA	NA	NA	NA_1330	NA
ASV_1332	Eukaryota	NA	NA	NA	NA	NA	NA_1332	NA
ASV_1333	NA	NA	NA	NA	NA	NA	NA_1333	NA
ASV_1334	Eukaryota	NA	NA	NA	NA	NA	NA_1334	NA
ASV_1335	NA	NA	NA	NA	NA	NA	NA_1335	NA
ASV_1336	Eukaryota	NA	NA	NA	NA	NA	NA_1336	NA
ASV_1337	NA	NA	NA	NA	NA	NA	NA_1337	NA
ASV_1341	Eukaryota	NA	NA	NA	NA	NA	NA_1341	NA
ASV_1342	Eukaryota	NA	NA	NA	NA	NA	NA_1342	NA
ASV_1344	NA	NA	NA	NA	NA	NA	NA_1344	NA
ASV_1345	Eukaryota	NA	NA	NA	NA	NA	NA_1345	NA
ASV_1347	Eukaryota	NA	NA	NA	NA	NA	NA_1347	NA
ASV_1349	Eukaryota	NA	NA	NA	NA	NA	NA_1349	NA
ASV_1350	Eukaryota	NA	NA	NA	NA	NA	NA_1350	NA
ASV_1351	Eukaryota	NA	NA	NA	NA	NA	NA_1351	NA
ASV_1352	NA	NA	NA	NA	NA	NA	NA_1352	NA
ASV_1354	Eukaryota	NA	NA	NA	NA	NA	NA_1354	NA
ASV_1355	NA	NA	NA	NA	NA	NA	NA_1355	NA
ASV_1356	Eukaryota	NA	NA	NA	NA	NA	NA_1356	NA
ASV_1358	NA	NA	NA	NA	NA	NA	NA_1358	NA
ASV_1359	NA	NA	NA	NA	NA	NA	NA_1359	NA
ASV_1360	Bacteria	Firmicutes	Bacilli	Lactobacillales	Lactobacillaceae	Lactobacillus	Lactobacillus_1360	NA
ASV_1361	Eukaryota	NA	NA	NA	NA	NA	NA_1361	NA
ASV_1363	NA	NA	NA	NA	NA	NA	NA_1363	NA
ASV_1365	Eukaryota	NA	NA	NA	NA	NA	NA_1365	NA
ASV_1366	Bacteria	Actinobacteriota	Coriobacteriia	Coriobacteriales	Atopobiaceae	Atopobium	Atopobium_1366	vaginae
ASV_1367	Eukaryota	NA	NA	NA	NA	NA	NA_1367	NA
ASV_1368	NA	NA	NA	NA	NA	NA	NA_1368	NA
ASV_1369	Eukaryota	NA	NA	NA	NA	NA	NA_1369	NA
ASV_1370	Eukaryota	NA	NA	NA	NA	NA	NA_1370	NA
ASV_1371	Bacteria	Bacteroidota	Bacteroidia	Bacteroidales	Bacteroidaceae	Bacteroides	Bacteroides_1371	NA
ASV_1373	Eukaryota	NA	NA	NA	NA	NA	NA_1373	NA
ASV_1374	Bacteria	Actinobacteriota	Actinobacteria	Micrococcales	Micrococcaceae	Rothia	Rothia_1374	amarae
ASV_1375	Eukaryota	NA	NA	NA	NA	NA	NA_1375	NA
ASV_1376	Eukaryota	NA	NA	NA	NA	NA	NA_1376	NA
ASV_1377	Eukaryota	NA	NA	NA	NA	NA	NA_1377	NA
ASV_1378	Eukaryota	NA	NA	NA	NA	NA	NA_1378	NA
ASV_1379	Bacteria	Proteobacteria	Alphaproteobacteria	Sphingomonadales	Sphingomonadaceae	NA	NA_1379	NA
ASV_1383	Eukaryota	NA	NA	NA	NA	NA	NA_1383	NA
ASV_1384	Bacteria	Proteobacteria	Alphaproteobacteria	Rhizobiales	Beijerinckiaceae	NA	NA_1384	NA
ASV_1385	Bacteria	Firmicutes	Bacilli	Lactobacillales	Leuconostocaceae	Leuconostoc	Leuconostoc_1385	NA
ASV_1387	Bacteria	Proteobacteria	Gammaproteobacteria	Burkholderiales	Comamonadaceae	Hydrogenophaga	Hydrogenophaga_1387	palleronii
ASV_1388	Eukaryota	NA	NA	NA	NA	NA	NA_1388	NA
ASV_1389	Bacteria	Firmicutes	Bacilli	Staphylococcales	Staphylococcaceae	Aliicoccus	Aliicoccus_1389	persicus
ASV_1390	Eukaryota	NA	NA	NA	NA	NA	NA_1390	NA
ASV_1391	Eukaryota	NA	NA	NA	NA	NA	NA_1391	NA
ASV_1392	NA	NA	NA	NA	NA	NA	NA_1392	NA
ASV_1394	Eukaryota	NA	NA	NA	NA	NA	NA_1394	NA
ASV_1396	NA	NA	NA	NA	NA	NA	NA_1396	NA
ASV_1398	NA	NA	NA	NA	NA	NA	NA_1398	NA
ASV_1399	Eukaryota	NA	NA	NA	NA	NA	NA_1399	NA
ASV_1400	Eukaryota	NA	NA	NA	NA	NA	NA_1400	NA
ASV_1401	Eukaryota	NA	NA	NA	NA	NA	NA_1401	NA
ASV_1405	Eukaryota	NA	NA	NA	NA	NA	NA_1405	NA
ASV_1406	Eukaryota	NA	NA	NA	NA	NA	NA_1406	NA
ASV_1407	NA	NA	NA	NA	NA	NA	NA_1407	NA
ASV_1410	NA	NA	NA	NA	NA	NA	NA_1410	NA
ASV_1411	Bacteria	Proteobacteria	Alphaproteobacteria	Rhodobacterales	Rhodobacteraceae	NA	NA_1411	NA
ASV_1412	Eukaryota	NA	NA	NA	NA	NA	NA_1412	NA
ASV_1414	Eukaryota	NA	NA	NA	NA	NA	NA_1414	NA
ASV_1415	Bacteria	Proteobacteria	Alphaproteobacteria	Caulobacterales	Caulobacteraceae	NA	NA_1415	NA
ASV_1416	Eukaryota	NA	NA	NA	NA	NA	NA_1416	NA
ASV_1417	Bacteria	Firmicutes	Clostridia	Lachnospirales	Lachnospiraceae	NA	NA_1417	NA
ASV_1418	Eukaryota	NA	NA	NA	NA	NA	NA_1418	NA
ASV_1419	Eukaryota	NA	NA	NA	NA	NA	NA_1419	NA
ASV_1420	Bacteria	Bacteroidota	Bacteroidia	Bacteroidales	Porphyromonadaceae	Porphyromonas	Porphyromonas_1420	NA
ASV_1421	Eukaryota	NA	NA	NA	NA	NA	NA_1421	NA
ASV_1423	Bacteria	Gemmatimonadota	Gemmatimonadetes	Gemmatimonadales	Gemmatimonadaceae	Roseisolibacter	Roseisolibacter_1423	NA
ASV_1424	Eukaryota	NA	NA	NA	NA	NA	NA_1424	NA
ASV_1425	Eukaryota	NA	NA	NA	NA	NA	NA_1425	NA
ASV_1426	Bacteria	Firmicutes	Bacilli	Thermicanales	Thermicanaceae	Thermicanus	Thermicanus_1426	NA
ASV_1428	Bacteria	Proteobacteria	Gammaproteobacteria	Pseudomonadales	Moraxellaceae	Acinetobacter	Acinetobacter_1428	NA
ASV_1429	Eukaryota	NA	NA	NA	NA	NA	NA_1429	NA
ASV_1431	Bacteria	Proteobacteria	Gammaproteobacteria	Burkholderiales	Comamonadaceae	Limnohabitans	Limnohabitans_1431	NA
ASV_1433	Eukaryota	NA	NA	NA	NA	NA	NA_1433	NA
ASV_1434	Eukaryota	NA	NA	NA	NA	NA	NA_1434	NA
ASV_1435	Eukaryota	NA	NA	NA	NA	NA	NA_1435	NA
ASV_1436	Eukaryota	NA	NA	NA	NA	NA	NA_1436	NA
ASV_1439	NA	NA	NA	NA	NA	NA	NA_1439	NA
ASV_1440	Eukaryota	NA	NA	NA	NA	NA	NA_1440	NA
ASV_1441	Eukaryota	NA	NA	NA	NA	NA	NA_1441	NA
ASV_1443	Bacteria	Firmicutes	Bacilli	Lactobacillales	Streptococcaceae	Streptococcus	Streptococcus_1443	NA
ASV_1444	Eukaryota	NA	NA	NA	NA	NA	NA_1444	NA
ASV_1445	Eukaryota	NA	NA	NA	NA	NA	NA_1445	NA
ASV_1446	Eukaryota	NA	NA	NA	NA	NA	NA_1446	NA
ASV_1447	Eukaryota	NA	NA	NA	NA	NA	NA_1447	NA
ASV_1452	Eukaryota	NA	NA	NA	NA	NA	NA_1452	NA
ASV_1453	Eukaryota	NA	NA	NA	NA	NA	NA_1453	NA
ASV_1455	Eukaryota	NA	NA	NA	NA	NA	NA_1455	NA
ASV_1457	Eukaryota	NA	NA	NA	NA	NA	NA_1457	NA
ASV_1458	Bacteria	Firmicutes	Clostridia	Oscillospirales	Ruminococcaceae	Faecalibacterium	Faecalibacterium_1458	NA
ASV_1460	Bacteria	Bacteroidota	Bacteroidia	Bacteroidales	Prevotellaceae	Alloprevotella	Alloprevotella_1460	NA
ASV_1462	Eukaryota	NA	NA	NA	NA	NA	NA_1462	NA
ASV_1463	Bacteria	Proteobacteria	Alphaproteobacteria	Sphingomonadales	Sphingomonadaceae	Qipengyuania	Qipengyuania_1463	NA
ASV_1464	Bacteria	Actinobacteriota	Actinobacteria	Corynebacteriales	Corynebacteriaceae	Turicella	Turicella_1464	otitidis
ASV_1465	Bacteria	Proteobacteria	Gammaproteobacteria	Burkholderiales	Comamonadaceae	Malikia	Malikia_1465	NA
ASV_1466	Eukaryota	NA	NA	NA	NA	NA	NA_1466	NA
ASV_1467	Bacteria	Proteobacteria	Alphaproteobacteria	Caulobacterales	Caulobacteraceae	PMMR1	PMMR1_1467	NA
ASV_1469	Eukaryota	NA	NA	NA	NA	NA	NA_1469	NA
ASV_1470	Eukaryota	NA	NA	NA	NA	NA	NA_1470	NA
ASV_1471	NA	NA	NA	NA	NA	NA	NA_1471	NA
ASV_1472	Bacteria	Proteobacteria	Gammaproteobacteria	Burkholderiales	NA	NA	NA_1472	NA
ASV_1473	Eukaryota	NA	NA	NA	NA	NA	NA_1473	NA
ASV_1474	Eukaryota	NA	NA	NA	NA	NA	NA_1474	NA
ASV_1476	Eukaryota	NA	NA	NA	NA	NA	NA_1476	NA
ASV_1477	Bacteria	Actinobacteriota	Actinobacteria	Micrococcales	Microbacteriaceae	Microbacterium	Microbacterium_1477	NA
ASV_1479	NA	NA	NA	NA	NA	NA	NA_1479	NA
ASV_1480	Eukaryota	NA	NA	NA	NA	NA	NA_1480	NA
ASV_1481	Bacteria	Proteobacteria	Gammaproteobacteria	Pasteurellales	Pasteurellaceae	Actinobacillus	Actinobacillus_1481	NA
ASV_1482	Bacteria	Actinobacteriota	Actinobacteria	Micrococcales	Micrococcaceae	Pseudoglutamicibacter	Pseudoglutamicibacter_1482	NA
ASV_1485	Eukaryota	NA	NA	NA	NA	NA	NA_1485	NA
ASV_1486	Eukaryota	NA	NA	NA	NA	NA	NA_1486	NA
ASV_1490	Eukaryota	NA	NA	NA	NA	NA	NA_1490	NA
ASV_1493	Eukaryota	NA	NA	NA	NA	NA	NA_1493	NA
ASV_1494	Eukaryota	NA	NA	NA	NA	NA	NA_1494	NA
ASV_1496	Eukaryota	NA	NA	NA	NA	NA	NA_1496	NA
ASV_1497	Eukaryota	NA	NA	NA	NA	NA	NA_1497	NA
ASV_1498	Eukaryota	NA	NA	NA	NA	NA	NA_1498	NA
ASV_1499	Bacteria	Firmicutes	Bacilli	Staphylococcales	Staphylococcaceae	Staphylococcus	Staphylococcus_1499	haemolyticus
ASV_1500	Eukaryota	NA	NA	NA	NA	NA	NA_1500	NA
ASV_1501	Eukaryota	NA	NA	NA	NA	NA	NA_1501	NA
ASV_1503	Bacteria	Proteobacteria	Gammaproteobacteria	Burkholderiales	NA	NA	NA_1503	NA
ASV_1504	NA	NA	NA	NA	NA	NA	NA_1504	NA
ASV_1505	Bacteria	Firmicutes	Bacilli	Staphylococcales	Staphylococcaceae	Staphylococcus	Staphylococcus_1505	NA
ASV_1506	Eukaryota	NA	NA	NA	NA	NA	NA_1506	NA
ASV_1507	Eukaryota	NA	NA	NA	NA	NA	NA_1507	NA
ASV_1508	Bacteria	Actinobacteriota	Actinobacteria	Corynebacteriales	Corynebacteriaceae	Corynebacterium	Corynebacterium_1508	NA
ASV_1509	Eukaryota	NA	NA	NA	NA	NA	NA_1509	NA
ASV_1510	Eukaryota	NA	NA	NA	NA	NA	NA_1510	NA
ASV_1511	NA	NA	NA	NA	NA	NA	NA_1511	NA
ASV_1513	Bacteria	Actinobacteriota	Actinobacteria	Corynebacteriales	Corynebacteriaceae	Corynebacterium	Corynebacterium_1513	lipophiloflavum
ASV_1514	Eukaryota	NA	NA	NA	NA	NA	NA_1514	NA
ASV_1515	Eukaryota	NA	NA	NA	NA	NA	NA_1515	NA
ASV_1516	Eukaryota	NA	NA	NA	NA	NA	NA_1516	NA
ASV_1517	Eukaryota	NA	NA	NA	NA	NA	NA_1517	NA
ASV_1518	Eukaryota	NA	NA	NA	NA	NA	NA_1518	NA
ASV_1520	Eukaryota	NA	NA	NA	NA	NA	NA_1520	NA
ASV_1521	Eukaryota	NA	NA	NA	NA	NA	NA_1521	NA
ASV_1522	Eukaryota	NA	NA	NA	NA	NA	NA_1522	NA
ASV_1523	Eukaryota	NA	NA	NA	NA	NA	NA_1523	NA
ASV_1526	Eukaryota	NA	NA	NA	NA	NA	NA_1526	NA
ASV_1528	NA	NA	NA	NA	NA	NA	NA_1528	NA
ASV_1529	Eukaryota	NA	NA	NA	NA	NA	NA_1529	NA
ASV_1531	Eukaryota	NA	NA	NA	NA	NA	NA_1531	NA
ASV_1532	NA	NA	NA	NA	NA	NA	NA_1532	NA
ASV_1533	Eukaryota	NA	NA	NA	NA	NA	NA_1533	NA
ASV_1537	Bacteria	Cyanobacteria	Cyanobacteriia	Chloroplast	NA	NA	NA_1537	NA
ASV_1538	Eukaryota	NA	NA	NA	NA	NA	NA_1538	NA
ASV_1539	Bacteria	Firmicutes	Bacilli	Lactobacillales	Streptococcaceae	Streptococcus	Streptococcus_1539	NA
ASV_1541	Eukaryota	NA	NA	NA	NA	NA	NA_1541	NA
ASV_1542	Eukaryota	NA	NA	NA	NA	NA	NA_1542	NA
ASV_1544	Bacteria	Firmicutes	Bacilli	Lactobacillales	Streptococcaceae	Streptococcus	Streptococcus_1544	NA
ASV_1545	Eukaryota	NA	NA	NA	NA	NA	NA_1545	NA
ASV_1547	Eukaryota	NA	NA	NA	NA	NA	NA_1547	NA
ASV_1548	Bacteria	Actinobacteriota	Actinobacteria	Actinomycetales	Actinomycetaceae	Mobiluncus	Mobiluncus_1548	mulieris
ASV_1549	Bacteria	Firmicutes	Bacilli	Erysipelotrichales	Erysipelotrichaceae	Holdemanella	Holdemanella_1549	biformis
ASV_1552	NA	NA	NA	NA	NA	NA	NA_1552	NA
ASV_1553	Eukaryota	NA	NA	NA	NA	NA	NA_1553	NA
ASV_1554	Eukaryota	NA	NA	NA	NA	NA	NA_1554	NA
ASV_1555	Eukaryota	NA	NA	NA	NA	NA	NA_1555	NA
ASV_1556	Eukaryota	NA	NA	NA	NA	NA	NA_1556	NA
ASV_1558	NA	NA	NA	NA	NA	NA	NA_1558	NA
ASV_1559	Bacteria	Proteobacteria	Gammaproteobacteria	Pseudomonadales	Pseudomonadaceae	Pseudomonas	Pseudomonas_1559	NA
ASV_1561	NA	NA	NA	NA	NA	NA	NA_1561	NA
ASV_1562	Eukaryota	NA	NA	NA	NA	NA	NA_1562	NA
ASV_1563	NA	NA	NA	NA	NA	NA	NA_1563	NA
ASV_1564	Eukaryota	NA	NA	NA	NA	NA	NA_1564	NA
ASV_1565	Bacteria	Gemmatimonadota	Longimicrobia	Longimicrobiales	Longimicrobiaceae	Longimicrobium	Longimicrobium_1565	NA
ASV_1566	NA	NA	NA	NA	NA	NA	NA_1566	NA
ASV_1568	Bacteria	Fusobacteriota	Fusobacteriia	Fusobacteriales	Fusobacteriaceae	Fusobacterium	Fusobacterium_1568	NA
ASV_1569	Eukaryota	NA	NA	NA	NA	NA	NA_1569	NA
ASV_1570	Bacteria	Actinobacteriota	Actinobacteria	Micrococcales	Micrococcaceae	Auritidibacter	Auritidibacter_1570	ignavus
ASV_1571	Eukaryota	NA	NA	NA	NA	NA	NA_1571	NA
ASV_1573	NA	NA	NA	NA	NA	NA	NA_1573	NA
ASV_1575	Eukaryota	NA	NA	NA	NA	NA	NA_1575	NA
ASV_1576	Bacteria	Firmicutes	Bacilli	Lactobacillales	Carnobacteriaceae	Dolosigranulum	Dolosigranulum_1576	NA
ASV_1577	Eukaryota	NA	NA	NA	NA	NA	NA_1577	NA
ASV_1581	Eukaryota	NA	NA	NA	NA	NA	NA_1581	NA
ASV_1582	Bacteria	Bacteroidota	Bacteroidia	Bacteroidales	Prevotellaceae	Prevotella	Prevotella_1582	NA
ASV_1585	Eukaryota	NA	NA	NA	NA	NA	NA_1585	NA
ASV_1586	Eukaryota	NA	NA	NA	NA	NA	NA_1586	NA
ASV_1587	Eukaryota	NA	NA	NA	NA	NA	NA_1587	NA
ASV_1590	Eukaryota	NA	NA	NA	NA	NA	NA_1590	NA
ASV_1591	NA	NA	NA	NA	NA	NA	NA_1591	NA
ASV_1592	Eukaryota	NA	NA	NA	NA	NA	NA_1592	NA
ASV_1597	NA	NA	NA	NA	NA	NA	NA_1597	NA
ASV_1598	Eukaryota	NA	NA	NA	NA	NA	NA_1598	NA
ASV_1599	NA	NA	NA	NA	NA	NA	NA_1599	NA
ASV_1600	Eukaryota	NA	NA	NA	NA	NA	NA_1600	NA
ASV_1601	NA	NA	NA	NA	NA	NA	NA_1601	NA
ASV_1603	Eukaryota	NA	NA	NA	NA	NA	NA_1603	NA
ASV_1604	Eukaryota	NA	NA	NA	NA	NA	NA_1604	NA
ASV_1605	Eukaryota	NA	NA	NA	NA	NA	NA_1605	NA
ASV_1606	Eukaryota	NA	NA	NA	NA	NA	NA_1606	NA
ASV_1607	NA	NA	NA	NA	NA	NA	NA_1607	NA
ASV_1608	Bacteria	Firmicutes	Bacilli	Lactobacillales	Lactobacillaceae	Lactobacillus	Lactobacillus_1608	NA
ASV_1614	NA	NA	NA	NA	NA	NA	NA_1614	NA
ASV_1615	Bacteria	Proteobacteria	Gammaproteobacteria	Xanthomonadales	Xanthomonadaceae	Stenotrophomonas	Stenotrophomonas_1615	NA
ASV_1616	Eukaryota	NA	NA	NA	NA	NA	NA_1616	NA
ASV_1617	Eukaryota	NA	NA	NA	NA	NA	NA_1617	NA
ASV_1619	Eukaryota	NA	NA	NA	NA	NA	NA_1619	NA
ASV_1622	Eukaryota	NA	NA	NA	NA	NA	NA_1622	NA
ASV_1625	Eukaryota	NA	NA	NA	NA	NA	NA_1625	NA
ASV_1626	Eukaryota	NA	NA	NA	NA	NA	NA_1626	NA
ASV_1627	Eukaryota	NA	NA	NA	NA	NA	NA_1627	NA
ASV_1628	NA	NA	NA	NA	NA	NA	NA_1628	NA
ASV_1629	NA	NA	NA	NA	NA	NA	NA_1629	NA
ASV_1631	Eukaryota	NA	NA	NA	NA	NA	NA_1631	NA
ASV_1633	Bacteria	Bacteroidota	Bacteroidia	Bacteroidales	Prevotellaceae	NA	NA_1633	NA
ASV_1634	Eukaryota	NA	NA	NA	NA	NA	NA_1634	NA
ASV_1635	Eukaryota	NA	NA	NA	NA	NA	NA_1635	NA
ASV_1636	Eukaryota	NA	NA	NA	NA	NA	NA_1636	NA
ASV_1638	Eukaryota	NA	NA	NA	NA	NA	NA_1638	NA
ASV_1640	Eukaryota	NA	NA	NA	NA	NA	NA_1640	NA
ASV_1644	Eukaryota	NA	NA	NA	NA	NA	NA_1644	NA
ASV_1645	Eukaryota	NA	NA	NA	NA	NA	NA_1645	NA
ASV_1646	NA	NA	NA	NA	NA	NA	NA_1646	NA
ASV_1647	Eukaryota	NA	NA	NA	NA	NA	NA_1647	NA
ASV_1648	Eukaryota	NA	NA	NA	NA	NA	NA_1648	NA
ASV_1650	Eukaryota	NA	NA	NA	NA	NA	NA_1650	NA
ASV_1651	Eukaryota	NA	NA	NA	NA	NA	NA_1651	NA
ASV_1652	Eukaryota	NA	NA	NA	NA	NA	NA_1652	NA
ASV_1653	Eukaryota	NA	NA	NA	NA	NA	NA_1653	NA
ASV_1655	Eukaryota	NA	NA	NA	NA	NA	NA_1655	NA
ASV_1657	Eukaryota	NA	NA	NA	NA	NA	NA_1657	NA
ASV_1658	Eukaryota	NA	NA	NA	NA	NA	NA_1658	NA
ASV_1659	Eukaryota	NA	NA	NA	NA	NA	NA_1659	NA
ASV_1660	NA	NA	NA	NA	NA	NA	NA_1660	NA
ASV_1661	Eukaryota	NA	NA	NA	NA	NA	NA_1661	NA
ASV_1662	NA	NA	NA	NA	NA	NA	NA_1662	NA
ASV_1663	Eukaryota	NA	NA	NA	NA	NA	NA_1663	NA
ASV_1664	Eukaryota	NA	NA	NA	NA	NA	NA_1664	NA
ASV_1665	Eukaryota	NA	NA	NA	NA	NA	NA_1665	NA
ASV_1667	NA	NA	NA	NA	NA	NA	NA_1667	NA
ASV_1668	Bacteria	Patescibacteria	Gracilibacteria	Absconditabacteriales_(SR1)	NA	NA	NA_1668	NA
ASV_1671	Eukaryota	NA	NA	NA	NA	NA	NA_1671	NA
ASV_1673	Bacteria	Firmicutes	Bacilli	Lactobacillales	Streptococcaceae	Streptococcus	Streptococcus_1673	NA
ASV_1675	Eukaryota	NA	NA	NA	NA	NA	NA_1675	NA
ASV_1676	Eukaryota	NA	NA	NA	NA	NA	NA_1676	NA
ASV_1678	Eukaryota	NA	NA	NA	NA	NA	NA_1678	NA
ASV_1683	Eukaryota	NA	NA	NA	NA	NA	NA_1683	NA
ASV_1684	Eukaryota	NA	NA	NA	NA	NA	NA_1684	NA
ASV_1687	Eukaryota	NA	NA	NA	NA	NA	NA_1687	NA
ASV_1688	Bacteria	Firmicutes	Bacilli	Lactobacillales	Streptococcaceae	Streptococcus	Streptococcus_1688	NA
ASV_1689	Bacteria	Firmicutes	Bacilli	Staphylococcales	Staphylococcaceae	Staphylococcus	Staphylococcus_1689	NA
ASV_1690	Bacteria	Firmicutes	Clostridia	Lachnospirales	Lachnospiraceae	Johnsonella	Johnsonella_1690	NA
ASV_1691	Eukaryota	NA	NA	NA	NA	NA	NA_1691	NA
ASV_1693	Eukaryota	NA	NA	NA	NA	NA	NA_1693	NA
ASV_1696	NA	NA	NA	NA	NA	NA	NA_1696	NA
ASV_1697	Eukaryota	NA	NA	NA	NA	NA	NA_1697	NA
ASV_1698	Eukaryota	NA	NA	NA	NA	NA	NA_1698	NA
ASV_1699	Bacteria	Firmicutes	Clostridia	Oscillospirales	Ruminococcaceae	Subdoligranulum	Subdoligranulum_1699	NA
ASV_1700	Bacteria	Bacteroidota	Bacteroidia	Bacteroidales	Prevotellaceae	Prevotella	Prevotella_1700	NA
ASV_1705	Eukaryota	NA	NA	NA	NA	NA	NA_1705	NA
ASV_1708	Eukaryota	NA	NA	NA	NA	NA	NA_1708	NA
ASV_1710	Bacteria	Firmicutes	Bacilli	Lactobacillales	Carnobacteriaceae	Dolosigranulum	Dolosigranulum_1710	NA
ASV_1712	Bacteria	Proteobacteria	Alphaproteobacteria	Caulobacterales	Caulobacteraceae	PMMR1	PMMR1_1712	NA
ASV_1713	Eukaryota	NA	NA	NA	NA	NA	NA_1713	NA
ASV_1714	Eukaryota	NA	NA	NA	NA	NA	NA_1714	NA
ASV_1715	NA	NA	NA	NA	NA	NA	NA_1715	NA
ASV_1716	Eukaryota	NA	NA	NA	NA	NA	NA_1716	NA
ASV_1717	Eukaryota	NA	NA	NA	NA	NA	NA_1717	NA
ASV_1719	Eukaryota	NA	NA	NA	NA	NA	NA_1719	NA
ASV_1721	NA	NA	NA	NA	NA	NA	NA_1721	NA
ASV_1726	Bacteria	Firmicutes	Clostridia	Oscillospirales	Oscillospiraceae	UCG-002	UCG-002_1726	NA
ASV_1731	NA	NA	NA	NA	NA	NA	NA_1731	NA
ASV_1733	Eukaryota	NA	NA	NA	NA	NA	NA_1733	NA
ASV_1734	Eukaryota	NA	NA	NA	NA	NA	NA_1734	NA
ASV_1736	Eukaryota	NA	NA	NA	NA	NA	NA_1736	NA
ASV_1737	Eukaryota	NA	NA	NA	NA	NA	NA_1737	NA
ASV_1738	Eukaryota	NA	NA	NA	NA	NA	NA_1738	NA
ASV_1741	Bacteria	Firmicutes	Negativicutes	Veillonellales-Selenomonadales	Veillonellaceae	Veillonella	Veillonella_1741	NA
ASV_1743	Bacteria	NA	NA	NA	NA	NA	NA_1743	NA
ASV_1744	Eukaryota	NA	NA	NA	NA	NA	NA_1744	NA
ASV_1745	Eukaryota	NA	NA	NA	NA	NA	NA_1745	NA
ASV_1746	Eukaryota	NA	NA	NA	NA	NA	NA_1746	NA
ASV_1747	NA	NA	NA	NA	NA	NA	NA_1747	NA
ASV_1749	Eukaryota	NA	NA	NA	NA	NA	NA_1749	NA
ASV_1753	Eukaryota	NA	NA	NA	NA	NA	NA_1753	NA
ASV_1754	Eukaryota	NA	NA	NA	NA	NA	NA_1754	NA
ASV_1755	NA	NA	NA	NA	NA	NA	NA_1755	NA
ASV_1757	Eukaryota	NA	NA	NA	NA	NA	NA_1757	NA
ASV_1758	Eukaryota	NA	NA	NA	NA	NA	NA_1758	NA
ASV_1760	Eukaryota	NA	NA	NA	NA	NA	NA_1760	NA
ASV_1761	Eukaryota	NA	NA	NA	NA	NA	NA_1761	NA
ASV_1762	NA	NA	NA	NA	NA	NA	NA_1762	NA
ASV_1763	Eukaryota	NA	NA	NA	NA	NA	NA_1763	NA
ASV_1764	Eukaryota	NA	NA	NA	NA	NA	NA_1764	NA
ASV_1768	NA	NA	NA	NA	NA	NA	NA_1768	NA
ASV_1769	Eukaryota	NA	NA	NA	NA	NA	NA_1769	NA
ASV_1770	Eukaryota	NA	NA	NA	NA	NA	NA_1770	NA
ASV_1775	Eukaryota	NA	NA	NA	NA	NA	NA_1775	NA
ASV_1777	Eukaryota	NA	NA	NA	NA	NA	NA_1777	NA
ASV_1778	Eukaryota	NA	NA	NA	NA	NA	NA_1778	NA
ASV_1779	Eukaryota	NA	NA	NA	NA	NA	NA_1779	NA
ASV_1782	Eukaryota	NA	NA	NA	NA	NA	NA_1782	NA
ASV_1783	Bacteria	Spirochaetota	Spirochaetia	Spirochaetales	Spirochaetaceae	Treponema	Treponema_1783	lecithinolyticum
ASV_1784	Eukaryota	NA	NA	NA	NA	NA	NA_1784	NA
ASV_1786	Eukaryota	NA	NA	NA	NA	NA	NA_1786	NA
ASV_1787	Eukaryota	NA	NA	NA	NA	NA	NA_1787	NA
ASV_1789	Eukaryota	NA	NA	NA	NA	NA	NA_1789	NA
ASV_1792	Bacteria	Proteobacteria	Gammaproteobacteria	Burkholderiales	Comamonadaceae	NA	NA_1792	NA
ASV_1794	Eukaryota	NA	NA	NA	NA	NA	NA_1794	NA
ASV_1795	NA	NA	NA	NA	NA	NA	NA_1795	NA
ASV_1798	Eukaryota	NA	NA	NA	NA	NA	NA_1798	NA
ASV_1799	Eukaryota	NA	NA	NA	NA	NA	NA_1799	NA
ASV_1800	Bacteria	Proteobacteria	Alphaproteobacteria	Rhizobiales	Rhizobiaceae	Aureimonas	Aureimonas_1800	NA
ASV_1801	NA	NA	NA	NA	NA	NA	NA_1801	NA
ASV_1806	Eukaryota	NA	NA	NA	NA	NA	NA_1806	NA
ASV_1807	NA	NA	NA	NA	NA	NA	NA_1807	NA
ASV_1808	Eukaryota	NA	NA	NA	NA	NA	NA_1808	NA
ASV_1809	Eukaryota	NA	NA	NA	NA	NA	NA_1809	NA
ASV_1812	Eukaryota	NA	NA	NA	NA	NA	NA_1812	NA
ASV_1813	Eukaryota	NA	NA	NA	NA	NA	NA_1813	NA
ASV_1814	Eukaryota	NA	NA	NA	NA	NA	NA_1814	NA
ASV_1819	NA	NA	NA	NA	NA	NA	NA_1819	NA
ASV_1820	NA	NA	NA	NA	NA	NA	NA_1820	NA
ASV_1821	Eukaryota	NA	NA	NA	NA	NA	NA_1821	NA
ASV_1822	Eukaryota	NA	NA	NA	NA	NA	NA_1822	NA
ASV_1823	Eukaryota	NA	NA	NA	NA	NA	NA_1823	NA
ASV_1824	Eukaryota	NA	NA	NA	NA	NA	NA_1824	NA
ASV_1828	Eukaryota	NA	NA	NA	NA	NA	NA_1828	NA
ASV_1829	Eukaryota	NA	NA	NA	NA	NA	NA_1829	NA
ASV_1830	NA	NA	NA	NA	NA	NA	NA_1830	NA
ASV_1832	Eukaryota	NA	NA	NA	NA	NA	NA_1832	NA
ASV_1833	Eukaryota	NA	NA	NA	NA	NA	NA_1833	NA
ASV_1835	NA	NA	NA	NA	NA	NA	NA_1835	NA
ASV_1836	Eukaryota	NA	NA	NA	NA	NA	NA_1836	NA
ASV_1837	Eukaryota	NA	NA	NA	NA	NA	NA_1837	NA
ASV_1840	Eukaryota	NA	NA	NA	NA	NA	NA_1840	NA
ASV_1842	Eukaryota	NA	NA	NA	NA	NA	NA_1842	NA
ASV_1843	Eukaryota	NA	NA	NA	NA	NA	NA_1843	NA
ASV_1844	Eukaryota	NA	NA	NA	NA	NA	NA_1844	NA
ASV_1847	Bacteria	Spirochaetota	Spirochaetia	Spirochaetales	Spirochaetaceae	Treponema	Treponema_1847	medium
ASV_1848	Eukaryota	NA	NA	NA	NA	NA	NA_1848	NA
ASV_1849	Eukaryota	NA	NA	NA	NA	NA	NA_1849	NA
ASV_1850	NA	NA	NA	NA	NA	NA	NA_1850	NA
ASV_1851	Eukaryota	NA	NA	NA	NA	NA	NA_1851	NA
ASV_1852	Eukaryota	NA	NA	NA	NA	NA	NA_1852	NA
ASV_1853	Bacteria	Proteobacteria	Alphaproteobacteria	Rhizobiales	Rhizobiaceae	Aureimonas	Aureimonas_1853	NA
ASV_1854	Eukaryota	NA	NA	NA	NA	NA	NA_1854	NA
ASV_1855	NA	NA	NA	NA	NA	NA	NA_1855	NA
ASV_1856	Eukaryota	NA	NA	NA	NA	NA	NA_1856	NA
ASV_1857	Eukaryota	NA	NA	NA	NA	NA	NA_1857	NA
ASV_1860	Eukaryota	NA	NA	NA	NA	NA	NA_1860	NA
ASV_1861	Eukaryota	NA	NA	NA	NA	NA	NA_1861	NA
ASV_1862	Eukaryota	NA	NA	NA	NA	NA	NA_1862	NA
ASV_1863	Eukaryota	NA	NA	NA	NA	NA	NA_1863	NA
ASV_1866	Bacteria	Proteobacteria	Gammaproteobacteria	Xanthomonadales	Xanthomonadaceae	Luteimonas	Luteimonas_1866	NA
ASV_1867	Eukaryota	NA	NA	NA	NA	NA	NA_1867	NA
ASV_1868	NA	NA	NA	NA	NA	NA	NA_1868	NA
ASV_1869	Eukaryota	NA	NA	NA	NA	NA	NA_1869	NA
ASV_1872	NA	NA	NA	NA	NA	NA	NA_1872	NA
ASV_1873	Bacteria	Proteobacteria	Gammaproteobacteria	Burkholderiales	Sutterellaceae	Sutterella	Sutterella_1873	NA
ASV_1874	Eukaryota	NA	NA	NA	NA	NA	NA_1874	NA
ASV_1875	Eukaryota	NA	NA	NA	NA	NA	NA_1875	NA
ASV_1876	Eukaryota	NA	NA	NA	NA	NA	NA_1876	NA
ASV_1879	Bacteria	Proteobacteria	Gammaproteobacteria	Methylococcales	Methylomonadaceae	Crenothrix	Crenothrix_1879	NA
ASV_1880	Eukaryota	NA	NA	NA	NA	NA	NA_1880	NA
ASV_1881	NA	NA	NA	NA	NA	NA	NA_1881	NA
ASV_1882	Eukaryota	NA	NA	NA	NA	NA	NA_1882	NA
ASV_1884	NA	NA	NA	NA	NA	NA	NA_1884	NA
ASV_1886	Bacteria	Firmicutes	Bacilli	Lactobacillales	Leuconostocaceae	Leuconostoc	Leuconostoc_1886	NA
ASV_1887	Bacteria	Firmicutes	Bacilli	Lactobacillales	Lactobacillaceae	Lactobacillus	Lactobacillus_1887	NA
ASV_1891	Eukaryota	NA	NA	NA	NA	NA	NA_1891	NA
ASV_1892	Eukaryota	NA	NA	NA	NA	NA	NA_1892	NA
ASV_1896	Eukaryota	NA	NA	NA	NA	NA	NA_1896	NA
ASV_1897	Eukaryota	NA	NA	NA	NA	NA	NA_1897	NA
ASV_1898	Eukaryota	NA	NA	NA	NA	NA	NA_1898	NA
ASV_1899	Eukaryota	NA	NA	NA	NA	NA	NA_1899	NA
ASV_1900	Bacteria	Proteobacteria	Gammaproteobacteria	Pseudomonadales	Moraxellaceae	Moraxella	Moraxella_1900	NA
ASV_1902	Bacteria	Bdellovibrionota	Bdellovibrionia	Bacteriovoracales	Bacteriovoracaceae	Peredibacter	Peredibacter_1902	NA
ASV_1903	Bacteria	Proteobacteria	Gammaproteobacteria	Burkholderiales	NA	NA	NA_1903	NA
ASV_1904	Eukaryota	NA	NA	NA	NA	NA	NA_1904	NA
ASV_1905	Eukaryota	NA	NA	NA	NA	NA	NA_1905	NA
ASV_1906	Eukaryota	NA	NA	NA	NA	NA	NA_1906	NA
ASV_1910	Eukaryota	NA	NA	NA	NA	NA	NA_1910	NA
ASV_1914	Eukaryota	NA	NA	NA	NA	NA	NA_1914	NA
ASV_1915	Eukaryota	NA	NA	NA	NA	NA	NA_1915	NA
ASV_1918	Bacteria	Proteobacteria	Gammaproteobacteria	Xanthomonadales	Xanthomonadaceae	Lysobacter	Lysobacter_1918	NA
ASV_1919	Eukaryota	NA	NA	NA	NA	NA	NA_1919	NA
ASV_1921	Eukaryota	NA	NA	NA	NA	NA	NA_1921	NA
ASV_1922	Eukaryota	NA	NA	NA	NA	NA	NA_1922	NA
ASV_1923	Eukaryota	NA	NA	NA	NA	NA	NA_1923	NA
ASV_1925	Eukaryota	NA	NA	NA	NA	NA	NA_1925	NA
ASV_1926	Eukaryota	NA	NA	NA	NA	NA	NA_1926	NA
ASV_1928	Eukaryota	NA	NA	NA	NA	NA	NA_1928	NA
ASV_1929	NA	NA	NA	NA	NA	NA	NA_1929	NA
ASV_1930	Eukaryota	NA	NA	NA	NA	NA	NA_1930	NA
ASV_1931	Eukaryota	NA	NA	NA	NA	NA	NA_1931	NA
ASV_1932	Bacteria	Firmicutes	Clostridia	Clostridiales	Clostridiaceae	Clostridium_sensu_stricto_1	Clostridium_sensu_stricto_1_1932	NA
ASV_1933	NA	NA	NA	NA	NA	NA	NA_1933	NA
ASV_1937	Eukaryota	NA	NA	NA	NA	NA	NA_1937	NA
ASV_1939	Eukaryota	NA	NA	NA	NA	NA	NA_1939	NA
ASV_1940	Eukaryota	NA	NA	NA	NA	NA	NA_1940	NA
ASV_1941	Eukaryota	NA	NA	NA	NA	NA	NA_1941	NA
ASV_1943	Eukaryota	NA	NA	NA	NA	NA	NA_1943	NA
ASV_1944	Eukaryota	NA	NA	NA	NA	NA	NA_1944	NA
ASV_1945	Eukaryota	NA	NA	NA	NA	NA	NA_1945	NA
ASV_1947	Eukaryota	NA	NA	NA	NA	NA	NA_1947	NA
ASV_1950	Eukaryota	NA	NA	NA	NA	NA	NA_1950	NA
ASV_1952	Bacteria	Firmicutes	Negativicutes	Veillonellales-Selenomonadales	Veillonellaceae	Veillonella	Veillonella_1952	NA
ASV_1953	Eukaryota	NA	NA	NA	NA	NA	NA_1953	NA
ASV_1954	Eukaryota	NA	NA	NA	NA	NA	NA_1954	NA
ASV_1957	Eukaryota	NA	NA	NA	NA	NA	NA_1957	NA
ASV_1958	Bacteria	Proteobacteria	Alphaproteobacteria	Acetobacterales	Acetobacteraceae	Belnapia	Belnapia_1958	NA
ASV_1959	NA	NA	NA	NA	NA	NA	NA_1959	NA
ASV_1961	NA	NA	NA	NA	NA	NA	NA_1961	NA
ASV_1962	Eukaryota	NA	NA	NA	NA	NA	NA_1962	NA
ASV_1963	NA	NA	NA	NA	NA	NA	NA_1963	NA
ASV_1964	Bacteria	Actinobacteriota	Actinobacteria	Corynebacteriales	Corynebacteriaceae	Corynebacterium	Corynebacterium_1964	NA
ASV_1969	Eukaryota	NA	NA	NA	NA	NA	NA_1969	NA
ASV_1970	Bacteria	Proteobacteria	Alphaproteobacteria	Caulobacterales	Caulobacteraceae	Brevundimonas	Brevundimonas_1970	NA
ASV_1971	Eukaryota	NA	NA	NA	NA	NA	NA_1971	NA
ASV_1973	NA	NA	NA	NA	NA	NA	NA_1973	NA
ASV_1974	Eukaryota	NA	NA	NA	NA	NA	NA_1974	NA
ASV_1975	Eukaryota	NA	NA	NA	NA	NA	NA_1975	NA
ASV_1976	Eukaryota	NA	NA	NA	NA	NA	NA_1976	NA
ASV_1977	NA	NA	NA	NA	NA	NA	NA_1977	NA
ASV_1978	Eukaryota	NA	NA	NA	NA	NA	NA_1978	NA
ASV_1980	NA	NA	NA	NA	NA	NA	NA_1980	NA
ASV_1982	Eukaryota	NA	NA	NA	NA	NA	NA_1982	NA
ASV_1985	NA	NA	NA	NA	NA	NA	NA_1985	NA
ASV_1986	Eukaryota	NA	NA	NA	NA	NA	NA_1986	NA
ASV_1989	Eukaryota	NA	NA	NA	NA	NA	NA_1989	NA
ASV_1990	NA	NA	NA	NA	NA	NA	NA_1990	NA
ASV_1991	Eukaryota	NA	NA	NA	NA	NA	NA_1991	NA
ASV_1992	Eukaryota	NA	NA	NA	NA	NA	NA_1992	NA
ASV_1993	NA	NA	NA	NA	NA	NA	NA_1993	NA
ASV_1994	NA	NA	NA	NA	NA	NA	NA_1994	NA
ASV_1995	Eukaryota	NA	NA	NA	NA	NA	NA_1995	NA
ASV_1996	Bacteria	Actinobacteriota	Actinobacteria	Micrococcales	Brevibacteriaceae	Brevibacterium	Brevibacterium_1996	ravenspurgense
ASV_1997	NA	NA	NA	NA	NA	NA	NA_1997	NA
ASV_1998	Eukaryota	NA	NA	NA	NA	NA	NA_1998	NA
ASV_2000	Eukaryota	NA	NA	NA	NA	NA	NA_2000	NA
ASV_2002	Eukaryota	NA	NA	NA	NA	NA	NA_2002	NA
ASV_2004	Eukaryota	NA	NA	NA	NA	NA	NA_2004	NA
ASV_2005	Eukaryota	NA	NA	NA	NA	NA	NA_2005	NA
ASV_2007	Eukaryota	NA	NA	NA	NA	NA	NA_2007	NA
ASV_2009	Eukaryota	NA	NA	NA	NA	NA	NA_2009	NA
ASV_2011	NA	NA	NA	NA	NA	NA	NA_2011	NA
ASV_2013	Eukaryota	NA	NA	NA	NA	NA	NA_2013	NA
ASV_2014	Eukaryota	NA	NA	NA	NA	NA	NA_2014	NA
ASV_2015	Eukaryota	NA	NA	NA	NA	NA	NA_2015	NA
ASV_2017	Bacteria	Proteobacteria	Alphaproteobacteria	Rhizobiales	Devosiaceae	Devosia	Devosia_2017	NA
ASV_2019	Eukaryota	NA	NA	NA	NA	NA	NA_2019	NA
ASV_2020	Eukaryota	NA	NA	NA	NA	NA	NA_2020	NA
ASV_2021	NA	NA	NA	NA	NA	NA	NA_2021	NA
ASV_2024	Eukaryota	NA	NA	NA	NA	NA	NA_2024	NA
ASV_2025	Eukaryota	NA	NA	NA	NA	NA	NA_2025	NA
ASV_2027	Eukaryota	NA	NA	NA	NA	NA	NA_2027	NA
ASV_2028	NA	NA	NA	NA	NA	NA	NA_2028	NA
ASV_2031	Eukaryota	NA	NA	NA	NA	NA	NA_2031	NA
ASV_2032	Eukaryota	NA	NA	NA	NA	NA	NA_2032	NA
ASV_2034	Eukaryota	NA	NA	NA	NA	NA	NA_2034	NA
ASV_2035	Eukaryota	NA	NA	NA	NA	NA	NA_2035	NA
ASV_2037	NA	NA	NA	NA	NA	NA	NA_2037	NA
ASV_2038	NA	NA	NA	NA	NA	NA	NA_2038	NA
ASV_2040	NA	NA	NA	NA	NA	NA	NA_2040	NA
ASV_2041	Eukaryota	NA	NA	NA	NA	NA	NA_2041	NA
ASV_2042	Eukaryota	NA	NA	NA	NA	NA	NA_2042	NA
ASV_2043	Eukaryota	NA	NA	NA	NA	NA	NA_2043	NA
ASV_2046	Bacteria	Patescibacteria	Gracilibacteria	Absconditabacteriales_(SR1)	NA	NA	NA_2046	NA
ASV_2047	NA	NA	NA	NA	NA	NA	NA_2047	NA
ASV_2048	Eukaryota	NA	NA	NA	NA	NA	NA_2048	NA
ASV_2051	NA	NA	NA	NA	NA	NA	NA_2051	NA
ASV_2052	Eukaryota	NA	NA	NA	NA	NA	NA_2052	NA
ASV_2053	Eukaryota	NA	NA	NA	NA	NA	NA_2053	NA
ASV_2058	Eukaryota	NA	NA	NA	NA	NA	NA_2058	NA
ASV_2061	Bacteria	Firmicutes	Clostridia	Lachnospirales	Lachnospiraceae	Lachnospiraceae_NK4A136_group	Lachnospiraceae_NK4A136_group_2061	NA
ASV_2062	Eukaryota	NA	NA	NA	NA	NA	NA_2062	NA
ASV_2063	Eukaryota	NA	NA	NA	NA	NA	NA_2063	NA
ASV_2064	Bacteria	Firmicutes	Clostridia	Oscillospirales	Ruminococcaceae	Ruminococcus	Ruminococcus_2064	bromii
ASV_2067	Eukaryota	NA	NA	NA	NA	NA	NA_2067	NA
ASV_2068	Bacteria	Proteobacteria	Alphaproteobacteria	Rhodobacterales	Rhodobacteraceae	Tabrizicola	Tabrizicola_2068	aquatica
ASV_2069	Eukaryota	NA	NA	NA	NA	NA	NA_2069	NA
ASV_2071	NA	NA	NA	NA	NA	NA	NA_2071	NA
ASV_2072	Eukaryota	NA	NA	NA	NA	NA	NA_2072	NA
ASV_2074	Eukaryota	NA	NA	NA	NA	NA	NA_2074	NA
ASV_2076	Eukaryota	NA	NA	NA	NA	NA	NA_2076	NA
ASV_2077	Eukaryota	NA	NA	NA	NA	NA	NA_2077	NA
ASV_2078	NA	NA	NA	NA	NA	NA	NA_2078	NA
ASV_2079	Eukaryota	NA	NA	NA	NA	NA	NA_2079	NA
ASV_2080	NA	NA	NA	NA	NA	NA	NA_2080	NA
ASV_2081	NA	NA	NA	NA	NA	NA	NA_2081	NA
ASV_2082	Eukaryota	NA	NA	NA	NA	NA	NA_2082	NA
ASV_2085	Eukaryota	NA	NA	NA	NA	NA	NA_2085	NA
ASV_2086	Eukaryota	NA	NA	NA	NA	NA	NA_2086	NA
ASV_2087	Eukaryota	NA	NA	NA	NA	NA	NA_2087	NA
ASV_2092	Eukaryota	NA	NA	NA	NA	NA	NA_2092	NA
ASV_2093	Eukaryota	NA	NA	NA	NA	NA	NA_2093	NA
ASV_2094	NA	NA	NA	NA	NA	NA	NA_2094	NA
ASV_2096	Eukaryota	NA	NA	NA	NA	NA	NA_2096	NA
ASV_2098	Eukaryota	NA	NA	NA	NA	NA	NA_2098	NA
ASV_2099	NA	NA	NA	NA	NA	NA	NA_2099	NA
ASV_2102	Eukaryota	NA	NA	NA	NA	NA	NA_2102	NA
ASV_2105	Bacteria	Bacteroidota	Bacteroidia	Bacteroidales	Prevotellaceae	Prevotella	Prevotella_2105	NA
ASV_2106	Eukaryota	NA	NA	NA	NA	NA	NA_2106	NA
ASV_2108	Eukaryota	NA	NA	NA	NA	NA	NA_2108	NA
ASV_2109	Eukaryota	NA	NA	NA	NA	NA	NA_2109	NA
ASV_2110	Eukaryota	NA	NA	NA	NA	NA	NA_2110	NA
ASV_2111	Eukaryota	NA	NA	NA	NA	NA	NA_2111	NA
ASV_2112	Bacteria	Bacteroidota	Bacteroidia	Bacteroidales	Prevotellaceae	Prevotella	Prevotella_2112	intermedia
ASV_2116	Bacteria	Proteobacteria	Gammaproteobacteria	Burkholderiales	Neisseriaceae	Neisseria	Neisseria_2116	oralis
ASV_2117	Bacteria	Bacteroidota	Bacteroidia	Flavobacteriales	Weeksellaceae	Chryseobacterium	Chryseobacterium_2117	NA
ASV_2118	NA	NA	NA	NA	NA	NA	NA_2118	NA
ASV_2123	Eukaryota	NA	NA	NA	NA	NA	NA_2123	NA
ASV_2124	NA	NA	NA	NA	NA	NA	NA_2124	NA
ASV_2125	Bacteria	Firmicutes	Clostridia	Peptostreptococcales-Tissierellales	Peptostreptococcales-Tissierellales_fa	Parvimonas	Parvimonas_2125	NA
ASV_2126	NA	NA	NA	NA	NA	NA	NA_2126	NA
ASV_2127	Eukaryota	NA	NA	NA	NA	NA	NA_2127	NA
ASV_2129	Eukaryota	NA	NA	NA	NA	NA	NA_2129	NA
ASV_2131	NA	NA	NA	NA	NA	NA	NA_2131	NA
ASV_2132	Eukaryota	NA	NA	NA	NA	NA	NA_2132	NA
ASV_2133	Eukaryota	NA	NA	NA	NA	NA	NA_2133	NA
ASV_2135	NA	NA	NA	NA	NA	NA	NA_2135	NA
ASV_2136	Eukaryota	NA	NA	NA	NA	NA	NA_2136	NA
ASV_2137	Eukaryota	NA	NA	NA	NA	NA	NA_2137	NA
ASV_2138	NA	NA	NA	NA	NA	NA	NA_2138	NA
ASV_2140	Eukaryota	NA	NA	NA	NA	NA	NA_2140	NA
ASV_2142	Eukaryota	NA	NA	NA	NA	NA	NA_2142	NA
ASV_2143	Eukaryota	NA	NA	NA	NA	NA	NA_2143	NA
ASV_2144	Eukaryota	NA	NA	NA	NA	NA	NA_2144	NA
ASV_2145	Bacteria	Firmicutes	Bacilli	Lactobacillales	Carnobacteriaceae	Dolosigranulum	Dolosigranulum_2145	NA
ASV_2146	Eukaryota	NA	NA	NA	NA	NA	NA_2146	NA
ASV_2147	Eukaryota	NA	NA	NA	NA	NA	NA_2147	NA
ASV_2148	NA	NA	NA	NA	NA	NA	NA_2148	NA
ASV_2153	Eukaryota	NA	NA	NA	NA	NA	NA_2153	NA
ASV_2154	NA	NA	NA	NA	NA	NA	NA_2154	NA
ASV_2157	NA	NA	NA	NA	NA	NA	NA_2157	NA
ASV_2158	Eukaryota	NA	NA	NA	NA	NA	NA_2158	NA
ASV_2159	Bacteria	Proteobacteria	Alphaproteobacteria	Caulobacterales	Caulobacteraceae	Phenylobacterium	Phenylobacterium_2159	NA
ASV_2160	NA	NA	NA	NA	NA	NA	NA_2160	NA
ASV_2161	NA	NA	NA	NA	NA	NA	NA_2161	NA
ASV_2162	Eukaryota	NA	NA	NA	NA	NA	NA_2162	NA
ASV_2163	NA	NA	NA	NA	NA	NA	NA_2163	NA
ASV_2164	Bacteria	Actinobacteriota	Actinobacteria	Micrococcales	Micrococcaceae	Micrococcus	Micrococcus_2164	lylae
ASV_2168	Eukaryota	NA	NA	NA	NA	NA	NA_2168	NA
ASV_2170	Bacteria	Firmicutes	Clostridia	Lachnospirales	Lachnospiraceae	Agathobacter	Agathobacter_2170	NA
ASV_2171	Eukaryota	NA	NA	NA	NA	NA	NA_2171	NA
ASV_2173	Eukaryota	NA	NA	NA	NA	NA	NA_2173	NA
ASV_2174	Eukaryota	NA	NA	NA	NA	NA	NA_2174	NA
ASV_2175	Bacteria	Proteobacteria	Alphaproteobacteria	Sphingomonadales	Sphingomonadaceae	Sphingomonas	Sphingomonas_2175	NA
ASV_2176	Eukaryota	NA	NA	NA	NA	NA	NA_2176	NA
ASV_2177	Eukaryota	NA	NA	NA	NA	NA	NA_2177	NA
ASV_2178	Eukaryota	NA	NA	NA	NA	NA	NA_2178	NA
ASV_2185	Eukaryota	NA	NA	NA	NA	NA	NA_2185	NA
ASV_2186	Eukaryota	NA	NA	NA	NA	NA	NA_2186	NA
ASV_2188	NA	NA	NA	NA	NA	NA	NA_2188	NA
ASV_2190	Bacteria	Bacteroidota	Bacteroidia	Flavobacteriales	Flavobacteriaceae	Capnocytophaga	Capnocytophaga_2190	sputigena
ASV_2191	Eukaryota	NA	NA	NA	NA	NA	NA_2191	NA
ASV_2194	NA	NA	NA	NA	NA	NA	NA_2194	NA
ASV_2195	NA	NA	NA	NA	NA	NA	NA_2195	NA
ASV_2197	Bacteria	Proteobacteria	Gammaproteobacteria	NA	NA	NA	NA_2197	NA
ASV_2200	Bacteria	Firmicutes	Clostridia	Lachnospirales	Lachnospiraceae	Johnsonella	Johnsonella_2200	NA
ASV_2201	Eukaryota	NA	NA	NA	NA	NA	NA_2201	NA
ASV_2206	Eukaryota	NA	NA	NA	NA	NA	NA_2206	NA
ASV_2207	Bacteria	Firmicutes	Bacilli	Staphylococcales	Staphylococcaceae	Staphylococcus	Staphylococcus_2207	NA
ASV_2208	NA	NA	NA	NA	NA	NA	NA_2208	NA
ASV_2210	Bacteria	Bacteroidota	Bacteroidia	Bacteroidales	Prevotellaceae	Prevotella	Prevotella_2210	NA
ASV_2214	Eukaryota	NA	NA	NA	NA	NA	NA_2214	NA
ASV_2215	Eukaryota	NA	NA	NA	NA	NA	NA_2215	NA
ASV_2221	Eukaryota	NA	NA	NA	NA	NA	NA_2221	NA
ASV_2222	Eukaryota	NA	NA	NA	NA	NA	NA_2222	NA
ASV_2224	Bacteria	Firmicutes	Bacilli	Lactobacillales	Streptococcaceae	Streptococcus	Streptococcus_2224	NA
ASV_2226	Eukaryota	NA	NA	NA	NA	NA	NA_2226	NA
ASV_2227	Eukaryota	NA	NA	NA	NA	NA	NA_2227	NA
ASV_2233	Bacteria	Bacteroidota	Bacteroidia	Bacteroidales	Prevotellaceae	Alloprevotella	Alloprevotella_2233	NA
ASV_2234	Eukaryota	NA	NA	NA	NA	NA	NA_2234	NA
ASV_2236	NA	NA	NA	NA	NA	NA	NA_2236	NA
ASV_2240	Eukaryota	NA	NA	NA	NA	NA	NA_2240	NA
ASV_2241	Eukaryota	NA	NA	NA	NA	NA	NA_2241	NA
ASV_2242	Eukaryota	NA	NA	NA	NA	NA	NA_2242	NA
ASV_2245	Eukaryota	NA	NA	NA	NA	NA	NA_2245	NA
ASV_2248	Eukaryota	NA	NA	NA	NA	NA	NA_2248	NA
ASV_2249	Eukaryota	NA	NA	NA	NA	NA	NA_2249	NA
ASV_2250	Eukaryota	NA	NA	NA	NA	NA	NA_2250	NA
ASV_2251	Eukaryota	NA	NA	NA	NA	NA	NA_2251	NA
ASV_2252	Bacteria	Actinobacteriota	Actinobacteria	Micrococcales	Dermacoccaceae	Dermacoccus	Dermacoccus_2252	nishinomiyaensis
ASV_2253	Eukaryota	NA	NA	NA	NA	NA	NA_2253	NA
ASV_2254	Eukaryota	NA	NA	NA	NA	NA	NA_2254	NA
ASV_2255	Eukaryota	NA	NA	NA	NA	NA	NA_2255	NA
ASV_2256	NA	NA	NA	NA	NA	NA	NA_2256	NA
ASV_2257	Eukaryota	NA	NA	NA	NA	NA	NA_2257	NA
ASV_2258	Bacteria	Firmicutes	Clostridia	Lachnospirales	Lachnospiraceae	Lachnoanaerobaculum	Lachnoanaerobaculum_2258	NA
ASV_2259	NA	NA	NA	NA	NA	NA	NA_2259	NA
ASV_2260	Eukaryota	NA	NA	NA	NA	NA	NA_2260	NA
ASV_2262	NA	NA	NA	NA	NA	NA	NA_2262	NA
ASV_2264	Eukaryota	NA	NA	NA	NA	NA	NA_2264	NA
ASV_2265	NA	NA	NA	NA	NA	NA	NA_2265	NA
ASV_2267	Bacteria	Bacteroidota	Bacteroidia	Bacteroidales	Prevotellaceae	NA	NA_2267	NA
ASV_2269	Eukaryota	NA	NA	NA	NA	NA	NA_2269	NA
ASV_2272	Eukaryota	NA	NA	NA	NA	NA	NA_2272	NA
ASV_2274	Eukaryota	NA	NA	NA	NA	NA	NA_2274	NA
ASV_2276	Eukaryota	NA	NA	NA	NA	NA	NA_2276	NA
ASV_2283	Eukaryota	NA	NA	NA	NA	NA	NA_2283	NA
ASV_2284	Bacteria	Fusobacteriota	Fusobacteriia	Fusobacteriales	Leptotrichiaceae	Leptotrichia	Leptotrichia_2284	NA
ASV_2285	Eukaryota	NA	NA	NA	NA	NA	NA_2285	NA
ASV_2286	Bacteria	Actinobacteriota	Actinobacteria	Micrococcales	Intrasporangiaceae	Knoellia	Knoellia_2286	NA
ASV_2287	NA	NA	NA	NA	NA	NA	NA_2287	NA
ASV_2288	NA	NA	NA	NA	NA	NA	NA_2288	NA
ASV_2289	Eukaryota	NA	NA	NA	NA	NA	NA_2289	NA
ASV_2294	Eukaryota	NA	NA	NA	NA	NA	NA_2294	NA
ASV_2295	Bacteria	Proteobacteria	Alphaproteobacteria	Rhodobacterales	Rhodobacteraceae	Paracoccus	Paracoccus_2295	NA
ASV_2296	Eukaryota	NA	NA	NA	NA	NA	NA_2296	NA
ASV_2297	Bacteria	Proteobacteria	Gammaproteobacteria	Pseudomonadales	Moraxellaceae	Moraxella	Moraxella_2297	NA
ASV_2298	Eukaryota	NA	NA	NA	NA	NA	NA_2298	NA
ASV_2299	Eukaryota	NA	NA	NA	NA	NA	NA_2299	NA
ASV_2301	Eukaryota	NA	NA	NA	NA	NA	NA_2301	NA
ASV_2302	NA	NA	NA	NA	NA	NA	NA_2302	NA
ASV_2303	Eukaryota	NA	NA	NA	NA	NA	NA_2303	NA
ASV_2304	NA	NA	NA	NA	NA	NA	NA_2304	NA
ASV_2305	Eukaryota	NA	NA	NA	NA	NA	NA_2305	NA
ASV_2306	NA	NA	NA	NA	NA	NA	NA_2306	NA
ASV_2310	Eukaryota	NA	NA	NA	NA	NA	NA_2310	NA
ASV_2311	Eukaryota	NA	NA	NA	NA	NA	NA_2311	NA
ASV_2313	NA	NA	NA	NA	NA	NA	NA_2313	NA
ASV_2319	Eukaryota	NA	NA	NA	NA	NA	NA_2319	NA
ASV_2320	Eukaryota	NA	NA	NA	NA	NA	NA_2320	NA
ASV_2321	Eukaryota	NA	NA	NA	NA	NA	NA_2321	NA
ASV_2323	Eukaryota	NA	NA	NA	NA	NA	NA_2323	NA
ASV_2324	Eukaryota	NA	NA	NA	NA	NA	NA_2324	NA
ASV_2325	Eukaryota	NA	NA	NA	NA	NA	NA_2325	NA
ASV_2326	Eukaryota	NA	NA	NA	NA	NA	NA_2326	NA
ASV_2328	NA	NA	NA	NA	NA	NA	NA_2328	NA
ASV_2329	NA	NA	NA	NA	NA	NA	NA_2329	NA
ASV_2331	Eukaryota	NA	NA	NA	NA	NA	NA_2331	NA
ASV_2332	Eukaryota	NA	NA	NA	NA	NA	NA_2332	NA
ASV_2333	Eukaryota	NA	NA	NA	NA	NA	NA_2333	NA
ASV_2334	NA	NA	NA	NA	NA	NA	NA_2334	NA
ASV_2335	Eukaryota	NA	NA	NA	NA	NA	NA_2335	NA
ASV_2336	Eukaryota	NA	NA	NA	NA	NA	NA_2336	NA
ASV_2340	NA	NA	NA	NA	NA	NA	NA_2340	NA
ASV_2342	Eukaryota	NA	NA	NA	NA	NA	NA_2342	NA
ASV_2344	Eukaryota	NA	NA	NA	NA	NA	NA_2344	NA
ASV_2345	NA	NA	NA	NA	NA	NA	NA_2345	NA
ASV_2346	Eukaryota	NA	NA	NA	NA	NA	NA_2346	NA
ASV_2347	Bacteria	Actinobacteriota	Actinobacteria	Propionibacteriales	Nocardioidaceae	Aeromicrobium	Aeromicrobium_2347	ponti
ASV_2354	Eukaryota	NA	NA	NA	NA	NA	NA_2354	NA
ASV_2355	Eukaryota	NA	NA	NA	NA	NA	NA_2355	NA
ASV_2356	Bacteria	Fusobacteriota	Fusobacteriia	Fusobacteriales	Fusobacteriaceae	Fusobacterium	Fusobacterium_2356	NA
ASV_2357	Eukaryota	NA	NA	NA	NA	NA	NA_2357	NA
ASV_2358	Eukaryota	NA	NA	NA	NA	NA	NA_2358	NA
ASV_2362	Eukaryota	NA	NA	NA	NA	NA	NA_2362	NA
ASV_2365	Eukaryota	NA	NA	NA	NA	NA	NA_2365	NA
ASV_2366	NA	NA	NA	NA	NA	NA	NA_2366	NA
ASV_2367	Eukaryota	NA	NA	NA	NA	NA	NA_2367	NA
ASV_2368	Eukaryota	NA	NA	NA	NA	NA	NA_2368	NA
ASV_2369	Eukaryota	NA	NA	NA	NA	NA	NA_2369	NA
ASV_2370	Eukaryota	NA	NA	NA	NA	NA	NA_2370	NA
ASV_2371	Eukaryota	NA	NA	NA	NA	NA	NA_2371	NA
ASV_2376	Bacteria	Proteobacteria	Alphaproteobacteria	Sphingomonadales	Sphingomonadaceae	Sphingomonas	Sphingomonas_2376	NA
ASV_2377	NA	NA	NA	NA	NA	NA	NA_2377	NA
ASV_2380	NA	NA	NA	NA	NA	NA	NA_2380	NA
ASV_2381	Eukaryota	NA	NA	NA	NA	NA	NA_2381	NA
ASV_2382	Eukaryota	NA	NA	NA	NA	NA	NA_2382	NA
ASV_2388	Bacteria	Proteobacteria	Gammaproteobacteria	Xanthomonadales	Xanthomonadaceae	Thermomonas	Thermomonas_2388	NA
ASV_2389	Eukaryota	NA	NA	NA	NA	NA	NA_2389	NA
ASV_2391	Bacteria	Verrucomicrobiota	Verrucomicrobiae	Chthoniobacterales	Chthoniobacteraceae	Chthoniobacter	Chthoniobacter_2391	NA
ASV_2392	Bacteria	Actinobacteriota	Actinobacteria	Micrococcales	Micrococcaceae	Nesterenkonia	Nesterenkonia_2392	NA
ASV_2393	Eukaryota	NA	NA	NA	NA	NA	NA_2393	NA
ASV_2395	Eukaryota	NA	NA	NA	NA	NA	NA_2395	NA
ASV_2398	Eukaryota	NA	NA	NA	NA	NA	NA_2398	NA
ASV_2399	Eukaryota	NA	NA	NA	NA	NA	NA_2399	NA
ASV_2402	Eukaryota	NA	NA	NA	NA	NA	NA_2402	NA
ASV_2403	Eukaryota	NA	NA	NA	NA	NA	NA_2403	NA
ASV_2404	Bacteria	Bacteroidota	Bacteroidia	Bacteroidales	Prevotellaceae	Prevotella	Prevotella_2404	NA
ASV_2405	Eukaryota	NA	NA	NA	NA	NA	NA_2405	NA
ASV_2406	Eukaryota	NA	NA	NA	NA	NA	NA_2406	NA
ASV_2409	NA	NA	NA	NA	NA	NA	NA_2409	NA
ASV_2411	NA	NA	NA	NA	NA	NA	NA_2411	NA
ASV_2420	Eukaryota	NA	NA	NA	NA	NA	NA_2420	NA
ASV_2421	NA	NA	NA	NA	NA	NA	NA_2421	NA
ASV_2422	Bacteria	Proteobacteria	Gammaproteobacteria	Alteromonadales	NA	NA	NA_2422	NA
ASV_2423	Bacteria	Actinobacteriota	Actinobacteria	Micrococcales	Microbacteriaceae	Curtobacterium	Curtobacterium_2423	NA
ASV_2424	Eukaryota	NA	NA	NA	NA	NA	NA_2424	NA
ASV_2425	Eukaryota	NA	NA	NA	NA	NA	NA_2425	NA
ASV_2427	Eukaryota	NA	NA	NA	NA	NA	NA_2427	NA
ASV_2429	Eukaryota	NA	NA	NA	NA	NA	NA_2429	NA
ASV_2430	NA	NA	NA	NA	NA	NA	NA_2430	NA
ASV_2433	Eukaryota	NA	NA	NA	NA	NA	NA_2433	NA
ASV_2438	NA	NA	NA	NA	NA	NA	NA_2438	NA
ASV_2441	Bacteria	Actinobacteriota	Actinobacteria	Frankiales	Geodermatophilaceae	Blastococcus	Blastococcus_2441	NA
ASV_2442	Eukaryota	NA	NA	NA	NA	NA	NA_2442	NA
ASV_2443	Bacteria	Actinobacteriota	Actinobacteria	Frankiales	Geodermatophilaceae	Geodermatophilus	Geodermatophilus_2443	NA
ASV_2444	Eukaryota	NA	NA	NA	NA	NA	NA_2444	NA
ASV_2445	Eukaryota	NA	NA	NA	NA	NA	NA_2445	NA
ASV_2447	NA	NA	NA	NA	NA	NA	NA_2447	NA
ASV_2450	Eukaryota	NA	NA	NA	NA	NA	NA_2450	NA
ASV_2451	Eukaryota	NA	NA	NA	NA	NA	NA_2451	NA
ASV_2452	Eukaryota	NA	NA	NA	NA	NA	NA_2452	NA
ASV_2453	Eukaryota	NA	NA	NA	NA	NA	NA_2453	NA
ASV_2454	Bacteria	Bacteroidota	Bacteroidia	Bacteroidales	Prevotellaceae	Prevotella	Prevotella_2454	NA
ASV_2455	Eukaryota	NA	NA	NA	NA	NA	NA_2455	NA
ASV_2456	Eukaryota	NA	NA	NA	NA	NA	NA_2456	NA
ASV_2457	NA	NA	NA	NA	NA	NA	NA_2457	NA
ASV_2458	Eukaryota	NA	NA	NA	NA	NA	NA_2458	NA
ASV_2460	Bacteria	Proteobacteria	Alphaproteobacteria	Rhizobiales	Rhizobiaceae	Allorhizobium-Neorhizobium-Pararhizobium-Rhizobium	Allorhizobium-Neorhizobium-Pararhizobium-Rhizobium_2460	NA
ASV_2461	Eukaryota	NA	NA	NA	NA	NA	NA_2461	NA
ASV_2462	Eukaryota	NA	NA	NA	NA	NA	NA_2462	NA
ASV_2463	Eukaryota	NA	NA	NA	NA	NA	NA_2463	NA
ASV_2465	NA	NA	NA	NA	NA	NA	NA_2465	NA
ASV_2466	Eukaryota	NA	NA	NA	NA	NA	NA_2466	NA
ASV_2467	Eukaryota	NA	NA	NA	NA	NA	NA_2467	NA
ASV_2472	NA	NA	NA	NA	NA	NA	NA_2472	NA
ASV_2473	Eukaryota	NA	NA	NA	NA	NA	NA_2473	NA
ASV_2474	NA	NA	NA	NA	NA	NA	NA_2474	NA
ASV_2475	Eukaryota	NA	NA	NA	NA	NA	NA_2475	NA
ASV_2477	Eukaryota	NA	NA	NA	NA	NA	NA_2477	NA
ASV_2479	Eukaryota	NA	NA	NA	NA	NA	NA_2479	NA
ASV_2481	NA	NA	NA	NA	NA	NA	NA_2481	NA
ASV_2483	Eukaryota	NA	NA	NA	NA	NA	NA_2483	NA
ASV_2484	NA	NA	NA	NA	NA	NA	NA_2484	NA
ASV_2485	Eukaryota	NA	NA	NA	NA	NA	NA_2485	NA
ASV_2486	Bacteria	Actinobacteriota	Actinobacteria	Corynebacteriales	NA	NA	NA_2486	NA
ASV_2487	Eukaryota	NA	NA	NA	NA	NA	NA_2487	NA
ASV_2490	Bacteria	Actinobacteriota	Actinobacteria	Micrococcales	Dermabacteraceae	Dermabacter	Dermabacter_2490	NA
ASV_2491	Eukaryota	NA	NA	NA	NA	NA	NA_2491	NA
ASV_2492	Eukaryota	NA	NA	NA	NA	NA	NA_2492	NA
ASV_2493	Eukaryota	NA	NA	NA	NA	NA	NA_2493	NA
ASV_2497	NA	NA	NA	NA	NA	NA	NA_2497	NA
ASV_2500	Eukaryota	NA	NA	NA	NA	NA	NA_2500	NA
ASV_2502	Eukaryota	NA	NA	NA	NA	NA	NA_2502	NA
ASV_2503	Eukaryota	NA	NA	NA	NA	NA	NA_2503	NA
ASV_2504	Eukaryota	NA	NA	NA	NA	NA	NA_2504	NA
ASV_2505	Bacteria	Firmicutes	Bacilli	Lactobacillales	Lactobacillaceae	Lactobacillus	Lactobacillus_2505	NA
ASV_2507	Eukaryota	NA	NA	NA	NA	NA	NA_2507	NA
ASV_2508	Eukaryota	NA	NA	NA	NA	NA	NA_2508	NA
ASV_2509	Eukaryota	NA	NA	NA	NA	NA	NA_2509	NA
ASV_2513	NA	NA	NA	NA	NA	NA	NA_2513	NA
ASV_2515	Eukaryota	NA	NA	NA	NA	NA	NA_2515	NA
ASV_2517	Eukaryota	NA	NA	NA	NA	NA	NA_2517	NA
ASV_2518	Eukaryota	NA	NA	NA	NA	NA	NA_2518	NA
ASV_2519	Bacteria	Firmicutes	Clostridia	Lachnospirales	Lachnospiraceae	NA	NA_2519	NA
ASV_2520	Bacteria	Firmicutes	Clostridia	Oscillospirales	Oscillospiraceae	UCG-005	UCG-005_2520	NA
ASV_2522	Bacteria	Actinobacteriota	Actinobacteria	Micrococcales	Dermabacteraceae	Brachybacterium	Brachybacterium_2522	NA
ASV_2523	NA	NA	NA	NA	NA	NA	NA_2523	NA
ASV_2525	Eukaryota	NA	NA	NA	NA	NA	NA_2525	NA
ASV_2526	Eukaryota	NA	NA	NA	NA	NA	NA_2526	NA
ASV_2527	Eukaryota	NA	NA	NA	NA	NA	NA_2527	NA
ASV_2528	NA	NA	NA	NA	NA	NA	NA_2528	NA
ASV_2529	Eukaryota	NA	NA	NA	NA	NA	NA_2529	NA
ASV_2531	Eukaryota	NA	NA	NA	NA	NA	NA_2531	NA
ASV_2532	NA	NA	NA	NA	NA	NA	NA_2532	NA
ASV_2539	Eukaryota	NA	NA	NA	NA	NA	NA_2539	NA
ASV_2540	Eukaryota	NA	NA	NA	NA	NA	NA_2540	NA
ASV_2541	Eukaryota	NA	NA	NA	NA	NA	NA_2541	NA
ASV_2544	Eukaryota	NA	NA	NA	NA	NA	NA_2544	NA
ASV_2548	Eukaryota	NA	NA	NA	NA	NA	NA_2548	NA
ASV_2551	Eukaryota	NA	NA	NA	NA	NA	NA_2551	NA
ASV_2552	Eukaryota	NA	NA	NA	NA	NA	NA_2552	NA
ASV_2553	Eukaryota	NA	NA	NA	NA	NA	NA_2553	NA
ASV_2554	Eukaryota	NA	NA	NA	NA	NA	NA_2554	NA
ASV_2555	Eukaryota	NA	NA	NA	NA	NA	NA_2555	NA
ASV_2556	NA	NA	NA	NA	NA	NA	NA_2556	NA
ASV_2557	NA	NA	NA	NA	NA	NA	NA_2557	NA
ASV_2558	Eukaryota	NA	NA	NA	NA	NA	NA_2558	NA
ASV_2559	Eukaryota	NA	NA	NA	NA	NA	NA_2559	NA
ASV_2560	NA	NA	NA	NA	NA	NA	NA_2560	NA
ASV_2562	Eukaryota	NA	NA	NA	NA	NA	NA_2562	NA
ASV_2565	Bacteria	Proteobacteria	Gammaproteobacteria	Burkholderiales	Burkholderiaceae	Limnobacter	Limnobacter_2565	NA
ASV_2566	Bacteria	Firmicutes	Bacilli	Lactobacillales	Streptococcaceae	Streptococcus	Streptococcus_2566	NA
ASV_2567	Bacteria	Bacteroidota	Bacteroidia	Chitinophagales	Chitinophagaceae	Cnuella	Cnuella_2567	NA
ASV_2568	Bacteria	Firmicutes	Clostridia	Lachnospirales	Lachnospiraceae	NA	NA_2568	NA
ASV_2569	Bacteria	Firmicutes	Bacilli	Staphylococcales	Staphylococcaceae	Auricoccus-Abyssicoccus	Auricoccus-Abyssicoccus_2569	NA
ASV_2570	Eukaryota	NA	NA	NA	NA	NA	NA_2570	NA
ASV_2571	Eukaryota	NA	NA	NA	NA	NA	NA_2571	NA
ASV_2572	Eukaryota	NA	NA	NA	NA	NA	NA_2572	NA
ASV_2576	Bacteria	Firmicutes	Bacilli	Lactobacillales	Aerococcaceae	Abiotrophia	Abiotrophia_2576	defectiva
ASV_2578	Eukaryota	NA	NA	NA	NA	NA	NA_2578	NA
ASV_2580	Eukaryota	NA	NA	NA	NA	NA	NA_2580	NA
ASV_2581	NA	NA	NA	NA	NA	NA	NA_2581	NA
ASV_2586	Eukaryota	NA	NA	NA	NA	NA	NA_2586	NA
ASV_2587	Eukaryota	NA	NA	NA	NA	NA	NA_2587	NA
ASV_2588	Eukaryota	NA	NA	NA	NA	NA	NA_2588	NA
ASV_2592	Eukaryota	NA	NA	NA	NA	NA	NA_2592	NA
ASV_2593	Eukaryota	NA	NA	NA	NA	NA	NA_2593	NA
ASV_2598	Eukaryota	NA	NA	NA	NA	NA	NA_2598	NA
ASV_2599	Bacteria	Firmicutes	Bacilli	Lactobacillales	Streptococcaceae	Streptococcus	Streptococcus_2599	NA
ASV_2600	Eukaryota	NA	NA	NA	NA	NA	NA_2600	NA
ASV_2601	Eukaryota	NA	NA	NA	NA	NA	NA_2601	NA
ASV_2602	Eukaryota	NA	NA	NA	NA	NA	NA_2602	NA
ASV_2603	Eukaryota	NA	NA	NA	NA	NA	NA_2603	NA
ASV_2604	Eukaryota	NA	NA	NA	NA	NA	NA_2604	NA
ASV_2606	NA	NA	NA	NA	NA	NA	NA_2606	NA
ASV_2607	NA	NA	NA	NA	NA	NA	NA_2607	NA
ASV_2609	Eukaryota	NA	NA	NA	NA	NA	NA_2609	NA
ASV_2610	NA	NA	NA	NA	NA	NA	NA_2610	NA
ASV_2611	NA	NA	NA	NA	NA	NA	NA_2611	NA
ASV_2613	Eukaryota	NA	NA	NA	NA	NA	NA_2613	NA
ASV_2614	Eukaryota	NA	NA	NA	NA	NA	NA_2614	NA
ASV_2615	Eukaryota	NA	NA	NA	NA	NA	NA_2615	NA
ASV_2616	NA	NA	NA	NA	NA	NA	NA_2616	NA
ASV_2620	NA	NA	NA	NA	NA	NA	NA_2620	NA
ASV_2621	Eukaryota	NA	NA	NA	NA	NA	NA_2621	NA
ASV_2625	Eukaryota	NA	NA	NA	NA	NA	NA_2625	NA
ASV_2630	Eukaryota	NA	NA	NA	NA	NA	NA_2630	NA
ASV_2635	NA	NA	NA	NA	NA	NA	NA_2635	NA
ASV_2636	Eukaryota	NA	NA	NA	NA	NA	NA_2636	NA
ASV_2637	Bacteria	Proteobacteria	Gammaproteobacteria	Burkholderiales	Burkholderiaceae	Burkholderia-Caballeronia-Paraburkholderia	Burkholderia-Caballeronia-Paraburkholderia_2637	NA
ASV_2641	Eukaryota	NA	NA	NA	NA	NA	NA_2641	NA
ASV_2645	Eukaryota	NA	NA	NA	NA	NA	NA_2645	NA
ASV_2647	Eukaryota	NA	NA	NA	NA	NA	NA_2647	NA
ASV_2648	Eukaryota	NA	NA	NA	NA	NA	NA_2648	NA
ASV_2651	Eukaryota	NA	NA	NA	NA	NA	NA_2651	NA
ASV_2652	Eukaryota	NA	NA	NA	NA	NA	NA_2652	NA
ASV_2654	Eukaryota	NA	NA	NA	NA	NA	NA_2654	NA
ASV_2655	Bacteria	Bacteroidota	Bacteroidia	Bacteroidales	Prevotellaceae	Alloprevotella	Alloprevotella_2655	NA
ASV_2657	NA	NA	NA	NA	NA	NA	NA_2657	NA
ASV_2659	Eukaryota	NA	NA	NA	NA	NA	NA_2659	NA
ASV_2661	Eukaryota	NA	NA	NA	NA	NA	NA_2661	NA
ASV_2663	Eukaryota	NA	NA	NA	NA	NA	NA_2663	NA
ASV_2664	Eukaryota	NA	NA	NA	NA	NA	NA_2664	NA
ASV_2667	Eukaryota	NA	NA	NA	NA	NA	NA_2667	NA
ASV_2668	Eukaryota	NA	NA	NA	NA	NA	NA_2668	NA
ASV_2669	Eukaryota	NA	NA	NA	NA	NA	NA_2669	NA
ASV_2671	Eukaryota	NA	NA	NA	NA	NA	NA_2671	NA
ASV_2676	Eukaryota	NA	NA	NA	NA	NA	NA_2676	NA
ASV_2677	Eukaryota	NA	NA	NA	NA	NA	NA_2677	NA
ASV_2678	NA	NA	NA	NA	NA	NA	NA_2678	NA
ASV_2679	Eukaryota	NA	NA	NA	NA	NA	NA_2679	NA
ASV_2680	Eukaryota	NA	NA	NA	NA	NA	NA_2680	NA
ASV_2681	NA	NA	NA	NA	NA	NA	NA_2681	NA
ASV_2682	Eukaryota	NA	NA	NA	NA	NA	NA_2682	NA
ASV_2683	NA	NA	NA	NA	NA	NA	NA_2683	NA
ASV_2685	Eukaryota	NA	NA	NA	NA	NA	NA_2685	NA
ASV_2690	Bacteria	Firmicutes	Bacilli	Mycoplasmatales	Mycoplasmataceae	Mycoplasma	Mycoplasma_2690	salivarium
ASV_2691	Eukaryota	NA	NA	NA	NA	NA	NA_2691	NA
ASV_2692	Bacteria	Bacteroidota	Bacteroidia	Bacteroidales	Prevotellaceae	Prevotella	Prevotella_2692	pallens
ASV_2694	Bacteria	Actinobacteriota	Coriobacteriia	Coriobacteriales	Eggerthellaceae	DNF00809	DNF00809_2694	NA
ASV_2695	NA	NA	NA	NA	NA	NA	NA_2695	NA
ASV_2696	NA	NA	NA	NA	NA	NA	NA_2696	NA
ASV_2698	NA	NA	NA	NA	NA	NA	NA_2698	NA
ASV_2699	Eukaryota	NA	NA	NA	NA	NA	NA_2699	NA
ASV_2701	Eukaryota	NA	NA	NA	NA	NA	NA_2701	NA
ASV_2704	Eukaryota	NA	NA	NA	NA	NA	NA_2704	NA
ASV_2705	NA	NA	NA	NA	NA	NA	NA_2705	NA
ASV_2707	Eukaryota	NA	NA	NA	NA	NA	NA_2707	NA
ASV_2708	NA	NA	NA	NA	NA	NA	NA_2708	NA
ASV_2709	Eukaryota	NA	NA	NA	NA	NA	NA_2709	NA
ASV_2710	Bacteria	Proteobacteria	Gammaproteobacteria	Vibrionales	Vibrionaceae	Vibrio	Vibrio_2710	NA
ASV_2711	Eukaryota	NA	NA	NA	NA	NA	NA_2711	NA
ASV_2712	Eukaryota	NA	NA	NA	NA	NA	NA_2712	NA
ASV_2715	Eukaryota	NA	NA	NA	NA	NA	NA_2715	NA
ASV_2720	Eukaryota	NA	NA	NA	NA	NA	NA_2720	NA
ASV_2721	Eukaryota	NA	NA	NA	NA	NA	NA_2721	NA
ASV_2722	Eukaryota	NA	NA	NA	NA	NA	NA_2722	NA
ASV_2725	NA	NA	NA	NA	NA	NA	NA_2725	NA
ASV_2726	NA	NA	NA	NA	NA	NA	NA_2726	NA
ASV_2728	NA	NA	NA	NA	NA	NA	NA_2728	NA
ASV_2729	Eukaryota	NA	NA	NA	NA	NA	NA_2729	NA
ASV_2735	NA	NA	NA	NA	NA	NA	NA_2735	NA
ASV_2736	Eukaryota	NA	NA	NA	NA	NA	NA_2736	NA
ASV_2737	Eukaryota	NA	NA	NA	NA	NA	NA_2737	NA
ASV_2739	NA	NA	NA	NA	NA	NA	NA_2739	NA
ASV_2740	Eukaryota	NA	NA	NA	NA	NA	NA_2740	NA
ASV_2741	Eukaryota	NA	NA	NA	NA	NA	NA_2741	NA
ASV_2742	Eukaryota	NA	NA	NA	NA	NA	NA_2742	NA
ASV_2744	Eukaryota	NA	NA	NA	NA	NA	NA_2744	NA
ASV_2747	Eukaryota	NA	NA	NA	NA	NA	NA_2747	NA
ASV_2748	Eukaryota	NA	NA	NA	NA	NA	NA_2748	NA
ASV_2750	Eukaryota	NA	NA	NA	NA	NA	NA_2750	NA
ASV_2751	Eukaryota	NA	NA	NA	NA	NA	NA_2751	NA
ASV_2752	Eukaryota	NA	NA	NA	NA	NA	NA_2752	NA
ASV_2753	Bacteria	Proteobacteria	Gammaproteobacteria	Burkholderiales	Comamonadaceae	Caenimonas	Caenimonas_2753	NA
ASV_2754	Eukaryota	NA	NA	NA	NA	NA	NA_2754	NA
ASV_2755	Eukaryota	NA	NA	NA	NA	NA	NA_2755	NA
ASV_2758	Eukaryota	NA	NA	NA	NA	NA	NA_2758	NA
ASV_2762	Eukaryota	NA	NA	NA	NA	NA	NA_2762	NA
ASV_2763	NA	NA	NA	NA	NA	NA	NA_2763	NA
ASV_2764	NA	NA	NA	NA	NA	NA	NA_2764	NA
ASV_2767	NA	NA	NA	NA	NA	NA	NA_2767	NA
ASV_2768	Eukaryota	NA	NA	NA	NA	NA	NA_2768	NA
ASV_2769	NA	NA	NA	NA	NA	NA	NA_2769	NA
ASV_2775	Eukaryota	NA	NA	NA	NA	NA	NA_2775	NA
ASV_2777	Eukaryota	NA	NA	NA	NA	NA	NA_2777	NA
ASV_2778	Eukaryota	NA	NA	NA	NA	NA	NA_2778	NA
ASV_2779	NA	NA	NA	NA	NA	NA	NA_2779	NA
ASV_2781	Eukaryota	NA	NA	NA	NA	NA	NA_2781	NA
ASV_2782	Eukaryota	NA	NA	NA	NA	NA	NA_2782	NA
ASV_2783	Eukaryota	NA	NA	NA	NA	NA	NA_2783	NA
ASV_2786	NA	NA	NA	NA	NA	NA	NA_2786	NA
ASV_2787	Eukaryota	NA	NA	NA	NA	NA	NA_2787	NA
ASV_2788	Eukaryota	NA	NA	NA	NA	NA	NA_2788	NA
ASV_2789	Eukaryota	NA	NA	NA	NA	NA	NA_2789	NA
ASV_2792	Eukaryota	NA	NA	NA	NA	NA	NA_2792	NA
ASV_2793	Eukaryota	NA	NA	NA	NA	NA	NA_2793	NA
ASV_2796	NA	NA	NA	NA	NA	NA	NA_2796	NA
ASV_2799	NA	NA	NA	NA	NA	NA	NA_2799	NA
ASV_2800	Eukaryota	NA	NA	NA	NA	NA	NA_2800	NA
ASV_2803	Eukaryota	NA	NA	NA	NA	NA	NA_2803	NA
ASV_2805	Eukaryota	NA	NA	NA	NA	NA	NA_2805	NA
ASV_2806	Bacteria	Actinobacteriota	Actinobacteria	Micrococcales	Microbacteriaceae	Curtobacterium	Curtobacterium_2806	NA
ASV_2807	Eukaryota	NA	NA	NA	NA	NA	NA_2807	NA
ASV_2808	Eukaryota	NA	NA	NA	NA	NA	NA_2808	NA
ASV_2809	Eukaryota	NA	NA	NA	NA	NA	NA_2809	NA
ASV_2815	Eukaryota	NA	NA	NA	NA	NA	NA_2815	NA
ASV_2818	Eukaryota	NA	NA	NA	NA	NA	NA_2818	NA
ASV_2819	Eukaryota	NA	NA	NA	NA	NA	NA_2819	NA
ASV_2821	NA	NA	NA	NA	NA	NA	NA_2821	NA
ASV_2822	Eukaryota	NA	NA	NA	NA	NA	NA_2822	NA
ASV_2824	Bacteria	Proteobacteria	Alphaproteobacteria	Caulobacterales	Caulobacteraceae	Brevundimonas	Brevundimonas_2824	NA
ASV_2825	NA	NA	NA	NA	NA	NA	NA_2825	NA
ASV_2826	Eukaryota	NA	NA	NA	NA	NA	NA_2826	NA
ASV_2827	NA	NA	NA	NA	NA	NA	NA_2827	NA
ASV_2828	Eukaryota	NA	NA	NA	NA	NA	NA_2828	NA
ASV_2829	Eukaryota	NA	NA	NA	NA	NA	NA_2829	NA
ASV_2830	Eukaryota	NA	NA	NA	NA	NA	NA_2830	NA
ASV_2831	Bacteria	Proteobacteria	Gammaproteobacteria	Burkholderiales	Neisseriaceae	Neisseria	Neisseria_2831	NA
ASV_2832	NA	NA	NA	NA	NA	NA	NA_2832	NA
ASV_2837	NA	NA	NA	NA	NA	NA	NA_2837	NA
ASV_2840	NA	NA	NA	NA	NA	NA	NA_2840	NA
ASV_2842	Eukaryota	NA	NA	NA	NA	NA	NA_2842	NA
ASV_2843	Bacteria	Desulfobacterota	Desulfovibrionia	Desulfovibrionales	Desulfovibrionaceae	Desulfovibrio	Desulfovibrio_2843	NA
ASV_2844	Eukaryota	NA	NA	NA	NA	NA	NA_2844	NA
ASV_2845	NA	NA	NA	NA	NA	NA	NA_2845	NA
ASV_2847	Eukaryota	NA	NA	NA	NA	NA	NA_2847	NA
ASV_2850	Eukaryota	NA	NA	NA	NA	NA	NA_2850	NA
ASV_2852	Eukaryota	NA	NA	NA	NA	NA	NA_2852	NA
ASV_2856	Eukaryota	NA	NA	NA	NA	NA	NA_2856	NA
ASV_2858	Eukaryota	NA	NA	NA	NA	NA	NA_2858	NA
ASV_2859	Eukaryota	NA	NA	NA	NA	NA	NA_2859	NA
ASV_2860	Eukaryota	NA	NA	NA	NA	NA	NA_2860	NA
ASV_2862	Eukaryota	NA	NA	NA	NA	NA	NA_2862	NA
ASV_2863	Eukaryota	NA	NA	NA	NA	NA	NA_2863	NA
ASV_2866	Bacteria	Firmicutes	Clostridia	Peptostreptococcales-Tissierellales	Peptostreptococcales-Tissierellales_fa	Anaerococcus	Anaerococcus_2866	NA
ASV_2867	Eukaryota	NA	NA	NA	NA	NA	NA_2867	NA
ASV_2868	Eukaryota	NA	NA	NA	NA	NA	NA_2868	NA
ASV_2869	Eukaryota	NA	NA	NA	NA	NA	NA_2869	NA
ASV_2872	Eukaryota	NA	NA	NA	NA	NA	NA_2872	NA
ASV_2873	Eukaryota	NA	NA	NA	NA	NA	NA_2873	NA
ASV_2874	Bacteria	Fusobacteriota	Fusobacteriia	Fusobacteriales	Fusobacteriaceae	Fusobacterium	Fusobacterium_2874	NA
ASV_2878	Eukaryota	NA	NA	NA	NA	NA	NA_2878	NA
ASV_2879	Eukaryota	NA	NA	NA	NA	NA	NA_2879	NA
ASV_2881	NA	NA	NA	NA	NA	NA	NA_2881	NA
ASV_2885	NA	NA	NA	NA	NA	NA	NA_2885	NA
ASV_2888	NA	NA	NA	NA	NA	NA	NA_2888	NA
ASV_2889	Eukaryota	NA	NA	NA	NA	NA	NA_2889	NA
ASV_2890	Bacteria	Actinobacteriota	Actinobacteria	Micrococcales	Microbacteriaceae	Microbacterium	Microbacterium_2890	lacticum
ASV_2891	NA	NA	NA	NA	NA	NA	NA_2891	NA
ASV_2892	Eukaryota	NA	NA	NA	NA	NA	NA_2892	NA
ASV_2893	Bacteria	Bacteroidota	Bacteroidia	Bacteroidales	Bacteroidaceae	Bacteroides	Bacteroides_2893	vulgatus
ASV_2896	NA	NA	NA	NA	NA	NA	NA_2896	NA
ASV_2897	Eukaryota	NA	NA	NA	NA	NA	NA_2897	NA
ASV_2898	Eukaryota	NA	NA	NA	NA	NA	NA_2898	NA
ASV_2899	Eukaryota	NA	NA	NA	NA	NA	NA_2899	NA
ASV_2901	Eukaryota	NA	NA	NA	NA	NA	NA_2901	NA
ASV_2904	NA	NA	NA	NA	NA	NA	NA_2904	NA
ASV_2910	Eukaryota	NA	NA	NA	NA	NA	NA_2910	NA
ASV_2912	Eukaryota	NA	NA	NA	NA	NA	NA_2912	NA
ASV_2915	Bacteria	Actinobacteriota	Actinobacteria	Bifidobacteriales	Bifidobacteriaceae	Bifidobacterium	Bifidobacterium_2915	NA
ASV_2917	Bacteria	Proteobacteria	Alphaproteobacteria	Caulobacterales	Caulobacteraceae	PMMR1	PMMR1_2917	NA
ASV_2918	Eukaryota	NA	NA	NA	NA	NA	NA_2918	NA
ASV_2920	Eukaryota	NA	NA	NA	NA	NA	NA_2920	NA
ASV_2921	NA	NA	NA	NA	NA	NA	NA_2921	NA
ASV_2922	Eukaryota	NA	NA	NA	NA	NA	NA_2922	NA
ASV_2924	Eukaryota	NA	NA	NA	NA	NA	NA_2924	NA
[truncated: 19,828 more rows]
