# Supplementary material for: Succession and determinants of the early life nasopharyngeal microbiota in a South African birth cohort
Source: Microbiome. 2023 Jun 5;11:127. doi: 10.1186/s40168-023-01563-5 (PMC10240772; doi:10.1186/s40168-023-01563-5)
Supplement: Supplementary file 2 — Additional file 1: Section A. Extended methods (Figure S1). Section B. Extended results - sequencing controls and sample selection (Figures S2-S7). Section C. Extended results - Figures S8-S19. Section D. Extended references. Table S1. RDP classifier implementation for DADA2 and SILVA version: ASV table. Table S2. RDP classifier implementation for DADA2 and SILVA version: taxonomic classification. Table S3. Metadata file: NP specimens. Table S4. Metadata file: Participants. Table S5. Differential abundance testing. [file 40168_2023_1563_MOESM1_ESM.zip › Supplementary_table_3.csv]

host_subject_id	sample_id_run	BioProject_accession	Dataset_103_participants	Dataset_99_participants	host_subject_id	index_sequence	sample_type	sequencing_control_details	WRrepeats	BRrepeats	mock	templateDNA_16SqPCR_copies	RawReads_InputR1_ASVpipeline	FinalReads_ASVpipeline	sample_collection_date	DOB	age_days_numeric	include_in_downstream_analyses	timepoint	interval	collection_season2	birth_season2	sex	delivery	gestation	gestation2	WAZ0	WAZ0_2	excl_bf_prior_sampling	excl_bf_maxtimepoint	bf.excl.1m	bf.excl.mnths	mom.smoke	pets	siblings2	daycare_prior_sampling	daycare.first.T02T04	daycare.first.T07T12	income2	edu	first_antibiotics_upto_100days_post	antibiotics.upto100post.T01T06	antibiotics.upto100post.T07T12	first_hosp_upto_100days_post	hosp.upto100post.T07T12	first_INH_upto_100days_post	INH.upto100post.T07T12	HIV	WAZ12
1100/1/1/NMIF	NP-1100-15-yes-500529-0mnth-1days-R07-P1-A01		no	no	1100/1/1/NMIF	GAACCAAAGGAT	NP	WRrepeat	AJ	NA	NA	1464.83	16999	8120	2012/08/06	2012/08/05	1	no	NA	NA	NA	winter	NA	NA	NA	NA	#N/A	#N/A	NA	NA	yes	one	NA	NA	NA	NA	no	no	NA	NA	NA	yes	no	NA	no	NA	no	NA	NA
1100/1/1/NMIF	NP-1100-15-yes-100466-1mnth-30days-R07-P1-A02		yes	yes	1100/1/1/NMIF	TACACGATCTAC	NP	NA	NA	NA	NA	2326.01	23239	10839	2012/09/04	2012/08/05	30	yes	T01	A	spring	winter	male	vaginal	40	middle	-0.242624841	middle	yes	T01	yes	one	no	no	yes	no	no	no	middle	primary_some secondary	no	yes	no	no	no	no	no	HIV_unexposed	0
1100/1/1/NMIF	NP-1100-15-yes-100620-2mnth-58days-R07-P1-A03		yes	yes	1100/1/1/NMIF	GCGATATATCGC	NP	NA	NA	NA	NA	36342.1	39618	22457	2012/10/02	2012/08/05	58	yes	T02	A	spring	winter	male	vaginal	40	middle	-0.242624841	middle	no	T01	yes	one	no	no	yes	no	no	no	middle	primary_some secondary	yes	yes	no	no	no	no	no	HIV_unexposed	0
1100/1/1/NMIF	NP-1100-15-yes-100828-3mnth-85days-R07-P1-A04		yes	yes	1100/1/1/NMIF	CAGTGCATATGC	NP	NA	NA	NA	NA	15849.76	31279	17456	2012/10/29	2012/08/05	85	yes	T03	A	spring	winter	male	vaginal	40	middle	-0.242624841	middle	no	T01	yes	one	no	no	yes	no	no	no	middle	primary_some secondary	yes	yes	no	no	no	no	no	HIV_unexposed	0
1100/1/1/NMIF	NP-1100-15-yes-101197-4mnth-127days-R07-P1-A05		yes	no	1100/1/1/NMIF	TCCAAAGTGTTC	NP	NA	NA	NA	NA	2191.86	35179	20696	2012/12/10	2012/08/05	127	yes	T04	B	summer	winter	male	vaginal	40	middle	-0.242624841	middle	no	T01	yes	one	no	no	yes	no	no	no	middle	primary_some secondary	yes	yes	no	no	no	no	no	HIV_unexposed	0
1133/1/1/ZMIF	NP-1133-14-yes-500208-0mnth-0days-R07-P1-A07		no	no	1133/1/1/ZMIF	AGTAGAGGGATG	NP	NA	NA	NA	NA	47.95	23303	10332	2012/08/11	2012/08/11	0	no	NA	NA	NA	winter	NA	NA	NA	NA	#N/A	#N/A	NA	NA	yes	four_to_six	NA	NA	NA	NA	no	no	NA	NA	NA	no	no	NA	yes	NA	no	NA	NA
1133/1/1/ZMIF	NP-1133-14-yes-102474-7mnth-208days-R07-P1-A08		yes	no	1133/1/1/ZMIF	GAGTGGTAGAGA	NP	NA	NA	NA	NA	3278.04	37799	24585	2013/03/07	2012/08/11	208	yes	T07	C	summer	winter	female	vaginal	39	middle	0.534566413	middle	no	T06	yes	four_to_six	no	no	yes	no	no	no	middle	primary_some secondary	no	no	no	no	yes	no	no	HIV_unexposed	0.94
1173/1/1/SFIF	NP-1173-14-yes-100738-1mnth-33days-R07-P1-A09		yes	yes	1173/1/1/SFIF	GAACTAGTCACC	NP	NA	NA	NA	NA	8504.07	37090	17437	2012/10/16	2012/09/13	33	yes	T01	A	spring	spring	female	caesarean	39	middle	-0.432443163	middle	no	none	no	none	no	no	no	no	no	no	middle	primary_some secondary	no	no	no	no	no	no	no	HIV_unexposed	1.03
1173/1/1/SFIF	NP-1173-14-yes-103964-8mnth-249days-R07-P1-A10		yes	yes	1173/1/1/SFIF	TTGCGCATACTA	NP	NA	NA	NA	NA	59907.26	41898	26614	2013/05/20	2012/09/13	249	yes	T08	C	autumn	spring	female	caesarean	39	middle	-0.432443163	middle	no	none	no	none	no	no	no	no	no	no	middle	primary_some secondary	no	no	no	no	no	no	no	HIV_unexposed	1.03
1194/1/1/LSIF	NP-1194-13-yes-500744-0mnth-0days-R07-P1-A11		no	no	1194/1/1/LSIF	CACGGTTGTGAG	NP	NA	NA	NA	NA	80.04	22185	9136	2012/08/31	2012/08/31	0	no	NA	NA	NA	winter	NA	NA	NA	NA	#N/A	#N/A	NA	NA	yes	one	NA	NA	NA	NA	no	no	NA	NA	NA	no	no	NA	no	NA	no	NA	NA
1194/1/1/LSIF	NP-1194-13-yes-103416-8mnth-237days-R07-P1-A12		yes	yes	1194/1/1/LSIF	GAAGAAGCGGTA	NP	NA	NA	NA	NA	19773.08	30890	18460	2013/04/25	2012/08/31	237	yes	T08	C	autumn	winter	male	vaginal	39	middle	-2.02677136	low	no	T01	yes	one	no	no	no	no	no	no	low	secondary_any tertiary	no	no	no	no	no	no	no	HIV_unexposed	-0.9
1100/1/1/NMIF	NP-1100-15-yes-101843-6mnth-185days-R07-P1-B01		yes	no	1100/1/1/NMIF	GTATGCGCTGTA	NP	NA	NA	NA	NA	342.74	46794	28046	2013/02/06	2012/08/05	185	yes	T06	B	summer	winter	male	vaginal	40	middle	-0.242624841	middle	no	T01	yes	one	no	no	yes	no	no	no	middle	primary_some secondary	no	yes	no	no	no	no	no	HIV_unexposed	0
1100/1/1/NMIF	NP-1100-15-yes-102278-7mnth-212days-R07-P1-B02		yes	yes	1100/1/1/NMIF	GCACACACGTTA	NP	NA	NA	NA	NA	3644.94	43572	29267	2013/03/05	2012/08/05	212	yes	T07	C	summer	winter	male	vaginal	40	middle	-0.242624841	middle	no	T01	yes	one	no	no	yes	no	no	no	middle	primary_some secondary	no	yes	no	no	no	no	no	HIV_unexposed	0
1100/1/1/NMIF	NP-1100-15-yes-102933-8mnth-240days-R07-P1-B03		yes	yes	1100/1/1/NMIF	TAGGATTGCTCG	NP	NA	NA	NA	NA	2378.46	28969	15575	2013/04/02	2012/08/05	240	yes	T08	C	autumn	winter	male	vaginal	40	middle	-0.242624841	middle	no	T01	yes	one	no	no	yes	no	no	no	middle	primary_some secondary	no	yes	no	no	no	no	no	HIV_unexposed	0
1100/1/1/NMIF	NP-1100-15-yes-103635-9mnth-275days-R07-P1-B04		yes	yes	1100/1/1/NMIF	TCACGGGAGTTG	NP	NA	NA	NA	NA	9502.68	32408	20896	2013/05/07	2012/08/05	275	yes	T09	C	autumn	winter	male	vaginal	40	middle	-0.242624841	middle	no	T01	yes	one	no	no	yes	no	no	no	middle	primary_some secondary	no	yes	no	no	no	no	no	HIV_unexposed	0
1100/1/1/NMIF	NP-1100-15-yes-104570-10mnth-310days-R07-P1-B05		yes	yes	1100/1/1/NMIF	TACAGATGGCTC	NP	NA	NA	NA	NA	11107.46	42471	29560	2013/06/11	2012/08/05	310	yes	T10	C	winter	winter	male	vaginal	40	middle	-0.242624841	middle	no	T01	yes	one	no	no	yes	no	no	no	middle	primary_some secondary	no	yes	no	no	no	no	no	HIV_unexposed	0
1133/1/1/ZMIF	NP-1133-14-yes-100394-1mnth-26days-R07-P1-B07		yes	yes	1133/1/1/ZMIF	CGCAGCGGTATA	NP	NA	NA	NA	NA	11150.37	41639	24373	2012/09/06	2012/08/11	26	yes	T01	A	spring	winter	female	vaginal	39	middle	0.534566413	middle	yes	T03	yes	four_to_six	no	no	yes	no	no	no	middle	primary_some secondary	no	no	no	no	yes	no	no	HIV_unexposed	0.94
1133/1/1/ZMIF	NP-1133-14-yes-102978-8mnth-236days-R07-P1-B08		yes	no	1133/1/1/ZMIF	GAAGTTGGAAGT	NP	NA	NA	NA	NA	1773.7	31484	20329	2013/04/04	2012/08/11	236	yes	T08	C	autumn	winter	female	vaginal	39	middle	0.534566413	middle	no	T06	yes	four_to_six	no	no	yes	no	no	no	middle	primary_some secondary	no	no	no	no	yes	no	no	HIV_unexposed	0.94
1173/1/1/SFIF	NP-1173-14-yes-100939-2mnth-61days-R07-P1-B09		yes	yes	1173/1/1/SFIF	GACGGAACCCAT	NP	NA	NA	NA	NA	1791.3	23064	12239	2012/11/13	2012/09/13	61	yes	T02	A	spring	spring	female	caesarean	39	middle	-0.432443163	middle	no	none	no	none	no	no	no	no	no	no	middle	primary_some secondary	no	no	no	no	no	no	no	HIV_unexposed	1.03
1173/1/1/SFIF	NP-1173-14-yes-104580-9mnth-271days-R07-P1-B10		yes	yes	1173/1/1/SFIF	ACATTCAGCGCA	NP	NA	NA	NA	NA	15194.92	42634	25416	2013/06/11	2012/09/13	271	yes	T09	C	winter	spring	female	caesarean	39	middle	-0.432443163	middle	no	none	no	none	no	no	no	no	no	no	middle	primary_some secondary	no	no	no	no	no	no	no	HIV_unexposed	1.03
1194/1/1/LSIF	NP-1194-13-yes-100597-1mnth-27days-R07-P1-B11		yes	no	1194/1/1/LSIF	GAGGAATAGCAG	NP	NA	NA	NA	NA	3606.4	40255	19355	2012/09/27	2012/08/31	27	yes	T01	A	spring	winter	male	vaginal	39	middle	-2.02677136	low	yes	T01	yes	one	no	no	no	no	no	no	low	secondary_any tertiary	no	no	no	no	no	no	no	HIV_unexposed	-0.9
1194/1/1/LSIF	NP-1194-13-yes-104442-9mnth-279days-R07-P1-B12		yes	yes	1194/1/1/LSIF	TGTTATCGCACA	NP	NA	NA	NA	NA	2399.72	35382	21315	2013/06/06	2012/08/31	279	yes	T09	C	winter	winter	male	vaginal	39	middle	-2.02677136	low	no	T01	yes	one	no	no	no	no	no	no	low	secondary_any tertiary	no	no	no	no	no	no	no	HIV_unexposed	-0.9
1100/1/1/NMIF	NP-1100-15-yes-105280-11mnth-338days-R07-P1-C01		yes	yes	1100/1/1/NMIF	GTACATACCGGT	NP	BRrepeat	NA	C	NA	5072.29	55937	34759	2013/07/09	2012/08/05	338	yes	T11	C	winter	winter	male	vaginal	40	middle	-0.242624841	middle	no	T01	yes	one	no	no	yes	no	no	no	middle	primary_some secondary	no	yes	no	no	no	no	no	HIV_unexposed	0
1100/1/1/NMIF	NP-1100-15-yes-107120-12mnth-365days-R07-P1-C02		yes	yes	1100/1/1/NMIF	CACGCCATAATG	NP	NA	NA	NA	NA	3507.3	45821	24111	2013/08/05	2012/08/05	365	yes	T12	C	winter	winter	male	vaginal	40	middle	-0.242624841	middle	no	T01	yes	one	no	no	yes	no	no	no	middle	primary_some secondary	no	yes	no	no	no	no	no	HIV_unexposed	0
1100/1/1/NMIF	NP-1100-15-yes-113060-18mnth-563days-R07-P1-C03		yes	no	1100/1/1/NMIF	ATGTGCACGACT	NP	NA	NA	NA	NA	11211.22	43806	24437	2014/02/19	2012/08/05	563	yes	T13	D	summer	winter	male	vaginal	40	middle	-0.242624841	middle	no	T01	yes	one	no	no	yes	no	no	no	middle	primary_some secondary	no	yes	no	no	no	no	no	HIV_unexposed	0
1100/1/1/NMIF	NP-1100-15-yes-516260-24mnth-716days-R07-P1-C04		yes	no	1100/1/1/NMIF	CTGCTAACGCAA	NP	NA	NA	NA	NA	6168.54	31883	18740	2014/07/22	2012/08/05	716	yes	T14	D	winter	winter	male	vaginal	40	middle	-0.242624841	middle	no	T01	yes	one	no	no	yes	yes	no	no	middle	primary_some secondary	no	yes	no	no	no	no	no	HIV_unexposed	0
1100/1/1/NMIF	NP-1100-15-yes-124445-30mnth-939days-R07-P1-C05		yes	no	1100/1/1/NMIF	ACGTGTACCCAA	NP	NA	NA	NA	NA	18273.82	45286	28949	2015/03/02	2012/08/05	939	yes	T15	D	summer	winter	male	vaginal	40	middle	-0.242624841	middle	no	T01	yes	one	no	no	yes	yes	no	no	middle	primary_some secondary	no	yes	no	no	no	no	no	HIV_unexposed	0
1133/1/1/ZMIF	NP-1133-14-yes-100654-2mnth-54days-R07-P1-C07		yes	yes	1133/1/1/ZMIF	AATGCCTCAACT	NP	NA	NA	NA	NA	57431.48	49707	28140	2012/10/04	2012/08/11	54	yes	T02	A	spring	winter	female	vaginal	39	middle	0.534566413	middle	yes	T03	yes	four_to_six	no	no	yes	no	no	no	middle	primary_some secondary	no	no	no	no	yes	no	no	HIV_unexposed	0.94
1133/1/1/ZMIF	NP-1133-14-yes-103946-9mnth-278days-R07-P1-C08		yes	no	1133/1/1/ZMIF	TTCCTAGGTGAG	NP	NA	NA	NA	NA	5084.8	38298	24911	2013/05/16	2012/08/11	278	yes	T09	C	autumn	winter	female	vaginal	39	middle	0.534566413	middle	no	T06	yes	four_to_six	no	no	yes	no	no	no	middle	primary_some secondary	no	no	no	no	yes	no	no	HIV_unexposed	0.94
1173/1/1/SFIF	NP-1173-14-yes-101217-3mnth-89days-R07-P1-C09		yes	yes	1173/1/1/SFIF	CAAGCATGCCTA	NP	NA	NA	NA	NA	104084.47	43605	24423	2012/12/11	2012/09/13	89	yes	T03	A	summer	spring	female	caesarean	39	middle	-0.432443163	middle	no	none	no	none	no	no	no	no	no	no	middle	primary_some secondary	no	no	no	no	no	no	no	HIV_unexposed	1.03
1173/1/1/SFIF	NP-1173-14-yes-105297-10mnth-299days-R07-P1-C10		yes	yes	1173/1/1/SFIF	ACTGACAGCCAT	NP	NA	NA	NA	NA	48225.33	56489	36663	2013/07/09	2012/09/13	299	yes	T10	C	winter	spring	female	caesarean	39	middle	-0.432443163	middle	no	none	no	none	no	no	no	no	no	no	middle	primary_some secondary	no	no	no	no	no	no	no	HIV_unexposed	1.03
1194/1/1/LSIF	NP-1194-13-yes-105225-10mnth-307days-R07-P1-C12		yes	yes	1194/1/1/LSIF	TCGTCGATAATC	NP	NA	NA	NA	NA	52233.51	48905	26892	2013/07/04	2012/08/31	307	yes	T10	C	winter	winter	male	vaginal	39	middle	-2.02677136	low	no	T01	yes	one	no	no	no	no	no	no	low	secondary_any tertiary	no	no	no	no	no	no	no	HIV_unexposed	-0.9
1101/1/1/BSIF	NP-1101-14-yes-500679-0mnth-0days-R07-P1-D01		no	no	1101/1/1/BSIF	TCCGACACAATT	NP	BRrepeat	NA	Y	NA	65.63	13176	5469	2012/08/25	2012/08/25	0	no	NA	NA	NA	winter	NA	NA	NA	NA	#N/A	#N/A	NA	NA	no	none	NA	NA	NA	NA	no	no	NA	NA	NA	yes	no	NA	yes	NA	no	NA	NA
1101/1/1/BSIF	NP-1101-14-yes-100795-2mnth-59days-R07-P1-D02		yes	no	1101/1/1/BSIF	CAGGCGTATTGG	NP	NA	NA	NA	NA	65703.87	30954	14346	2012/10/23	2012/08/25	59	yes	T02	A	spring	winter	female	vaginal	39	middle	-1.578034697	high	no	none	no	none	yes	no	yes	no	no	no	middle	primary_some secondary	no	yes	no	no	yes	no	no	HIV_exposed_uninfected	-0.25
1101/1/1/BSIF	NP-1101-14-yes-101015-3mnth-87days-R07-P1-D03		yes	no	1101/1/1/BSIF	ACGCGCAGATAC	NP	NA	NA	NA	NA	3982.02	53115	36972	2012/11/20	2012/08/25	87	yes	T03	A	spring	winter	female	vaginal	39	middle	-1.578034697	low	no	none	no	none	yes	no	yes	no	no	no	middle	primary_some secondary	no	yes	no	no	yes	no	no	HIV_exposed_uninfected	-0.25
1101/1/1/BSIF	NP-1101-14-yes-101279-4mnth-116days-R07-P1-D04		yes	no	1101/1/1/BSIF	TTAGGGCTCGTA	NP	NA	NA	NA	NA	6799.79	15767	8844	2012/12/19	2012/08/25	116	yes	T04	B	summer	winter	female	vaginal	39	middle	-1.578034697	low	no	none	no	none	yes	no	yes	no	no	no	middle	primary_some secondary	yes	yes	no	no	yes	no	no	HIV_exposed_uninfected	-0.25
1101/1/1/BSIF	NP-1101-14-yes-101722-5mnth-157days-R07-P1-D05		yes	no	1101/1/1/BSIF	AAGGAGCGCCTT	NP	NA	NA	NA	NA	481.49	36050	21995	2013/01/29	2012/08/25	157	yes	T05	B	summer	winter	female	vaginal	39	middle	-1.578034697	low	no	none	no	none	yes	no	yes	no	no	no	middle	primary_some secondary	yes	yes	no	no	yes	no	no	HIV_exposed_uninfected	-0.25
1133/1/1/ZMIF	NP-1133-14-yes-100975-3mnth-96days-R07-P1-D07		yes	yes	1133/1/1/ZMIF	GGTGTCTATTGT	NP	NA	NA	NA	NA	4788.85	47321	33679	2012/11/15	2012/08/11	96	yes	T03	A	spring	winter	female	vaginal	39	middle	0.534566413	middle	yes	T03	yes	four_to_six	no	no	yes	no	no	no	middle	primary_some secondary	no	no	no	no	yes	no	no	HIV_unexposed	0.94
1133/1/1/ZMIF	NP-1133-14-yes-104660-10mnth-306days-R07-P1-D08		no	no	1133/1/1/ZMIF	GCACGACAACAC	NP	NA	NA	NA	NA	226.5	23626	11620	2013/06/13	2012/08/11	306	no	NA	NA	NA	winter	NA	NA	NA	NA	#N/A	#N/A	NA	NA	yes	four_to_six	NA	NA	NA	NA	no	no	NA	NA	NA	no	no	NA	yes	NA	no	NA	NA
1173/1/1/SFIF	NP-1173-14-yes-101463-4mnth-119days-R07-P1-D09		yes	yes	1173/1/1/SFIF	CCTGAACTAGTT	NP	NA	NA	NA	NA	185567.01	42979	25266	2013/01/10	2012/09/13	119	yes	T04	B	summer	spring	female	caesarean	39	middle	-0.432443163	middle	no	none	no	none	no	no	no	no	no	no	middle	primary_some secondary	no	no	no	no	no	no	no	HIV_unexposed	1.03
1173/1/1/SFIF	NP-1173-14-yes-107681-11mnth-342days-R07-P1-D10		yes	yes	1173/1/1/SFIF	CGAGAAGAGAAC	NP	NA	NA	NA	NA	125806.86	58500	37092	2013/08/21	2012/09/13	342	yes	T11	C	winter	spring	female	caesarean	39	middle	-0.432443163	middle	no	none	no	none	no	no	no	no	no	no	middle	primary_some secondary	no	no	no	no	no	no	no	HIV_unexposed	1.03
1194/1/1/LSIF	NP-1194-13-yes-101411-4mnth-130days-R07-P1-D11		yes	yes	1194/1/1/LSIF	ATCGGCGTTACA	NP	NA	NA	NA	NA	5500	45237	27342	2013/01/08	2012/08/31	130	yes	T04	B	summer	winter	male	vaginal	39	middle	-2.02677136	low	no	T01	yes	one	no	no	no	no	no	no	low	secondary_any tertiary	no	no	no	no	no	no	no	HIV_unexposed	-0.9
1194/1/1/LSIF	NP-1194-13-yes-102342-11mnth-335days-R07-P1-D12		yes	yes	1194/1/1/LSIF	ATTGGGCTAGGC	NP	NA	NA	NA	NA	2713.75	56414	34333	2013/08/01	2012/08/31	335	yes	T11	C	winter	winter	male	vaginal	39	middle	-2.02677136	low	no	T01	yes	one	no	no	no	no	no	no	low	secondary_any tertiary	no	no	no	no	no	no	no	HIV_unexposed	-0.9
1101/1/1/BSIF	NP-1101-14-yes-102199-6mnth-186days-R07-P1-E01		no	no	1101/1/1/BSIF	CCAGTGTATGCA	NP	NA	NA	NA	NA	166.67	28962	17383	2013/02/27	2012/08/25	186	no	NA	NA	NA	winter	NA	NA	NA	NA	#N/A	#N/A	NA	NA	no	none	NA	NA	NA	NA	no	no	NA	NA	NA	yes	no	NA	yes	NA	no	NA	NA
1101/1/1/BSIF	NP-1101-14-yes-102792-7mnth-212days-R07-P1-E02		yes	yes	1101/1/1/BSIF	GGATCGCAGATC	NP	NA	NA	NA	NA	81250.36	41424	25645	2013/03/26	2012/08/25	213	yes	T07	C	summer	winter	female	vaginal	39	middle	-1.578034697	low	no	none	no	none	yes	no	yes	no	no	no	middle	primary_some secondary	no	yes	no	no	yes	no	no	HIV_exposed_uninfected	-0.25
1101/1/1/BSIF	NP-1101-14-yes-103512-8mnth-248days-R07-P1-E03		yes	yes	1101/1/1/BSIF	GACTTTCCCTCG	NP	NA	NA	NA	NA	2861.22	22372	13314	2013/04/30	2012/08/25	248	yes	T08	C	autumn	winter	female	vaginal	39	middle	-1.578034697	low	no	none	no	none	yes	no	yes	no	no	no	middle	primary_some secondary	no	yes	no	yes	yes	no	no	HIV_exposed_uninfected	-0.25
1101/1/1/BSIF	NP-1101-14-yes-104225-9mnth-276days-R07-P1-E04		yes	yes	1101/1/1/BSIF	TCTAGCGTAGTG	NP	NA	NA	NA	NA	10183.65	26801	15838	2013/05/28	2012/08/25	276	yes	T09	C	autumn	winter	female	vaginal	39	middle	-1.578034697	low	no	none	no	none	yes	no	yes	no	no	no	middle	primary_some secondary	no	yes	no	yes	yes	no	no	HIV_exposed_uninfected	-0.25
1101/1/1/BSIF	NP-1101-14-yes-104764-10mnth-298days-R07-P1-E05		yes	yes	1101/1/1/BSIF	CGATCCGTATTA	NP	NA	NA	NA	NA	655.76	35766	20454	2013/06/19	2012/08/25	298	yes	T10	C	winter	winter	female	vaginal	39	middle	-1.578034697	low	no	none	no	none	yes	no	yes	no	no	no	middle	primary_some secondary	no	yes	no	yes	yes	no	no	HIV_exposed_uninfected	-0.25
1133/1/1/ZMIF	NP-1133-14-yes-101260-4mnth-124days-R07-P1-E07		yes	yes	1133/1/1/ZMIF	GTCAATTGACCG	NP	NA	NA	NA	NA	4115.32	42817	25562	2012/12/13	2012/08/11	124	yes	T04	B	summer	winter	female	vaginal	39	middle	0.534566413	middle	yes	T06	yes	four_to_six	no	no	yes	no	no	no	middle	primary_some secondary	no	no	no	no	yes	no	no	HIV_unexposed	0.94
1133/1/1/ZMIF	NP-1133-14-yes-106764-11mnth-348days-R07-P1-E08		yes	no	1133/1/1/ZMIF	ATCGATCTGTGG	NP	NA	NA	NA	NA	1386.65	48862	31882	2013/07/25	2012/08/11	348	yes	T11	C	winter	winter	female	vaginal	39	middle	0.534566413	middle	no	T06	yes	four_to_six	no	no	yes	no	no	no	middle	primary_some secondary	no	no	no	yes	yes	no	no	HIV_unexposed	0.94
1173/1/1/SFIF	NP-1173-14-yes-101833-5mnth-146days-R07-P1-E09		yes	yes	1173/1/1/SFIF	CTTCGGCAGAAT	NP	NA	NA	NA	NA	73482.52	50879	29921	2013/02/06	2012/09/13	146	yes	T05	B	summer	spring	female	caesarean	39	middle	-0.432443163	middle	no	none	no	none	no	no	no	no	no	no	middle	primary_some secondary	no	no	no	no	no	no	no	HIV_unexposed	1.03
1173/1/1/SFIF	NP-1173-14-yes-108606-12mnth-369days-R07-P1-E10		yes	yes	1173/1/1/SFIF	AGGCATCTTACG	NP	NA	NA	NA	NA	32826.68	52367	35175	2013/09/17	2012/09/13	369	yes	T12	C	spring	spring	female	caesarean	39	middle	-0.432443163	middle	no	none	no	none	no	no	no	no	no	no	middle	primary_some secondary	no	no	no	no	no	no	no	HIV_unexposed	1.03
1194/1/1/LSIF	NP-1194-13-yes-101770-5mnth-153days-R07-P1-E11		yes	yes	1194/1/1/LSIF	AGATGTTCTGCT	NP	NA	NA	NA	NA	860.8	41832	25806	2013/01/31	2012/08/31	153	yes	T05	B	summer	winter	male	vaginal	39	middle	-2.02677136	low	no	T01	yes	one	no	no	no	no	no	no	low	secondary_any tertiary	no	no	no	no	no	no	no	HIV_unexposed	-0.9
1194/1/1/LSIF	NP-1194-13-yes-107980-12mnth-362days-R07-P1-E12		yes	yes	1194/1/1/LSIF	ACCACATACATC	NP	NA	NA	NA	NA	28195.97	46355	27570	2013/08/28	2012/08/31	362	yes	T12	C	winter	winter	male	vaginal	39	middle	-2.02677136	low	no	T01	yes	one	no	no	no	no	no	no	low	secondary_any tertiary	no	no	no	no	no	no	no	HIV_unexposed	-0.9
1101/1/1/BSIF	NP-1101-14-yes-106864-11mnth-340days-R07-P1-F01		yes	yes	1101/1/1/BSIF	CCTCGTTCGACT	NP	NA	NA	NA	NA	5628.71	26594	15616	2013/07/31	2012/08/25	340	yes	T11	C	winter	winter	female	vaginal	39	middle	-1.578034697	low	no	none	no	none	yes	no	yes	no	no	no	middle	primary_some secondary	no	yes	no	yes	yes	no	no	HIV_exposed_uninfected	-0.25
1101/1/1/BSIF	NP-1101-14-yes-107973-12mnth-368days-R07-P1-F02		yes	yes	1101/1/1/BSIF	GCTGATGAGCTG	NP	NA	NA	NA	NA	3619.32	45223	28997	2013/08/28	2012/08/25	368	yes	T12	C	winter	winter	female	vaginal	39	middle	-1.578034697	low	no	none	no	none	yes	no	yes	no	no	no	middle	primary_some secondary	no	yes	no	no	yes	no	no	HIV_exposed_uninfected	-0.25
1101/1/1/BSIF	NP-1101-14-yes-113394-18mnth-555days-R07-P1-F03		yes	no	1101/1/1/BSIF	ATCCCGAATTTG	NP	NA	NA	NA	NA	8742	51319	34285	2014/03/03	2012/08/25	555	yes	T13	D	summer	winter	female	vaginal	39	middle	-1.578034697	low	no	none	no	none	yes	no	yes	no	no	no	middle	primary_some secondary	no	yes	no	no	yes	no	no	HIV_exposed_uninfected	-0.25
1101/1/1/BSIF	NP-1101-14-yes-126044-30mnth-963days-R07-P1-F05		yes	no	1101/1/1/BSIF	GTCTAATTCCGA	NP	NA	NA	NA	NA	3785.46	21991	11579	2015/04/15	2012/08/25	963	yes	T15	D	autumn	winter	female	vaginal	39	middle	-1.578034697	low	no	none	no	none	yes	no	yes	no	no	no	middle	primary_some secondary	no	yes	no	no	yes	no	no	HIV_exposed_uninfected	-0.25
1133/1/1/ZMIF	NP-1133-14-yes-101468-5mnth-152days-R07-P1-F07		yes	yes	1133/1/1/ZMIF	ATGAGACTCCAC	NP	NA	NA	NA	NA	4567.62	24522	12819	2013/01/10	2012/08/11	152	yes	T05	B	summer	winter	female	vaginal	39	middle	0.534566413	middle	yes	T06	yes	four_to_six	no	no	yes	no	no	no	middle	primary_some secondary	no	no	no	no	yes	no	no	HIV_unexposed	0.94
1133/1/1/ZMIF	NP-1133-14-yes-107383-12mnth-362days-R07-P1-F08		yes	no	1133/1/1/ZMIF	CTTGTGTCGATA	NP	NA	NA	NA	NA	9268.07	55846	39422	2013/08/08	2012/08/11	362	yes	T12	C	winter	winter	female	vaginal	39	middle	0.534566413	middle	no	T06	yes	four_to_six	no	no	yes	no	no	no	middle	primary_some secondary	no	no	no	yes	yes	no	no	HIV_unexposed	0.94
1173/1/1/SFIF	NP-1173-14-yes-102725-6mnth-188days-R07-P1-F09		yes	yes	1173/1/1/SFIF	ACGGGACATGCT	NP	NA	NA	NA	NA	141722.3	46339	26057	2013/03/20	2012/09/13	188	yes	T06	B	summer	spring	female	caesarean	39	middle	-0.432443163	middle	no	none	no	none	no	no	no	no	no	no	middle	primary_some secondary	no	no	no	no	no	no	no	HIV_unexposed	1.03
1173/1/1/SFIF	NP-1173-14-yes-113835-18mnth-550days-R07-P1-F10		yes	no	1173/1/1/SFIF	CAGCTAGAACGC	NP	NA	NA	NA	NA	19765.19	45738	30456	2014/03/17	2012/09/13	550	yes	T13	D	summer	spring	female	caesarean	39	middle	-0.432443163	middle	no	none	no	none	no	no	no	no	no	no	middle	primary_some secondary	no	no	no	no	no	no	no	HIV_unexposed	1.03
1194/1/1/LSIF	NP-1194-13-yes-102242-6mnth-181days-R07-P1-F11		yes	yes	1194/1/1/LSIF	CCACCTACTCCA	NP	NA	NA	NA	NA	24246.64	60447	42050	2013/02/28	2012/08/31	181	yes	T06	B	summer	winter	male	vaginal	39	middle	-2.02677136	low	no	T01	yes	one	no	no	no	no	no	no	low	secondary_any tertiary	no	no	no	no	no	no	no	HIV_unexposed	-0.9
1194/1/1/LSIF	NP-1194-13-yes-113210-18mnth-543days-R07-P1-F12		yes	no	1194/1/1/LSIF	AACACAAGGAGT	NP	NA	NA	NA	NA	76567.19	61671	33084	2014/02/25	2012/08/31	543	yes	T13	D	summer	winter	male	vaginal	39	middle	-2.02677136	low	no	T01	yes	one	no	no	no	yes	no	no	low	secondary_any tertiary	no	no	no	no	no	no	no	HIV_unexposed	-0.9
1193/1/1/AMIF	NP-1193-16-yes-500810-0mnth-1days-R07-P1-G01		no	no	1193/1/1/AMIF	TGAGTCACTGGT	NP	NA	NA	NA	NA	168.22	6562	2550	2012/09/04	2012/09/03	1	no	NA	NA	NA	spring	NA	NA	NA	NA	#N/A	#N/A	NA	NA	no	one	NA	NA	NA	NA	no	no	NA	NA	NA	yes	no	NA	no	NA	no	NA	NA
1193/1/1/AMIF	NP-1193-16-yes-100617-1mnth-29days-R07-P1-G02		yes	yes	1193/1/1/AMIF	AGCTGTTGTTTG	NP	NA	NA	NA	NA	3879.4	36587	15884	2012/10/02	2012/09/03	29	yes	T01	A	spring	spring	male	vaginal	39	middle	-0.072090179	middle	yes	T01	no	one	no	no	no	no	no	no	middle	primary_some secondary	yes	yes	no	no	no	no	no	HIV_unexposed	-0.25
1193/1/1/AMIF	NP-1193-16-yes-100846-2mnth-57days-R07-P1-G03		yes	yes	1193/1/1/AMIF	GTTGGTCAATCT	NP	NA	NA	NA	NA	63279.38	21523	12209	2012/10/30	2012/09/03	57	yes	T02	A	spring	spring	male	vaginal	39	middle	-0.072090179	middle	no	T01	no	one	no	no	no	no	no	no	middle	primary_some secondary	yes	yes	no	no	no	no	no	HIV_unexposed	-0.25
1193/1/1/AMIF	NP-1193-16-yes-101084-3mnth-85days-R07-P1-G04		yes	yes	1193/1/1/AMIF	CGGAGCTATGGT	NP	NA	NA	NA	NA	19444.56	33452	20844	2012/11/27	2012/09/03	85	yes	T03	A	spring	spring	male	vaginal	39	middle	-0.072090179	middle	no	T01	no	one	no	no	no	no	no	no	middle	primary_some secondary	yes	yes	no	no	no	no	no	HIV_unexposed	-0.25
1193/1/1/AMIF	NP-1193-16-yes-101405-4mnth-126days-R07-P1-G05		yes	yes	1193/1/1/AMIF	TCCGAATTCACA	NP	NA	NA	NA	NA	9881.13	17626	9310	2013/01/07	2012/09/03	126	yes	T04	B	summer	spring	male	vaginal	39	middle	-0.072090179	middle	no	T01	no	one	no	no	no	no	no	no	middle	primary_some secondary	yes	yes	no	no	no	no	no	HIV_unexposed	-0.25
1133/1/1/ZMIF	NP-1133-14-yes-101930-6mnth-185days-R07-P1-G07		yes	yes	1133/1/1/ZMIF	GAATCTTCGAGC	NP	NA	NA	NA	NA	10676.65	37724	25405	2013/02/12	2012/08/11	185	yes	T06	B	summer	winter	female	vaginal	39	middle	0.534566413	middle	yes	T06	yes	four_to_six	no	no	yes	no	no	no	middle	primary_some secondary	no	no	no	no	yes	no	no	HIV_unexposed	0.94
1133/1/1/ZMIF	NP-1133-14-yes-112802-18mnth-549days-R07-P1-G08		yes	no	1133/1/1/ZMIF	TGAGCCGGAATC	NP	NA	NA	NA	NA	1550.6	25343	13481	2014/02/11	2012/08/11	549	yes	T13	D	summer	winter	female	vaginal	39	middle	0.534566413	middle	no	T06	yes	four_to_six	no	no	yes	no	no	no	middle	primary_some secondary	no	no	no	no	yes	no	no	HIV_unexposed	0.94
1173/1/1/SFIF	NP-1173-14-yes-103226-7mnth-215days-R07-P1-G09		yes	yes	1173/1/1/SFIF	GTCATATCGTAC	NP	NA	NA	NA	NA	74697.34	33283	18582	2013/04/16	2012/09/13	215	yes	T07	C	autumn	spring	female	caesarean	39	middle	-0.432443163	middle	no	none	no	none	no	no	no	no	no	no	middle	primary_some secondary	no	no	no	no	no	no	no	HIV_unexposed	1.03
1173/1/1/SFIF	NP-1173-14-yes-517811-24mnth-727days-R07-P1-G10		yes	no	1173/1/1/SFIF	TCCCAGAACAAC	NP	NA	NA	NA	NA	32893.94	41660	20224	2014/09/10	2012/09/13	727	yes	T14	D	spring	spring	female	caesarean	39	middle	-0.432443163	middle	no	none	no	none	no	no	no	no	no	no	middle	primary_some secondary	no	no	no	no	no	no	no	HIV_unexposed	1.03
1194/1/1/LSIF	NP-1194-13-yes-102866-7mnth-209days-R07-P1-G11		yes	yes	1194/1/1/LSIF	GAATAGAGCCAA	NP	NA	NA	NA	NA	29946.95	51075	33397	2013/03/28	2012/08/31	209	yes	T07	C	summer	winter	male	vaginal	39	middle	-2.02677136	low	no	T01	yes	one	no	no	no	no	no	no	low	secondary_any tertiary	no	no	no	no	no	no	no	HIV_unexposed	-0.9
1194/1/1/LSIF	NP-1194-13-yes-517149-24mnth-718days-R07-P1-G12		yes	no	1194/1/1/LSIF	AATGTCCGTGAC	NP	NA	NA	NA	NA	30623.59	39775	20656	2014/08/19	2012/08/31	718	yes	T14	D	winter	winter	male	vaginal	39	middle	-2.02677136	low	no	T01	yes	one	no	no	no	yes	no	no	low	secondary_any tertiary	no	no	no	no	no	no	no	HIV_unexposed	-0.9
1193/1/1/AMIF	NP-1193-16-yes-101820-5mnth-156days-R07-P1-H01		yes	yes	1193/1/1/AMIF	GACTTGGTATTC	NP	NA	NA	NA	NA	47075.65	52578	37532	2013/02/06	2012/09/03	156	yes	T05	B	summer	spring	male	vaginal	39	middle	-0.072090179	middle	no	T01	no	one	no	no	no	no	no	no	middle	primary_some secondary	no	yes	no	no	no	no	no	HIV_unexposed	-0.25
1193/1/1/AMIF	NP-1193-16-yes-102280-6mnth-183days-R07-P1-H02		yes	yes	1193/1/1/AMIF	GGATGGTGTTGC	NP	NA	NA	NA	NA	9419.16	50274	26910	2013/03/05	2012/09/03	183	yes	T06	B	summer	spring	male	vaginal	39	middle	-0.072090179	middle	no	T01	no	one	no	no	no	no	no	no	middle	primary_some secondary	no	yes	no	no	no	no	no	HIV_unexposed	-0.25
1193/1/1/AMIF	NP-1193-16-yes-102888-7mnth-211days-R07-P1-H03		yes	yes	1193/1/1/AMIF	TAGCTCGTAACT	NP	NA	NA	NA	NA	4733.16	27747	12689	2013/04/02	2012/09/03	211	yes	T07	C	autumn	spring	male	vaginal	39	middle	-0.072090179	middle	no	T01	no	one	no	no	no	no	no	no	middle	primary_some secondary	no	yes	no	no	no	no	no	HIV_unexposed	-0.25
1193/1/1/AMIF	NP-1193-16-yes-103493-8mnth-239days-R07-P1-H04		yes	yes	1193/1/1/AMIF	AAGAGATGTCGA	NP	NA	NA	NA	NA	4537.42	38145	25308	2013/04/30	2012/09/03	239	yes	T08	C	autumn	spring	male	vaginal	39	middle	-0.072090179	middle	no	T01	no	one	no	no	no	no	no	no	middle	primary_some secondary	no	yes	no	no	no	no	no	HIV_unexposed	-0.25
1193/1/1/AMIF	NP-1193-16-yes-104241-9mnth-268days-R07-P1-H05		yes	yes	1193/1/1/AMIF	ACGCCACGAATG	NP	NA	NA	NA	NA	2592.9	44936	25313	2013/05/29	2012/09/03	268	yes	T09	C	autumn	spring	male	vaginal	39	middle	-0.072090179	middle	no	T01	no	one	no	no	no	no	no	no	middle	primary_some secondary	no	yes	no	no	no	no	no	HIV_unexposed	-0.25
1193/1/1/AMIF	NP-1193-16-yes-105295-10mnth-309days-R07-P1-H07		yes	yes	1193/1/1/AMIF	ACACGTAAGCCT	NP	NA	NA	NA	NA	17819.27	74375	50642	2013/07/09	2012/09/03	309	yes	T10	C	winter	spring	male	vaginal	39	middle	-0.072090179	middle	no	T01	no	one	no	no	no	no	no	no	middle	primary_some secondary	no	yes	no	no	no	no	no	HIV_unexposed	-0.25
1193/1/1/AMIF	NP-1193-16-yes-107164-11mnth-337days-R07-P1-H08		yes	yes	1193/1/1/AMIF	GCGGCAATTACG	NP	NA	NA	NA	NA	489794.02	43153	27344	2013/08/06	2012/09/03	337	yes	T11	C	winter	spring	male	vaginal	39	middle	-0.072090179	middle	no	T01	no	one	no	no	no	no	no	no	middle	primary_some secondary	no	yes	no	no	no	no	no	HIV_unexposed	-0.25
1193/1/1/AMIF	NP-1193-16-yes-107878-12mnth-365days-R07-P1-H09		yes	yes	1193/1/1/AMIF	GGAAACCACCAC	NP	NA	NA	NA	NA	30868.57	40758	23594	2013/09/03	2012/09/03	365	yes	T12	C	spring	spring	male	vaginal	39	middle	-0.072090179	middle	no	T01	no	one	no	no	no	no	no	no	middle	primary_some secondary	no	yes	no	no	no	no	no	HIV_unexposed	-0.25
1193/1/1/AMIF	NP-1193-16-yes-113602-18mnth-550days-R07-P1-H10		yes	no	1193/1/1/AMIF	AGCTGGAAGTCC	NP	NA	NA	NA	NA	36280.79	37925	21417	2014/03/07	2012/09/03	550	yes	T13	D	summer	spring	male	vaginal	39	middle	-0.072090179	middle	no	T01	no	one	no	no	no	yes	no	no	middle	primary_some secondary	no	yes	no	no	no	no	no	HIV_unexposed	-0.25
1193/1/1/AMIF	NP-1193-16-yes-517215-24mnth-722days-R07-P1-H11		yes	no	1193/1/1/AMIF	GTACGTGGGATC	NP	NA	NA	NA	NA	10135.98	51119	31483	2014/08/26	2012/09/03	722	yes	T14	D	winter	spring	male	vaginal	39	middle	-0.072090179	middle	no	T01	no	one	no	no	no	yes	no	no	middle	primary_some secondary	no	yes	no	no	no	no	no	HIV_unexposed	-0.25
1193/1/1/AMIF	NP-1193-16-yes-126664-30mnth-969days-R07-P1-H12		yes	no	1193/1/1/AMIF	TACTTCGCTCGC	NP	NA	NA	NA	NA	15942.96	27706	14856	2015/04/30	2012/09/03	969	yes	T15	D	autumn	spring	male	vaginal	39	middle	-0.072090179	middle	no	T01	no	one	no	no	no	yes	no	no	middle	primary_some secondary	no	yes	no	no	no	no	no	HIV_unexposed	-0.25
1144/1/1/ZBIF	NP-1144-15-yes-500197-0mnth-0days-R07-P2-A01		no	no	1144/1/1/ZBIF	GCTTCGGTAGAT	NP	NA	NA	NA	NA	111.64	5400	2318	2012/07/15	2012/07/14	1	no	NA	NA	NA	winter	NA	NA	NA	NA	#N/A	#N/A	NA	NA	yes	four_to_six	NA	NA	NA	NA	no	no	NA	NA	NA	no	no	NA	no	NA	no	NA	NA
1144/1/1/ZBIF	NP-1144-15-yes-100423-1mnth-31days-R07-P2-A02		yes	yes	1144/1/1/ZBIF	TCTGTTGCTCTC	NP	NA	NA	NA	NA	18032.32	22054	11338	2012/08/14	2012/07/14	31	yes	T01	A	winter	winter	female	caesarean	42	high	-2.362427594	low	yes	T03	yes	four_to_six	no	no	yes	no	no	no	middle	primary_some secondary	no	no	no	no	no	no	no	HIV_unexposed	-0.17
1144/1/1/ZBIF	NP-1144-15-yes-100498-2mnth-59days-R07-P2-A03		yes	yes	1144/1/1/ZBIF	TCTTCCGCTACT	NP	NA	NA	NA	NA	1268.58	47331	20405	2012/09/11	2012/07/14	59	yes	T02	A	spring	winter	female	caesarean	42	high	-2.362427594	low	yes	T03	yes	four_to_six	no	no	yes	no	no	no	middle	primary_some secondary	no	no	no	no	no	no	no	HIV_unexposed	-0.17
1144/1/1/ZBIF	NP-1144-15-yes-100697-3mnth-87days-R07-P2-A04		yes	yes	1144/1/1/ZBIF	ACGGCATGGCAT	NP	NA	NA	NA	NA	101247.49	56762	30135	2012/10/09	2012/07/14	87	yes	T03	A	spring	winter	female	caesarean	42	high	-2.362427594	low	yes	T03	yes	four_to_six	no	no	yes	no	no	no	middle	primary_some secondary	no	no	no	no	no	no	no	HIV_unexposed	-0.17
1144/1/1/ZBIF	NP-1144-15-yes-101002-4mnth-129days-R07-P2-A05		yes	yes	1144/1/1/ZBIF	TAACACCACATC	NP	NA	NA	NA	NA	24671.02	41940	23952	2012/11/20	2012/07/14	129	yes	T04	B	spring	winter	female	caesarean	42	high	-2.362427594	low	yes	T05	yes	four_to_six	no	no	yes	no	no	no	middle	primary_some secondary	no	no	no	no	no	no	no	HIV_unexposed	-0.17
1231/1/1/NMIF	NP-1231-14-yes-501416-0mnth-1days-R07-P2-A07		no	no	1231/1/1/NMIF	ATGATGACCCGT	NP	NA	NA	NA	NA	242.89	25780	13223	2012/10/12	2012/10/11	1	no	NA	NA	NA	spring	NA	NA	NA	NA	#N/A	#N/A	NA	NA	yes	one	NA	NA	NA	NA	no	no	NA	NA	NA	no	no	NA	no	NA	no	NA	NA
1231/1/1/NMIF	NP-1231-14-yes-104477-8mnth-238days-R07-P2-A08		yes	yes	1231/1/1/NMIF	GTCCGAAACACT	NP	NA	NA	NA	NA	5019.45	50265	32755	2013/06/06	2012/10/11	238	yes	T08	C	winter	spring	male	vaginal	42	high	-0.431054269	middle	no	T01	yes	one	no	no	yes	no	no	no	middle	secondary_any tertiary	no	no	no	no	no	no	no	HIV_unexposed	0
1268/1/1/SMIF	NP-1268-14-yes-503084-0mnth-1days-R07-P2-A09		no	no	1268/1/1/SMIF	CGACTGTCTTAA	NP	NA	NA	NA	NA	243.12	9898	4224	2012/12/31	2012/12/30	1	no	NA	NA	NA	summer	NA	NA	NA	NA	#N/A	#N/A	NA	NA	yes	four_to_six	NA	NA	NA	NA	no	no	NA	NA	NA	no	no	NA	no	NA	no	NA	NA
1268/1/1/SMIF	NP-1268-14-yes-106867-7mnth-212days-R07-P2-A10		yes	yes	1268/1/1/SMIF	TGGCACCGATTA	NP	NA	NA	NA	NA	8053.85	35808	20505	2013/07/30	2012/12/30	212	yes	T07	C	winter	summer	female	vaginal	39	middle	0.244248708	middle	no	T06	yes	four_to_six	no	yes	yes	no	no	no	low	primary_some secondary	no	no	no	no	no	no	no	HIV_unexposed	3.18
1269/1/1/VMIF	NP-1269-14-yes-503151-0mnth-1days-R07-P2-A11		no	no	1269/1/1/VMIF	GACTCGAATCGT	NP	NA	NA	NA	NA	669.4	12759	5114	2013/01/04	2013/01/03	1	no	NA	NA	NA	summer	NA	NA	NA	NA	#N/A	#N/A	NA	NA	yes	two_three	NA	NA	NA	NA	no	no	NA	NA	NA	no	no	NA	no	NA	no	NA	NA
1269/1/1/VMIF	NP-1269-14-yes-107107-7mnth-210days-R07-P2-A12		yes	yes	1269/1/1/VMIF	CGCAAATTCGAC	NP	WRrepeat	Y	NA	NA	31950.97	49473	34427	2013/08/01	2013/01/03	210	yes	T07	C	winter	summer	male	caesarean	38	middle	-0.106472507	middle	no	T03	yes	two_three	no	no	no	no	no	no	low	primary_some secondary	no	no	no	no	no	no	no	HIV_unexposed	0.26
1144/1/1/ZBIF	NP-1144-15-yes-101205-5mnth-150days-R07-P2-B01		yes	yes	1144/1/1/ZBIF	CTTACACCAAGT	NP	NA	NA	NA	NA	8708.3	33336	18397	2012/12/11	2012/07/14	150	yes	T05	B	summer	winter	female	caesarean	42	high	-2.362427594	low	yes	T05	yes	four_to_six	no	no	yes	no	no	no	middle	primary_some secondary	no	no	no	no	no	no	no	HIV_unexposed	-0.17
1144/1/1/ZBIF	NP-1144-15-yes-101581-6mnth-191days-R07-P2-B02		yes	yes	1144/1/1/ZBIF	AGTTCCCGAGTA	NP	NA	NA	NA	NA	8495.82	33271	19470	2013/01/21	2012/07/14	191	yes	T06	B	summer	winter	female	caesarean	42	high	-2.362427594	low	no	T05	yes	four_to_six	no	no	yes	no	no	no	middle	primary_some secondary	no	no	no	no	no	no	no	HIV_unexposed	-0.17
1144/1/1/ZBIF	NP-1144-15-yes-101919-7mnth-213days-R07-P2-B03		yes	no	1144/1/1/ZBIF	GTACCTAATTGC	NP	NA	NA	NA	NA	11151.55	50358	37774	2013/02/12	2012/07/14	213	yes	T07	C	summer	winter	female	caesarean	42	high	-2.362427594	low	no	T05	yes	four_to_six	no	no	yes	no	no	no	middle	primary_some secondary	no	no	no	no	no	no	no	HIV_unexposed	-0.17
1144/1/1/ZBIF	NP-1144-15-yes-102510-8mnth-241days-R07-P2-B04		no	no	1144/1/1/ZBIF	CGTGACAATGTC	NP	NA	NA	NA	NA	281.27	28245	14119	2013/03/12	2012/07/14	241	no	NA	NA	NA	winter	NA	NA	NA	NA	#N/A	#N/A	NA	NA	yes	four_to_six	NA	NA	NA	NA	no	no	NA	NA	NA	no	no	NA	no	NA	no	NA	NA
1144/1/1/ZBIF	NP-1144-15-yes-103057-9mnth-269days-R07-P2-B05		yes	no	1144/1/1/ZBIF	GACACATTTCTG	NP	NA	NA	NA	NA	1764.31	34860	21382	2013/04/09	2012/07/14	269	yes	T09	C	autumn	winter	female	caesarean	42	high	-2.362427594	low	no	T05	yes	four_to_six	no	no	yes	no	no	no	middle	primary_some secondary	no	no	no	no	no	no	no	HIV_unexposed	-0.17
1231/1/1/NMIF	NP-1231-14-yes-100927-1mnth-28days-R07-P2-B07		yes	no	1231/1/1/NMIF	GTGGGATGTTTC	NP	NA	NA	NA	NA	1077.67	18324	8959	2012/11/08	2012/10/11	28	yes	T01	A	spring	spring	male	vaginal	42	high	-0.431054269	middle	yes	T01	yes	one	no	no	yes	no	no	no	middle	secondary_any tertiary	no	no	no	no	no	no	no	HIV_unexposed	0
1231/1/1/NMIF	NP-1231-14-yes-107050-9mnth-280days-R07-P2-B08		yes	yes	1231/1/1/NMIF	TAAACCGCGTGT	NP	NA	NA	NA	NA	8413.97	66515	46830	2013/07/18	2012/10/11	280	yes	T09	C	winter	spring	male	vaginal	42	high	-0.431054269	middle	no	T01	yes	one	no	no	yes	no	no	no	middle	secondary_any tertiary	no	no	no	no	no	no	no	HIV_unexposed	0
1268/1/1/SMIF	NP-1268-14-yes-101719-1mnth-30days-R07-P2-B09		yes	yes	1268/1/1/SMIF	GCTCAGTGCAGA	NP	NA	NA	NA	NA	16545.55	26356	14607	2013/01/29	2012/12/30	30	yes	T01	A	summer	summer	female	vaginal	39	middle	0.244248708	middle	yes	T03	yes	four_to_six	no	yes	yes	no	no	no	low	primary_some secondary	no	no	no	no	no	no	no	HIV_unexposed	3.18
1268/1/1/SMIF	NP-1268-14-yes-107983-8mnth-241days-R07-P2-B10		yes	yes	1268/1/1/SMIF	CTACCGGATCAA	NP	NA	NA	NA	NA	13013.53	64654	44670	2013/08/28	2012/12/30	241	yes	T08	C	winter	summer	female	vaginal	39	middle	0.244248708	middle	no	T06	yes	four_to_six	no	yes	yes	no	no	no	low	primary_some secondary	no	no	no	no	no	no	no	HIV_unexposed	3.18
1269/1/1/VMIF	NP-1269-14-yes-101772-1mnth-28days-R07-P2-B11		yes	yes	1269/1/1/VMIF	ATGGACCGAACC	NP	NA	NA	NA	NA	542.69	17327	8894	2013/01/31	2013/01/03	28	yes	T01	A	summer	summer	male	caesarean	38	middle	-0.106472507	middle	yes	T03	yes	two_three	no	no	no	no	no	no	low	primary_some secondary	no	no	no	no	no	no	no	HIV_unexposed	0.26
1269/1/1/VMIF	NP-1269-14-yes-108075-8mnth-239days-R07-P2-B12		yes	yes	1269/1/1/VMIF	TAACTCTGATGC	NP	NA	NA	NA	NA	5011.55	30518	16316	2013/08/30	2013/01/03	239	yes	T08	C	winter	summer	male	caesarean	38	middle	-0.106472507	middle	no	T03	yes	two_three	no	no	no	no	no	no	low	primary_some secondary	no	no	no	no	no	no	no	HIV_unexposed	0.26
1144/1/1/ZBIF	NP-1144-15-yes-104010-10mnth-311days-R07-P2-C01		yes	no	1144/1/1/ZBIF	TGACCTCCAAGA	NP	NA	NA	NA	NA	5571.42	35846	23661	2013/05/21	2012/07/14	311	yes	T10	C	autumn	winter	female	caesarean	42	high	-2.362427594	low	no	T05	yes	four_to_six	no	no	yes	no	no	no	middle	primary_some secondary	no	no	no	no	no	no	no	HIV_unexposed	-0.17
1144/1/1/ZBIF	NP-1144-15-yes-104742-11mnth-339days-R07-P2-C02		yes	no	1144/1/1/ZBIF	AGCCTAAGCACG	NP	NA	NA	NA	NA	30280.3	39348	19702	2013/06/18	2012/07/14	339	yes	T11	C	winter	winter	female	caesarean	42	high	-2.362427594	low	no	T05	yes	four_to_six	no	no	yes	no	no	no	middle	primary_some secondary	no	no	no	no	no	no	no	HIV_unexposed	-0.17
1144/1/1/ZBIF	NP-1144-15-yes-106980-12mnth-367days-R07-P2-C03		yes	no	1144/1/1/ZBIF	ACTCACGGTATG	NP	NA	NA	NA	NA	4049.09	34253	19014	2013/07/16	2012/07/14	367	yes	T12	C	winter	winter	female	caesarean	42	high	-2.362427594	low	no	T05	yes	four_to_six	no	no	yes	no	no	no	middle	primary_some secondary	no	no	no	no	no	no	no	HIV_unexposed	-0.17
1144/1/1/ZBIF	NP-1144-15-yes-113206-18mnth-590days-R07-P2-C04		yes	no	1144/1/1/ZBIF	ATGGTTGTTGGC	NP	NA	NA	NA	NA	72754.84	43723	27254	2014/02/24	2012/07/14	590	yes	T13	D	summer	winter	female	caesarean	42	high	-2.362427594	low	no	T05	yes	four_to_six	no	no	yes	no	no	no	middle	primary_some secondary	no	no	no	no	no	no	no	HIV_unexposed	-0.17
1144/1/1/ZBIF	NP-1144-15-yes-515972-24mnth-723days-R07-P2-C05		yes	no	1144/1/1/ZBIF	CTCTACCTCTAC	NP	NA	NA	NA	NA	12603.67	35577	19259	2014/07/07	2012/07/14	723	yes	T14	D	winter	winter	female	caesarean	42	high	-2.362427594	low	no	T05	yes	four_to_six	no	no	yes	yes	no	no	middle	primary_some secondary	no	no	no	no	no	no	no	HIV_unexposed	-0.17
1231/1/1/NMIF	NP-1231-14-yes-101455-3mnth-91days-R07-P2-C07		yes	no	1231/1/1/NMIF	CTCGAGAGTACG	NP	NA	NA	NA	NA	38974.83	41708	23298	2013/01/10	2012/10/11	91	yes	T03	A	summer	spring	male	vaginal	42	high	-0.431054269	middle	no	T01	yes	one	no	no	yes	no	no	no	middle	secondary_any tertiary	no	no	no	no	no	no	no	HIV_unexposed	0
1231/1/1/NMIF	NP-1231-14-yes-107624-10mnth-308days-R07-P2-C08		yes	yes	1231/1/1/NMIF	CTAGATTTGCCA	NP	NA	NA	NA	NA	3149.57	50177	33881	2013/08/15	2012/10/11	308	yes	T10	C	winter	spring	male	vaginal	42	high	-0.431054269	middle	no	T01	yes	one	no	no	yes	no	no	no	middle	secondary_any tertiary	no	no	no	no	no	no	no	HIV_unexposed	0
1268/1/1/SMIF	NP-1268-14-yes-102171-2mnth-58days-R07-P2-C09		yes	yes	1268/1/1/SMIF	TACTAATCTGCG	NP	NA	NA	NA	NA	14230.71	41009	21316	2013/02/26	2012/12/30	58	yes	T02	A	summer	summer	female	vaginal	39	middle	0.244248708	middle	yes	T03	yes	four_to_six	no	yes	yes	no	no	no	low	primary_some secondary	no	no	no	no	no	no	no	HIV_unexposed	3.18
1268/1/1/SMIF	NP-1268-14-yes-109241-9mnth-275days-R07-P2-C10		yes	yes	1268/1/1/SMIF	AGCAAACACCCG	NP	NA	NA	NA	NA	19704.16	47030	30310	2013/10/01	2012/12/30	275	yes	T09	C	spring	summer	female	vaginal	39	middle	0.244248708	middle	no	T06	yes	four_to_six	no	yes	yes	no	no	no	low	primary_some secondary	no	no	no	no	no	no	no	HIV_unexposed	3.18
1269/1/1/VMIF	NP-1269-14-yes-102238-2mnth-56days-R07-P2-C11		yes	yes	1269/1/1/VMIF	AAGATGGATCAG	NP	NA	NA	NA	NA	497.77	20164	9688	2013/02/28	2013/01/03	56	yes	T02	A	summer	summer	male	caesarean	38	middle	-0.106472507	middle	yes	T03	yes	two_three	no	no	no	no	no	no	low	primary_some secondary	no	no	no	no	no	no	no	HIV_unexposed	0.26
1269/1/1/VMIF	NP-1269-14-yes-109375-9mnth-273days-R07-P2-C12		yes	yes	1269/1/1/VMIF	TACGATGACCAC	NP	NA	NA	NA	NA	30526.07	49747	33851	2013/10/03	2013/01/03	273	yes	T09	C	spring	summer	male	caesarean	38	middle	-0.106472507	middle	no	T03	yes	two_three	no	no	no	no	no	no	low	primary_some secondary	no	no	no	no	no	no	no	HIV_unexposed	0.26
1147/1/1/SFIF	NP-1147-14-yes-501049-0mnth-0days-R07-P2-D01		no	no	1147/1/1/SFIF	ACAAGGAGGTGA	NP	NA	NA	NA	NA	1008.38	8718	3698	2012/09/20	2012/09/20	0	no	NA	NA	NA	spring	NA	NA	NA	NA	#N/A	#N/A	NA	NA	yes	one	NA	NA	NA	NA	no	no	NA	NA	NA	no	no	NA	no	NA	no	NA	NA
1147/1/1/SFIF	NP-1147-14-yes-100782-1mnth-28days-R07-P2-D02		yes	no	1147/1/1/SFIF	ATACCTTCGGTA	NP	NA	NA	NA	NA	2284.42	20199	11224	2012/10/18	2012/09/20	28	yes	T01	A	spring	spring	female	vaginal	39	middle	-0.056509431	middle	yes	T01	yes	one	no	no	yes	no	no	no	high	primary_some secondary	no	no	no	no	no	no	no	HIV_exposed_uninfected	0
1147/1/1/SFIF	NP-1147-14-yes-101116-2mnth-70days-R07-P2-D03		yes	no	1147/1/1/SFIF	GTCTACACACAT	NP	NA	NA	NA	NA	46568.74	36260	21524	2012/11/29	2012/09/20	70	yes	T02	A	spring	spring	female	vaginal	39	middle	-0.056509431	middle	no	T01	yes	one	no	no	yes	no	no	no	high	primary_some secondary	no	no	no	no	no	no	no	HIV_exposed_uninfected	0
1147/1/1/SFIF	NP-1147-14-yes-101687-4mnth-126days-R07-P2-D04		yes	no	1147/1/1/SFIF	CCTAGTACTGAT	NP	NA	NA	NA	NA	3045.74	40806	24374	2013/01/24	2012/09/20	126	yes	T04	B	summer	spring	female	vaginal	39	middle	-0.056509431	middle	no	T01	yes	one	no	no	yes	no	no	no	high	primary_some secondary	no	no	no	no	no	no	no	HIV_exposed_uninfected	0
1147/1/1/SFIF	NP-1147-14-yes-102137-5mnth-158days-R07-P2-D05		no	no	1147/1/1/SFIF	TAGCGGATCACG	NP	NA	NA	NA	NA	106.77	9248	2929	2013/02/25	2012/09/20	158	no	NA	NA	NA	spring	NA	NA	NA	NA	#N/A	#N/A	NA	NA	yes	one	NA	NA	NA	NA	no	no	NA	NA	NA	no	no	NA	no	NA	no	NA	NA
1231/1/1/NMIF	NP-1231-14-yes-101958-4mnth-126days-R07-P2-D07		no	no	1231/1/1/NMIF	AACGAGAACTGA	NP	NA	NA	NA	NA	143.22	31047	19930	2013/02/14	2012/10/11	126	no	NA	NA	NA	spring	NA	NA	NA	NA	#N/A	#N/A	NA	NA	yes	one	NA	NA	NA	NA	no	no	NA	NA	NA	no	no	NA	no	NA	no	NA	NA
1231/1/1/NMIF	NP-1231-14-yes-108474-11mnth-336days-R07-P2-D08		yes	yes	1231/1/1/NMIF	TAAGGTAAGGTG	NP	NA	NA	NA	NA	14007.3	21020	11923	2013/09/12	2012/10/11	336	yes	T11	C	spring	spring	male	vaginal	42	high	-0.431054269	middle	no	T01	yes	one	no	no	yes	no	no	no	middle	secondary_any tertiary	no	no	no	no	no	no	no	HIV_unexposed	0
1268/1/1/SMIF	NP-1268-14-yes-102802-3mnth-86days-R07-P2-D09		yes	yes	1268/1/1/SMIF	ATGTGGGACCCA	NP	NA	NA	NA	NA	770.59	42289	21433	2013/03/26	2012/12/30	86	yes	T03	A	summer	summer	female	vaginal	39	middle	0.244248708	middle	yes	T03	yes	four_to_six	no	yes	yes	no	no	no	low	primary_some secondary	no	no	no	no	no	no	no	HIV_unexposed	3.18
1268/1/1/SMIF	NP-1268-14-yes-110294-10mnth-310days-R07-P2-D10		yes	yes	1268/1/1/SMIF	AACCGCGGTCAA	NP	NA	NA	NA	NA	2783.83	20163	12363	2013/11/05	2012/12/30	310	yes	T10	C	spring	summer	female	vaginal	39	middle	0.244248708	middle	no	T06	yes	four_to_six	no	yes	yes	no	no	no	low	primary_some secondary	no	no	no	no	no	no	no	HIV_unexposed	3.18
1269/1/1/VMIF	NP-1269-14-yes-103088-3mnth-97days-R07-P2-D11		yes	yes	1269/1/1/VMIF	AGCCGGCACATA	NP	NA	NA	NA	NA	38450.08	43747	22364	2013/04/10	2013/01/03	97	yes	T03	A	autumn	summer	male	caesarean	38	middle	-0.106472507	middle	yes	T03	yes	two_three	no	no	no	no	no	no	low	primary_some secondary	no	no	no	no	no	no	no	HIV_unexposed	0.26
1269/1/1/VMIF	NP-1269-14-yes-110406-10mnth-308days-R07-P2-D12		yes	yes	1269/1/1/VMIF	TTCGCCCTTCAG	NP	NA	NA	NA	NA	5957.17	31456	17023	2013/11/07	2013/01/03	308	yes	T10	C	spring	summer	male	caesarean	38	middle	-0.106472507	middle	no	T03	yes	two_three	no	no	no	no	no	no	low	primary_some secondary	no	no	no	no	no	no	no	HIV_unexposed	0.26
1147/1/1/SFIF	NP-1147-14-yes-102636-6mnth-179days-R07-P2-E01		yes	no	1147/1/1/SFIF	TATCAGGTGTGC	NP	NA	NA	NA	NA	13471.77	44222	27811	2013/03/18	2012/09/20	179	yes	T06	B	summer	spring	female	vaginal	39	middle	-0.056509431	middle	no	T01	yes	one	no	no	yes	no	no	no	high	primary_some secondary	no	no	no	no	no	no	no	HIV_exposed_uninfected	0
1147/1/1/SFIF	NP-1147-14-yes-103936-8mnth-238days-R07-P2-E03		yes	no	1147/1/1/SFIF	ATACTTCGCAGG	NP	NA	NA	NA	NA	37734.74	33381	17739	2013/05/16	2012/09/20	238	yes	T08	C	autumn	spring	female	vaginal	39	middle	-0.056509431	middle	no	T01	yes	one	no	no	yes	no	no	no	high	primary_some secondary	no	no	no	no	no	no	no	HIV_exposed_uninfected	0
1147/1/1/SFIF	NP-1147-14-yes-104844-9mnth-273days-R07-P2-E04		yes	no	1147/1/1/SFIF	ATCGCTCGAGGA	NP	NA	NA	NA	NA	1032.84	44423	29791	2013/06/20	2012/09/20	273	yes	T09	C	winter	spring	female	vaginal	39	middle	-0.056509431	middle	no	T01	yes	one	no	no	yes	no	no	no	high	primary_some secondary	no	no	no	no	no	no	no	HIV_exposed_uninfected	0
1147/1/1/SFIF	NP-1147-14-yes-105373-10mnth-294days-R07-P2-E05		yes	no	1147/1/1/SFIF	CGCCAAATAACC	NP	NA	NA	NA	NA	8871.56	48165	33247	2013/07/11	2012/09/20	294	yes	T10	C	winter	spring	female	vaginal	39	middle	-0.056509431	middle	no	T01	yes	one	no	no	yes	no	no	no	high	primary_some secondary	no	no	no	no	no	no	no	HIV_exposed_uninfected	0
1231/1/1/NMIF	NP-1231-14-yes-102596-5mnth-154days-R07-P2-E07		no	no	1231/1/1/NMIF	CAACACGCACGA	NP	NA	NA	NA	NA	97.84	23200	12207	2013/03/14	2012/10/11	154	no	NA	NA	NA	spring	NA	NA	NA	NA	#N/A	#N/A	NA	NA	yes	one	NA	NA	NA	NA	no	no	NA	NA	NA	no	no	NA	no	NA	no	NA	NA
1231/1/1/NMIF	NP-1231-14-yes-109575-12mnth-364days-R07-P2-E08		yes	yes	1231/1/1/NMIF	CAGGAAGGTTAA	NP	NA	NA	NA	NA	5445.08	37107	21678	2013/10/10	2012/10/11	364	yes	T12	C	spring	spring	male	vaginal	42	high	-0.431054269	middle	no	T01	yes	one	no	no	yes	no	no	no	middle	secondary_any tertiary	no	no	no	no	no	no	no	HIV_unexposed	0
1268/1/1/SMIF	NP-1268-14-yes-103658-4mnth-128days-R07-P2-E09		yes	yes	1268/1/1/SMIF	TATGCACCAGTG	NP	NA	NA	NA	NA	30023.4	33322	14834	2013/05/07	2012/12/30	128	yes	T04	B	autumn	summer	female	vaginal	39	middle	0.244248708	middle	yes	T06	yes	four_to_six	no	yes	yes	no	no	no	low	primary_some secondary	no	no	no	no	no	no	no	HIV_unexposed	3.18
1268/1/1/SMIF	NP-1268-14-yes-111172-11mnth-338days-R07-P2-E10		yes	yes	1268/1/1/SMIF	GATTGGTTGCAC	NP	NA	NA	NA	NA	1193.54	27752	18870	2013/12/03	2012/12/30	338	yes	T11	C	summer	summer	female	vaginal	39	middle	0.244248708	middle	no	T06	yes	four_to_six	no	yes	yes	no	no	no	low	primary_some secondary	no	no	no	no	no	no	no	HIV_unexposed	3.18
1269/1/1/VMIF	NP-1269-14-yes-103803-4mnth-127days-R07-P2-E11		yes	yes	1269/1/1/VMIF	ACGATGCGACCA	NP	NA	NA	NA	NA	11670.25	41123	25059	2013/05/10	2013/01/03	127	yes	T04	B	autumn	summer	male	caesarean	38	middle	-0.106472507	middle	no	T03	yes	two_three	no	no	no	no	no	no	low	primary_some secondary	no	no	no	no	no	no	no	HIV_unexposed	0.26
1269/1/1/VMIF	NP-1269-14-yes-111236-11mnth-336days-R07-P2-E12		yes	yes	1269/1/1/VMIF	ATTCTGTGAGCG	NP	NA	NA	NA	NA	4449.89	34861	23078	2013/12/05	2013/01/03	336	yes	T11	C	summer	summer	male	caesarean	38	middle	-0.106472507	middle	no	T03	yes	two_three	no	no	no	no	no	no	low	primary_some secondary	no	no	no	no	no	no	no	HIV_unexposed	0.26
1147/1/1/SFIF	NP-1147-14-yes-107760-11mnth-336days-R07-P2-F01		yes	no	1147/1/1/SFIF	TGTAATTGTCGC	NP	NA	NA	NA	NA	632.29	46057	31739	2013/08/22	2012/09/20	336	yes	T11	C	winter	spring	female	vaginal	39	middle	-0.056509431	middle	no	T01	yes	one	no	no	yes	no	no	no	high	primary_some secondary	no	no	no	no	no	no	no	HIV_exposed_uninfected	0
1147/1/1/SFIF	NP-1147-14-yes-108717-12mnth-364days-R07-P2-F02		yes	no	1147/1/1/SFIF	CGTCCGAAATAC	NP	NA	NA	NA	NA	6632.82	33389	19545	2013/09/19	2012/09/20	364	yes	T12	C	spring	spring	female	vaginal	39	middle	-0.056509431	middle	no	T01	yes	one	no	no	yes	no	no	no	high	primary_some secondary	no	no	no	no	no	no	no	HIV_exposed_uninfected	0
1147/1/1/SFIF	NP-1147-14-yes-114232-18mnth-553days-R07-P2-F03		yes	no	1147/1/1/SFIF	ATGTCGAGAGAA	NP	NA	NA	NA	NA	4165.84	25636	15911	2014/03/27	2012/09/20	553	yes	T13	D	summer	spring	female	vaginal	39	middle	-0.056509431	middle	no	T01	yes	one	no	no	yes	no	no	no	high	primary_some secondary	no	no	no	no	no	no	no	HIV_exposed_uninfected	0
1147/1/1/SFIF	NP-1147-14-yes-517945-24mnth-719days-R07-P2-F04		yes	no	1147/1/1/SFIF	TAACGCTTGGGT	NP	NA	NA	NA	NA	10691.03	35654	20420	2014/09/09	2012/09/20	719	yes	T14	D	spring	spring	female	vaginal	39	middle	-0.056509431	middle	no	T01	yes	one	no	no	yes	no	no	no	high	primary_some secondary	no	no	no	no	no	no	no	HIV_exposed_uninfected	0
1147/1/1/SFIF	NP-1147-14-yes-127056-30mnth-964days-R07-P2-F05		yes	no	1147/1/1/SFIF	GTATTACGATCC	NP	NA	NA	NA	NA	1656.74	21642	14510	2015/05/12	2012/09/20	964	yes	T15	D	autumn	spring	female	vaginal	39	middle	-0.056509431	middle	no	T01	yes	one	no	no	yes	yes	no	no	high	primary_some secondary	no	no	no	no	no	no	no	HIV_exposed_uninfected	0
1231/1/1/NMIF	NP-1231-14-yes-103033-6mnth-179days-R07-P2-F07		yes	no	1231/1/1/NMIF	CCATGCGATAAC	NP	NA	NA	NA	NA	20907.22	58810	41211	2013/04/08	2012/10/11	179	yes	T06	B	autumn	spring	male	vaginal	42	high	-0.431054269	middle	no	T01	yes	one	no	no	yes	no	no	no	middle	secondary_any tertiary	no	no	no	no	no	no	no	HIV_unexposed	0
1231/1/1/NMIF	NP-1231-14-yes-114714-18mnth-546days-R07-P2-F08		yes	no	1231/1/1/NMIF	TGGCATACGGCA	NP	NA	NA	NA	NA	32040.95	27795	13862	2014/04/10	2012/10/11	546	yes	T13	D	autumn	spring	male	vaginal	42	high	-0.431054269	middle	no	T01	yes	one	no	no	yes	no	no	no	middle	secondary_any tertiary	no	no	no	no	no	no	no	HIV_unexposed	0
1268/1/1/SMIF	NP-1268-14-yes-104339-5mnth-156days-R07-P2-F09		yes	yes	1268/1/1/SMIF	AGAGCCTACGTT	NP	NA	NA	NA	NA	40268.93	49520	31633	2013/06/04	2012/12/30	156	yes	T05	B	winter	summer	female	vaginal	39	middle	0.244248708	middle	yes	T06	yes	four_to_six	no	yes	yes	no	no	no	low	primary_some secondary	no	no	no	no	no	no	no	HIV_unexposed	3.18
1268/1/1/SMIF	NP-1268-14-yes-111758-12mnth-365days-R07-P2-F10		yes	yes	1268/1/1/SMIF	TCAAGCTCAAGC	NP	NA	NA	NA	NA	37073.86	35821	24778	2013/12/30	2012/12/30	365	yes	T12	C	summer	summer	female	vaginal	39	middle	0.244248708	middle	no	T06	yes	four_to_six	no	yes	yes	no	no	no	low	primary_some secondary	no	no	no	no	no	no	no	HIV_unexposed	3.18
1269/1/1/VMIF	NP-1269-14-yes-104437-5mnth-154days-R07-P2-F11		yes	yes	1269/1/1/VMIF	CCAAGTCTTACA	NP	NA	NA	NA	NA	572.46	28573	17576	2013/06/06	2013/01/03	154	yes	T05	B	winter	summer	male	caesarean	38	middle	-0.106472507	middle	no	T03	yes	two_three	no	no	no	no	no	no	low	primary_some secondary	no	no	no	no	no	no	no	HIV_unexposed	0.26
1269/1/1/VMIF	NP-1269-14-yes-111813-12mnth-364days-R07-P2-F12		yes	yes	1269/1/1/VMIF	GCACTACCGAAT	NP	NA	NA	NA	NA	1859.23	39642	27144	2014/01/02	2013/01/03	364	yes	T12	C	summer	summer	male	caesarean	38	middle	-0.106472507	middle	no	T03	yes	two_three	no	no	no	no	no	no	low	primary_some secondary	no	no	no	no	no	no	no	HIV_unexposed	0.26
1221/1/1/LSIF	NP-1221-16-yes-501162-0mnth-1days-R07-P2-G01		no	no	1221/1/1/LSIF	AATGGAGCATGA	NP	NA	NA	NA	NA	63.38	14957	7328	2012/09/27	2012/09/26	1	no	NA	NA	NA	spring	NA	NA	NA	NA	#N/A	#N/A	NA	NA	no	none	NA	NA	NA	NA	no	no	NA	NA	NA	no	no	NA	no	NA	no	NA	NA
1221/1/1/LSIF	NP-1221-16-yes-100819-1mnth-29days-R07-P2-G02		yes	yes	1221/1/1/LSIF	GCAGGATAGATA	NP	NA	NA	NA	NA	72048.02	43080	23841	2012/10/25	2012/09/26	29	yes	T01	A	spring	spring	female	vaginal	39	middle	0.361583121	middle	no	none	no	none	no	no	yes	no	no	no	middle	primary_some secondary	no	no	no	no	no	no	no	HIV_exposed_uninfected	0.1
1221/1/1/LSIF	NP-1221-16-yes-101059-2mnth-58days-R07-P2-G03		yes	yes	1221/1/1/LSIF	TCTACGGAGAGC	NP	NA	NA	NA	NA	48852.24	42692	29077	2012/11/23	2012/09/26	58	yes	T02	A	spring	spring	female	vaginal	39	middle	0.361583121	middle	no	none	no	none	no	no	yes	no	no	no	middle	primary_some secondary	no	no	no	no	no	no	no	HIV_exposed_uninfected	0.1
1221/1/1/LSIF	NP-1221-16-yes-101322A-3mnth-85days-R07-P2-G04		yes	yes	1221/1/1/LSIF	AATCTTGCTGCA	NP	NA	NA	NA	NA	13302.33	48716	33207	2012/12/20	2012/09/26	85	yes	T03	A	summer	spring	female	vaginal	39	middle	0.361583121	middle	no	none	no	none	no	no	yes	no	no	no	middle	primary_some secondary	no	no	no	no	no	no	no	HIV_exposed_uninfected	0.1
1221/1/1/LSIF	NP-1221-16-yes-101767-4mnth-127days-R07-P2-G05		yes	yes	1221/1/1/LSIF	TTGATGCTATGC	NP	NA	NA	NA	NA	43141.39	46873	32611	2013/01/31	2012/09/26	127	yes	T04	B	summer	spring	female	vaginal	39	middle	0.361583121	middle	no	none	no	none	no	no	yes	no	no	no	middle	primary_some secondary	no	no	no	no	no	no	no	HIV_exposed_uninfected	0.1
1231/1/1/NMIF	NP-1231-14-yes-103750-7mnth-208days-R07-P2-G07		yes	yes	1231/1/1/NMIF	CCTCTCGTGATC	NP	NA	NA	NA	NA	9553.24	31971	20695	2013/05/07	2012/10/11	208	yes	T07	C	autumn	spring	male	vaginal	42	high	-0.431054269	middle	no	T01	yes	one	no	no	yes	no	no	no	middle	secondary_any tertiary	no	no	no	no	no	no	no	HIV_unexposed	0
1231/1/1/NMIF	NP-1231-14-yes-518846-24mnth-732days-R07-P2-G08		yes	no	1231/1/1/NMIF	ACTATTGTCACG	NP	NA	NA	NA	NA	41615.5	46982	25243	2014/10/13	2012/10/11	732	yes	T14	D	spring	spring	male	vaginal	42	high	-0.431054269	middle	no	T01	yes	one	no	no	yes	no	no	no	middle	secondary_any tertiary	no	no	no	no	no	no	no	HIV_unexposed	0
1268/1/1/SMIF	NP-1268-14-yes-105045-6mnth-183days-R07-P2-G09		yes	yes	1268/1/1/SMIF	CGGACTACAACT	NP	NA	NA	NA	NA	13336.19	47014	27336	2013/07/01	2012/12/30	183	yes	T06	B	winter	summer	female	vaginal	39	middle	0.244248708	middle	yes	T06	yes	four_to_six	no	yes	yes	no	no	no	low	primary_some secondary	no	no	no	no	no	no	no	HIV_unexposed	3.18
1268/1/1/SMIF	NP-1268-14-yes-116603-18mnth-536days-R07-P2-G10		yes	no	1268/1/1/SMIF	TAATCCACAGCG	NP	NA	NA	NA	NA	10564.23	37382	20077	2014/06/19	2012/12/30	536	yes	T13	D	winter	summer	female	vaginal	39	middle	0.244248708	middle	no	T06	yes	four_to_six	no	yes	yes	no	no	no	low	primary_some secondary	no	no	no	no	no	no	no	HIV_unexposed	3.18
1269/1/1/VMIF	NP-1269-14-yes-105049-6mnth-179days-R07-P2-G11		yes	yes	1269/1/1/VMIF	ACACTAGATCCG	NP	NA	NA	NA	NA	6910.91	48940	34375	2013/07/01	2013/01/03	179	yes	T06	B	winter	summer	male	caesarean	38	middle	-0.106472507	middle	no	T03	yes	two_three	no	no	no	no	no	no	low	primary_some secondary	no	no	no	no	no	no	no	HIV_unexposed	0.26
1269/1/1/VMIF	NP-1269-14-yes-117015-18mnth-546days-R07-P2-G12		yes	no	1269/1/1/VMIF	GGTAACAGCTCG	NP	NA	NA	NA	NA	5187.64	40922	23152	2014/07/03	2013/01/03	546	yes	T13	D	winter	summer	male	caesarean	38	middle	-0.106472507	middle	no	T03	yes	two_three	no	no	no	no	no	no	low	primary_some secondary	no	no	no	no	no	no	no	HIV_unexposed	0.26
1221/1/1/LSIF	NP-1221-16-yes-102240-5mnth-155days-R07-P2-H01		yes	yes	1221/1/1/LSIF	AGCTTGACAGCT	NP	NA	NA	NA	NA	27835.06	46246	31874	2013/02/28	2012/09/26	155	yes	T05	B	summer	spring	female	vaginal	39	middle	0.361583121	middle	no	none	no	none	no	no	yes	no	no	no	middle	primary_some secondary	no	no	no	no	no	no	no	HIV_exposed_uninfected	0.1
1221/1/1/LSIF	NP-1221-16-yes-102797-6mnth-181days-R07-P2-H02		yes	yes	1221/1/1/LSIF	GACTCTTGGCAA	NP	NA	NA	NA	NA	17061.96	40414	29143	2013/03/26	2012/09/26	181	yes	T06	B	summer	spring	female	vaginal	39	middle	0.361583121	middle	no	none	no	none	no	no	yes	no	no	no	middle	primary_some secondary	no	no	no	no	no	no	no	HIV_exposed_uninfected	0.1
1221/1/1/LSIF	NP-1221-16-yes-103441-7mnth-211days-R07-P2-H03		yes	yes	1221/1/1/LSIF	GGTCAGCTTAAC	NP	NA	NA	NA	NA	25335.45	36395	23681	2013/04/25	2012/09/26	211	yes	T07	C	autumn	spring	female	vaginal	39	middle	0.361583121	middle	no	none	no	none	no	no	yes	no	no	no	middle	primary_some secondary	no	no	no	no	no	no	no	HIV_exposed_uninfected	0.1
1221/1/1/LSIF	NP-1221-16-yes-104166-8mnth-239days-R07-P2-H04		yes	yes	1221/1/1/LSIF	TGCAATGTTGCT	NP	NA	NA	NA	NA	3080.5	38315	23009	2013/05/23	2012/09/26	239	yes	T08	C	autumn	spring	female	vaginal	39	middle	0.361583121	middle	no	none	no	none	no	no	yes	no	no	no	middle	primary_some secondary	no	no	no	no	no	no	no	HIV_exposed_uninfected	0.1
1221/1/1/LSIF	NP-1221-16-yes-105051-9mnth-274days-R07-P2-H05		yes	yes	1221/1/1/LSIF	CACATCTAACAC	NP	NA	NA	NA	NA	18972.83	40510	22936	2013/06/27	2012/09/26	274	yes	T09	C	winter	spring	female	vaginal	39	middle	0.361583121	middle	no	none	no	none	no	no	yes	no	no	no	middle	primary_some secondary	no	no	no	no	no	no	no	HIV_exposed_uninfected	0.1
1221/1/1/LSIF	NP-1221-16-yes-102346-10mnth-309days-R07-P2-H07		yes	yes	1221/1/1/LSIF	GCCTGAATTTAC	NP	NA	NA	NA	NA	7457.82	41713	23211	2013/08/01	2012/09/26	309	yes	T10	C	winter	spring	female	vaginal	39	middle	0.361583121	middle	no	none	no	none	no	no	yes	no	no	no	middle	primary_some secondary	no	no	no	no	no	no	no	HIV_exposed_uninfected	0.1
1221/1/1/LSIF	NP-1221-16-yes-108059-11mnth-337days-R07-P2-H08		yes	yes	1221/1/1/LSIF	CGAGTTGTAGCG	NP	NA	NA	NA	NA	2558.22	29895	16472	2013/08/29	2012/09/26	337	yes	T11	C	winter	spring	female	vaginal	39	middle	0.361583121	middle	no	none	no	none	no	no	yes	no	no	no	middle	primary_some secondary	no	no	no	no	no	no	no	HIV_exposed_uninfected	0.1
1221/1/1/LSIF	NP-1221-16-yes-510912-12mnth-365days-R07-P2-H09		yes	yes	1221/1/1/LSIF	CGGGTTTGACGA	NP	NA	NA	NA	NA	4682.13	28632	16960	2013/09/26	2012/09/26	365	yes	T12	C	spring	spring	female	vaginal	39	middle	0.361583121	middle	no	none	no	none	no	no	yes	no	no	no	middle	primary_some secondary	no	no	no	no	no	no	no	HIV_exposed_uninfected	0.1
1221/1/1/LSIF	NP-1221-16-yes-113138-18mnth-512days-R07-P2-H10		yes	no	1221/1/1/LSIF	GGTCACTGACAG	NP	NA	NA	NA	NA	5216.62	44858	25499	2014/02/20	2012/09/26	512	yes	T13	D	summer	spring	female	vaginal	39	middle	0.361583121	middle	no	none	no	none	no	no	yes	no	no	no	middle	primary_some secondary	no	no	no	no	no	no	no	HIV_exposed_uninfected	0.1
1221/1/1/LSIF	NP-1221-16-yes-518456-24mnth-733days-R07-P2-H11		yes	no	1221/1/1/LSIF	GCTCGAAGATCG	NP	NA	NA	NA	NA	16078.49	31274	17569	2014/10/29	2012/09/26	763	yes	T14	D	spring	spring	female	vaginal	39	middle	0.361583121	middle	no	none	no	none	no	no	yes	no	no	no	middle	primary_some secondary	no	no	no	no	no	no	no	HIV_exposed_uninfected	0.1
1221/1/1/LSIF	NP-1221-16-yes-125620-30mnth-917days-R07-P2-H12		yes	no	1221/1/1/LSIF	CAGCATGTGTTG	NP	NA	NA	NA	NA	92404.44	39643	21832	2015/04/01	2012/09/26	917	yes	T15	D	autumn	spring	female	vaginal	39	middle	0.361583121	middle	no	none	no	none	no	no	yes	no	no	no	middle	primary_some secondary	no	no	no	no	no	no	no	HIV_exposed_uninfected	0.1
1235/1/1/NKIF	NP-1235-16-no-501385-0mnth-0days-R07-P3-A01		no	no	1235/1/1/NKIF	CGTTTAGAGTCG	NP	NA	NA	NA	NA	659.77	23967	11439	2012/10/11	2012/10/11	0	no	NA	NA	NA	spring	NA	NA	NA	NA	#N/A	#N/A	NA	NA	no	none	NA	NA	NA	NA	yes	no	NA	NA	NA	no	no	NA	yes	NA	no	NA	NA
1235/1/1/NKIF	NP-1235-16-no-104512-8mnth-239days-R07-P3-A02		no	no	1235/1/1/NKIF	ACACGAGCCACA	NP	NA	NA	NA	NA	80.66	9554	4529	2013/06/07	2012/10/11	239	no	NA	NA	NA	spring	NA	NA	NA	NA	#N/A	#N/A	NA	NA	no	none	NA	NA	NA	NA	yes	no	NA	NA	NA	no	no	NA	yes	NA	no	NA	NA
1238/1/1/FNIF	NP-1238-16-yes-502509-0mnth-1days-R07-P3-A03		no	no	1238/1/1/FNIF	GTCGTCCTAAAT	NP	NA	NA	NA	NA	50.5	9928	4839	2012/12/06	2012/12/05	1	no	NA	NA	NA	summer	NA	NA	NA	NA	#N/A	#N/A	NA	NA	yes	one	NA	NA	NA	NA	no	no	NA	NA	NA	no	no	NA	no	NA	no	NA	NA
1238/1/1/FNIF	NP-1238-16-yes-106877-8mnth-238days-R07-P3-A04		yes	yes	1238/1/1/FNIF	ATGTACGGCGAC	NP	NA	NA	NA	NA	275757.18	51988	32933	2013/07/31	2012/12/05	238	yes	T08	C	winter	summer	female	vaginal	39	middle	-0.826426909	middle	no	T01	yes	one	no	no	no	no	no	no	low	primary_some secondary	no	no	no	no	no	no	no	HIV_exposed_uninfected	-0.72
1299/1/1/NBIF	NP-1299-15-no-503319-0mnth-0days-R07-P3-A05		no	no	1299/1/1/NBIF	GCTAATTACGCT	NP	NA	NA	NA	NA	161.67	19439	8883	2013/01/08	2013/01/08	0	no	NA	NA	NA	summer	NA	NA	NA	NA	#N/A	#N/A	NA	NA	no	one	NA	NA	NA	NA	no	no	NA	NA	NA	no	no	NA	no	NA	yes	NA	NA
1299/1/1/NBIF	NP-1299-15-no-107917-8mnth-238days-R07-P3-A07		yes	no	1299/1/1/NBIF	ACACAAAGGGAG	NP	NA	NA	NA	NA	4295.72	50281	28024	2013/09/03	2013/01/08	238	yes	T08	C	spring	summer	female	vaginal	41	high	1.152073172	high	no	T01	no	one	no	no	yes	no	no	no	low	primary_some secondary	no	no	no	no	no	no	yes	HIV_unexposed	0.21
1305/1/1/RKIF	NP-1305-16-yes-504263-0mnth-1days-R07-P3-A08		no	no	1305/1/1/RKIF	TGCTATATCTGG	NP	NA	NA	NA	NA	156.43	16503	7025	2013/02/16	2013/02/15	1	no	NA	NA	NA	summer	NA	NA	NA	NA	#N/A	#N/A	NA	NA	yes	one	NA	NA	NA	NA	no	yes	NA	NA	NA	no	no	NA	no	NA	no	NA	NA
1305/1/1/RKIF	NP-1305-16-yes-109557-8mnth-237days-R07-P3-A09		yes	yes	1305/1/1/RKIF	TCCAGGCTTAAT	NP	NA	NA	NA	NA	2510.6	43124	29861	2013/10/10	2013/02/15	237	yes	T08	C	spring	summer	male	vaginal	41	high	-1.819633129	low	no	T01	yes	one	no	no	yes	no	no	yes	low	primary_some secondary	no	no	no	no	no	no	no	HIV_unexposed	-0.9
1158/1/1/TSIF	NP-1158-16-yes-100890-2mnth-57days-R07-P3-A10		yes	no	1158/1/1/TSIF	TGAGTTCGCTAT	NP	NA	NA	NA	NA	91179.93	33143	20446	2012/11/06	2012/09/10	57	yes	T02	A	spring	spring	female	vaginal	39	middle	-0.200678615	middle	yes	T02	yes	two_three	no	no	yes	no	no	no	high	primary_some secondary	no	no	no	no	no	no	no	HIV_unexposed	2.62
1158/1/1/TSIF	NP-1158-16-yes-101633-4mnth-136days-R07-P3-A11		yes	no	1158/1/1/TSIF	AAGGTGTAAGGT	NP	NA	NA	NA	NA	10930.97	36315	20773	2013/01/24	2012/09/10	136	yes	T04	B	summer	spring	female	vaginal	39	middle	-0.200678615	middle	no	T02	yes	two_three	no	no	yes	no	no	no	high	primary_some secondary	no	no	no	no	no	no	no	HIV_unexposed	2.62
1158/1/1/TSIF	NP-1158-16-yes-101918-5mnth-151days-R07-P3-A12		yes	no	1158/1/1/TSIF	GAGAGAATGATC	NP	NA	NA	NA	NA	17405.36	28478	16695	2013/02/08	2012/09/10	151	yes	T05	B	summer	spring	female	vaginal	39	middle	-0.200678615	middle	no	T02	yes	two_three	no	no	yes	no	no	no	high	primary_some secondary	no	no	no	no	no	no	no	HIV_unexposed	2.62
1235/1/1/NKIF	NP-1235-16-no-101042-1mnth-42days-R07-P3-B01		no	no	1235/1/1/NKIF	CTTGCTGAAGAC	NP	NA	NA	NA	NA	48.89	8108	3589	2012/11/22	2012/10/11	42	no	NA	NA	NA	spring	NA	NA	NA	NA	#N/A	#N/A	NA	NA	no	none	NA	NA	NA	NA	yes	no	NA	NA	NA	no	no	NA	yes	NA	no	NA	NA
1235/1/1/NKIF	NP-1235-16-no-105393-9mnth-273days-R07-P3-B02		yes	no	1235/1/1/NKIF	CTCCTGAAAGTT	NP	NA	NA	NA	NA	7452.57	33711	20567	2013/07/11	2012/10/11	273	yes	T09	C	winter	spring	male	vaginal	34	low	1.697137232	high	no	none	no	none	no	no	yes	yes	yes	no	middle	primary_some secondary	no	no	no	no	yes	no	no	HIV_exposed_uninfected	0.79
1238/1/1/FNIF	NP-1238-16-yes-101394-1mnth-33days-R07-P3-B03		yes	no	1238/1/1/FNIF	CCTTGGCTATCC	NP	NA	NA	NA	NA	6336.81	27142	15494	2013/01/07	2012/12/05	33	yes	T01	A	summer	summer	female	vaginal	39	middle	-0.826426909	middle	yes	T01	yes	one	no	no	no	no	no	no	low	primary_some secondary	no	no	no	no	no	no	no	HIV_exposed_uninfected	-0.72
1238/1/1/FNIF	NP-1238-16-yes-108260-9mnth-275days-R07-P3-B04		yes	yes	1238/1/1/FNIF	TAATCGGATTCC	NP	NA	NA	NA	NA	10728.6	44574	28754	2013/09/06	2012/12/05	275	yes	T09	C	spring	summer	female	vaginal	39	middle	-0.826426909	middle	no	T01	yes	one	no	no	no	no	no	no	low	primary_some secondary	no	no	no	no	no	no	no	HIV_exposed_uninfected	-0.72
1299/1/1/NBIF	NP-1299-15-no-101865-1mnth-30days-R07-P3-B05		yes	yes	1299/1/1/NBIF	GTCATTCACGAG	NP	NA	NA	NA	NA	726.25	20806	10494	2013/02/07	2013/01/08	30	yes	T01	A	summer	summer	female	vaginal	41	high	1.152073172	high	yes	T01	no	one	no	no	yes	no	no	no	low	primary_some secondary	no	no	no	no	no	no	yes	HIV_unexposed	0.21
1299/1/1/NBIF	NP-1299-15-no-109884-9mnth-281days-R07-P3-B07		yes	no	1299/1/1/NBIF	TTAGGTGCAGCT	NP	NA	NA	NA	NA	39419.61	31445	17179	2013/10/16	2013/01/08	281	yes	T09	C	spring	summer	female	vaginal	41	high	1.152073172	high	no	T01	no	one	no	no	yes	no	no	no	low	primary_some secondary	no	no	no	no	no	no	yes	HIV_unexposed	0.21
1305/1/1/RKIF	NP-1305-16-yes-102575-1mnth-27days-R07-P3-B08		yes	yes	1305/1/1/RKIF	AAGTGGACTCTC	NP	NA	NA	NA	NA	1352.26	21414	11872	2013/03/14	2013/02/15	27	yes	T01	A	summer	summer	male	vaginal	41	high	-1.819633129	low	yes	T01	yes	one	no	no	yes	no	no	yes	low	primary_some secondary	no	no	no	no	no	no	no	HIV_unexposed	-0.9
1305/1/1/RKIF	NP-1305-16-yes-110510-9mnth-269days-R07-P3-B09		yes	yes	1305/1/1/RKIF	GATAGAAAGCCA	NP	NA	NA	NA	NA	29383.3	48160	27189	2013/11/11	2013/02/15	269	yes	T09	C	spring	summer	male	vaginal	41	high	-1.819633129	low	no	T01	yes	one	no	no	yes	no	no	yes	low	primary_some secondary	no	no	no	no	no	no	no	HIV_unexposed	-0.9
1158/1/1/TSIF	NP-1158-16-yes-103042-7mnth-211days-R07-P3-B10		yes	yes	1158/1/1/TSIF	CACACAGCGTTA	NP	NA	NA	NA	NA	2620.79	26736	15872	2013/04/09	2012/09/10	211	yes	T07	C	autumn	spring	female	vaginal	39	middle	-0.200678615	middle	no	T02	yes	two_three	no	no	yes	no	no	no	high	primary_some secondary	no	no	no	no	no	no	no	HIV_unexposed	2.62
1158/1/1/TSIF	NP-1158-16-yes-103669-8mnth-239days-R07-P3-B11		yes	yes	1158/1/1/TSIF	GTAAGCACCTAC	NP	NA	NA	NA	NA	10600.27	37833	26858	2013/05/07	2012/09/10	239	yes	T08	C	autumn	spring	female	vaginal	39	middle	-0.200678615	middle	no	T02	yes	two_three	no	no	yes	no	no	no	high	primary_some secondary	no	no	no	no	no	no	no	HIV_unexposed	2.62
1158/1/1/TSIF	NP-1158-16-yes-104539-9mnth-274days-R07-P3-B12		yes	yes	1158/1/1/TSIF	TACGGTATGTCT	NP	NA	NA	NA	NA	812.4	28843	18167	2013/06/11	2012/09/10	274	yes	T09	C	winter	spring	female	vaginal	39	middle	-0.200678615	middle	no	T02	yes	two_three	no	no	yes	no	no	no	high	primary_some secondary	no	no	no	no	no	no	no	HIV_unexposed	2.62
1235/1/1/NKIF	NP-1235-16-no-101173-2mnth-56days-R07-P3-C01		no	no	1235/1/1/NKIF	GGAGGTTATCCG	NP	NA	NA	NA	NA	239.05	25332	14031	2012/12/06	2012/10/11	56	no	NA	NA	NA	spring	NA	NA	NA	NA	#N/A	#N/A	NA	NA	no	none	NA	NA	NA	NA	yes	no	NA	NA	NA	no	no	NA	yes	NA	no	NA	NA
1235/1/1/NKIF	NP-1235-16-no-107154-10mnth-300days-R07-P3-C02		yes	no	1235/1/1/NKIF	TTATCACGTGCA	NP	NA	NA	NA	NA	910.34	23053	13828	2013/08/07	2012/10/11	300	yes	T10	C	winter	spring	male	vaginal	34	low	1.697137232	high	no	none	no	none	no	no	yes	yes	yes	no	middle	primary_some secondary	no	no	no	yes	yes	no	no	HIV_exposed_uninfected	0.79
1238/1/1/FNIF	NP-1238-16-yes-101792-2mnth-57days-R07-P3-C03		no	no	1238/1/1/FNIF	CGTAACCAACCA	NP	NA	NA	NA	NA	47.67	27215	14135	2013/01/31	2012/12/05	57	no	NA	NA	NA	summer	NA	NA	NA	NA	#N/A	#N/A	NA	NA	yes	one	NA	NA	NA	NA	no	no	NA	NA	NA	no	no	NA	no	NA	no	NA	NA
1238/1/1/FNIF	NP-1238-16-yes-109573-10mnth-309days-R07-P3-C04		yes	yes	1238/1/1/FNIF	AACCATCGGGTG	NP	NA	NA	NA	NA	213988.74	53830	34196	2013/10/10	2012/12/05	309	yes	T10	C	spring	summer	female	vaginal	39	middle	-0.826426909	middle	no	T01	yes	one	no	no	no	no	no	no	low	primary_some secondary	no	no	no	no	no	no	no	HIV_exposed_uninfected	-0.72
1299/1/1/NBIF	NP-1299-15-no-102673-2mnth-70days-R07-P3-C05		yes	yes	1299/1/1/NBIF	TAGAACTCACCT	NP	NA	NA	NA	NA	14540.88	42908	26205	2013/03/19	2013/01/08	70	yes	T02	A	summer	summer	female	vaginal	41	high	1.152073172	high	no	T01	no	one	no	no	yes	no	no	no	low	primary_some secondary	no	no	no	no	no	no	yes	HIV_unexposed	0.21
1299/1/1/NBIF	NP-1299-15-no-110549-10mnth-308days-R07-P3-C07		yes	no	1299/1/1/NBIF	CATCGGTCAAGG	NP	NA	NA	NA	NA	5476.03	39390	22073	2013/11/12	2013/01/08	308	yes	T10	C	spring	summer	female	vaginal	41	high	1.152073172	high	no	T01	no	one	no	no	yes	no	no	no	low	primary_some secondary	no	no	no	no	no	no	yes	HIV_unexposed	0.21
1305/1/1/RKIF	NP-1305-16-yes-103171-2mnth-55days-R07-P3-C08		yes	yes	1305/1/1/RKIF	TACGTCCCGTTC	NP	NA	NA	NA	NA	40421.57	45582	29874	2013/04/11	2013/02/15	55	yes	T02	A	autumn	summer	male	vaginal	41	high	-1.819633129	low	no	T01	yes	one	no	no	yes	no	no	yes	low	primary_some secondary	no	no	no	no	no	no	no	HIV_unexposed	-0.9
1305/1/1/RKIF	NP-1305-16-yes-111618-10mnth-307days-R07-P3-C09		yes	yes	1305/1/1/RKIF	TGTTTGAGCTGT	NP	NA	NA	NA	NA	4822	45128	24284	2013/12/19	2013/02/15	307	yes	T10	C	summer	summer	male	vaginal	41	high	-1.819633129	low	no	T01	yes	one	no	no	yes	no	no	yes	low	primary_some secondary	no	no	no	no	no	no	no	HIV_unexposed	-0.9
1158/1/1/TSIF	NP-1158-16-yes-107022-10mnth-309days-R07-P3-C10		yes	yes	1158/1/1/TSIF	TCGAGTTTGGTT	NP	NA	NA	NA	NA	1906.65	37033	24234	2013/07/16	2012/09/10	309	yes	T10	C	winter	spring	female	vaginal	39	middle	-0.200678615	middle	no	T02	yes	two_three	no	no	yes	no	no	no	high	primary_some secondary	no	no	no	no	no	no	no	HIV_unexposed	2.62
1158/1/1/TSIF	NP-1158-16-yes-107463-11mnth-337days-R07-P3-C11		yes	yes	1158/1/1/TSIF	CATCCAAATGCG	NP	NA	NA	NA	NA	478.22	13534	6998	2013/08/13	2012/09/10	337	yes	T11	C	winter	spring	female	vaginal	39	middle	-0.200678615	middle	no	T02	yes	two_three	no	no	yes	no	no	no	high	primary_some secondary	no	no	no	no	no	no	no	HIV_unexposed	2.62
1158/1/1/TSIF	NP-1158-16-yes-108355-12mnth-365days-R07-P3-C12		yes	yes	1158/1/1/TSIF	CGCATGAGGATC	NP	NA	NA	NA	NA	4005.97	21567	11747	2013/09/10	2012/09/10	365	yes	T12	C	spring	spring	female	vaginal	39	middle	-0.200678615	middle	no	T02	yes	two_three	no	no	yes	no	no	no	high	primary_some secondary	no	no	no	no	no	no	no	HIV_unexposed	2.62
1235/1/1/NKIF	NP-1235-16-no-101384-3mnth-85days-R07-P3-D01		yes	no	1235/1/1/NKIF	TAAAGTCACCCT	NP	NA	NA	NA	NA	333.07	22474	10447	2013/01/04	2012/10/11	85	yes	T03	A	summer	spring	male	vaginal	34	low	1.697137232	high	no	none	no	none	no	no	yes	yes	yes	no	middle	primary_some secondary	no	no	no	no	yes	no	no	HIV_exposed_uninfected	0.79
1235/1/1/NKIF	NP-1235-16-no-108425-11mnth-336days-R07-P3-D02		yes	no	1235/1/1/NKIF	TGGACACCGAAC	NP	NA	NA	NA	NA	706.68	13871	6685	2013/09/12	2012/10/11	336	yes	T11	C	spring	spring	male	vaginal	34	low	1.697137232	high	no	none	no	none	no	no	yes	yes	yes	no	middle	primary_some secondary	no	no	no	yes	yes	no	no	HIV_exposed_uninfected	0.79
1238/1/1/FNIF	NP-1238-16-yes-102231-3mnth-86days-R07-P3-D03		yes	no	1238/1/1/FNIF	CATTTGGACGAC	NP	NA	NA	NA	NA	1548.16	33181	19205	2013/03/01	2012/12/05	86	yes	T03	A	summer	summer	female	vaginal	39	middle	-0.826426909	middle	no	T01	yes	one	no	no	no	no	no	no	low	primary_some secondary	no	no	no	no	no	no	no	HIV_exposed_uninfected	-0.72
1238/1/1/FNIF	NP-1238-16-yes-511864-11mnth-342days-R07-P3-D04		yes	yes	1238/1/1/FNIF	TACCTCTCAGAA	NP	NA	NA	NA	NA	21548.64	30106	17312	2013/11/12	2012/12/05	342	yes	T11	C	spring	summer	female	vaginal	39	middle	-0.826426909	middle	no	T01	yes	one	no	no	no	no	no	no	low	primary_some secondary	no	no	no	no	no	no	no	HIV_exposed_uninfected	-0.72
1299/1/1/NBIF	NP-1299-15-no-103217-3mnth-98days-R07-P3-D05		yes	yes	1299/1/1/NBIF	AGATAGGACAGG	NP	NA	NA	NA	NA	1775.45	38732	24654	2013/04/16	2013/01/08	98	yes	T03	A	autumn	summer	female	vaginal	41	high	1.152073172	high	no	T01	no	one	no	no	yes	no	no	no	low	primary_some secondary	no	no	no	no	no	no	yes	HIV_unexposed	0.21
1299/1/1/NBIF	NP-1299-15-no-110991-11mnth-322days-R07-P3-D07		yes	no	1299/1/1/NBIF	TGAGGATGATAG	NP	NA	NA	NA	NA	11486.49	38323	20943	2013/11/26	2013/01/08	322	yes	T11	C	spring	summer	female	vaginal	41	high	1.152073172	high	no	T01	no	one	no	no	yes	no	no	no	low	primary_some secondary	no	no	no	no	no	yes	yes	HIV_unexposed	0.21
1305/1/1/RKIF	NP-1305-16-yes-104062-3mnth-96days-R07-P3-D08		yes	yes	1305/1/1/RKIF	AAGCCTACACGT	NP	NA	NA	NA	NA	4378.37	28317	13865	2013/05/22	2013/02/15	96	yes	T03	A	autumn	summer	male	vaginal	41	high	-1.819633129	low	no	T01	yes	one	no	no	yes	no	no	yes	low	primary_some secondary	no	no	no	no	no	no	no	HIV_unexposed	-0.9
1305/1/1/RKIF	NP-1305-16-yes-112176-11mnth-335days-R07-P3-D09		yes	yes	1305/1/1/RKIF	ATGGATACGCTC	NP	NA	NA	NA	NA	36334.19	41080	27404	2014/01/16	2013/02/15	335	yes	T11	C	summer	summer	male	vaginal	41	high	-1.819633129	low	no	T01	yes	one	no	no	yes	no	no	yes	low	primary_some secondary	no	no	no	no	no	no	no	HIV_unexposed	-0.9
1158/1/1/TSIF	NP-1158-16-yes-517615-24mnth-724days-R07-P3-D10		yes	no	1158/1/1/TSIF	TTACGAGACGGC	NP	NA	NA	NA	NA	1244.9	15857	8140	2014/09/04	2012/09/10	724	yes	T14	D	spring	spring	female	vaginal	39	middle	-0.200678615	middle	no	T02	yes	two_three	no	no	yes	no	no	no	high	primary_some secondary	no	no	no	no	no	no	no	HIV_unexposed	2.62
1158/1/1/TSIF	NP-1158-16-yes-126982-30mnth-973days-R07-P3-D11		yes	no	1158/1/1/TSIF	CGCACATGTTAT	NP	NA	NA	NA	NA	12201.58	51732	33968	2015/05/11	2012/09/10	973	yes	T15	D	autumn	spring	female	vaginal	39	middle	-0.200678615	middle	no	T02	yes	two_three	no	no	yes	no	no	no	high	primary_some secondary	no	no	no	no	no	no	no	HIV_unexposed	2.62
1266/1/1/NSIF	NP-1266-13-yes-502165-0mnth-0days-R07-P3-D12		no	no	1266/1/1/NSIF	AGGGACGATAAT	NP	NA	NA	NA	NA	243.77	9100	2071	2012/11/16	2012/11/16	0	no	NA	NA	NA	spring	NA	NA	NA	NA	#N/A	#N/A	NA	NA	yes	four_to_six	NA	NA	NA	NA	no	no	NA	NA	NA	no	no	NA	no	NA	no	NA	NA
1235/1/1/NKIF	NP-1235-16-no-101951-4mnth-126days-R07-P3-E01		yes	no	1235/1/1/NKIF	TCGCATGAAGTC	NP	NA	NA	NA	NA	2826.42	22807	12181	2013/02/14	2012/10/11	126	yes	T04	B	summer	spring	male	vaginal	34	low	1.697137232	high	no	none	no	none	no	no	yes	yes	yes	no	middle	primary_some secondary	no	no	no	no	yes	no	no	HIV_exposed_uninfected	0.79
1235/1/1/NKIF	NP-1235-16-no-109701-12mnth-364days-R07-P3-E02		yes	no	1235/1/1/NKIF	GATAGCTGTCTT	NP	NA	NA	NA	NA	1080.57	21353	14211	2013/10/10	2012/10/11	364	yes	T12	C	spring	spring	male	vaginal	34	low	1.697137232	high	no	none	no	none	no	no	yes	yes	yes	no	middle	primary_some secondary	no	no	no	yes	yes	no	no	HIV_exposed_uninfected	0.79
1238/1/1/FNIF	NP-1238-16-yes-103165-4mnth-127days-R07-P3-E03		yes	yes	1238/1/1/FNIF	TGGAGCACGTTG	NP	NA	NA	NA	NA	46683.88	34667	21721	2013/04/11	2012/12/05	127	yes	T04	B	autumn	summer	female	vaginal	39	middle	-0.826426909	middle	no	T01	yes	one	no	no	no	no	no	no	low	primary_some secondary	no	no	no	no	no	no	no	HIV_exposed_uninfected	-0.72
1238/1/1/FNIF	NP-1238-16-yes-111293-12mnth-365days-R07-P3-E04		yes	yes	1238/1/1/FNIF	TTCCGTAGGGAT	NP	NA	NA	NA	NA	17990.72	31688	22267	2013/12/05	2012/12/05	365	yes	T12	C	summer	summer	female	vaginal	39	middle	-0.826426909	middle	no	T01	yes	one	no	no	no	no	no	no	low	primary_some secondary	no	no	no	no	no	no	no	HIV_exposed_uninfected	-0.72
1299/1/1/NBIF	NP-1299-15-no-103823-4mnth-126days-R07-P3-E05		yes	yes	1299/1/1/NBIF	GCGTGTTAAACC	NP	NA	NA	NA	NA	4570.12	34551	22147	2013/05/14	2013/01/08	126	yes	T04	B	autumn	summer	female	vaginal	41	high	1.152073172	high	no	T01	no	one	no	no	yes	no	no	no	low	primary_some secondary	no	no	no	no	no	no	yes	HIV_unexposed	0.21
1299/1/1/NBIF	NP-1299-15-no-112209-12mnth-374days-R07-P3-E07		yes	no	1299/1/1/NBIF	ACCGGCTAGAGT	NP	NA	NA	NA	NA	14543.82	36560	20646	2014/01/17	2013/01/08	374	yes	T12	C	summer	summer	female	vaginal	41	high	1.152073172	high	no	T01	no	one	no	no	yes	no	no	no	low	primary_some secondary	no	no	no	no	no	yes	yes	HIV_unexposed	0.21
1305/1/1/RKIF	NP-1305-16-yes-104862-4mnth-125days-R07-P3-E08		yes	yes	1305/1/1/RKIF	CTGTAGGAGACC	NP	NA	NA	NA	NA	1013.03	43788	28979	2013/06/20	2013/02/15	125	yes	T04	B	winter	summer	male	vaginal	41	high	-1.819633129	low	no	T01	yes	one	no	no	yes	no	no	yes	low	primary_some secondary	no	no	no	no	no	no	no	HIV_unexposed	-0.9
1305/1/1/RKIF	NP-1305-16-yes-112874-12mnth-362days-R07-P3-E09		yes	yes	1305/1/1/RKIF	CCATTCGCCCAT	NP	NA	NA	NA	NA	11746.44	38054	26144	2014/02/12	2013/02/15	362	yes	T12	C	summer	summer	male	vaginal	41	high	-1.819633129	low	no	T01	yes	one	no	no	yes	yes	no	yes	low	primary_some secondary	no	no	no	no	no	no	no	HIV_unexposed	-0.9
1266/1/1/NSIF	NP-1266-13-yes-101693-2mnth-74days-R07-P3-E10		yes	no	1266/1/1/NSIF	CGAGATACCCAG	NP	NA	NA	NA	NA	1553.22	56802	32665	2013/01/29	2012/11/16	74	yes	T02	A	summer	spring	male	vaginal	38	middle	-0.328884576	middle	yes	T03	yes	four_to_six	no	no	yes	no	no	no	middle	primary_some secondary	no	no	no	no	no	no	no	HIV_unexposed	-1.27
1266/1/1/NSIF	NP-1266-13-yes-101893-3mnth-83days-R07-P3-E11		yes	no	1266/1/1/NSIF	CGATTTCTCAAG	NP	NA	NA	NA	NA	16764.8	34208	18311	2013/02/07	2012/11/16	83	yes	T03	A	summer	spring	male	vaginal	38	middle	-0.328884576	middle	yes	T03	yes	four_to_six	no	no	yes	no	no	no	middle	primary_some secondary	no	no	no	no	no	no	no	HIV_unexposed	-1.27
1266/1/1/NSIF	NP-1266-13-yes-102744-4mnth-126days-R07-P3-E12		yes	yes	1266/1/1/NSIF	ATAGCGGTCTGG	NP	NA	NA	NA	NA	8859.51	34787	20575	2013/03/22	2012/11/16	126	yes	T04	B	summer	spring	male	vaginal	38	middle	-0.328884576	middle	yes	T06	yes	four_to_six	no	no	yes	no	no	no	middle	primary_some secondary	no	no	no	no	no	no	no	HIV_unexposed	-1.27
1235/1/1/NKIF	NP-1235-16-no-102563-5mnth-154days-R07-P3-F01		no	no	1235/1/1/NKIF	TTGCAGACAGGC	NP	NA	NA	NA	NA	97.94	7576	3477	2013/03/14	2012/10/11	154	no	NA	NA	NA	spring	NA	NA	NA	NA	#N/A	#N/A	NA	NA	no	none	NA	NA	NA	NA	yes	no	NA	NA	NA	no	no	NA	yes	NA	no	NA	NA
1235/1/1/NKIF	NP-1235-16-no-114638-18mnth-545days-R07-P3-F02		no	no	1235/1/1/NKIF	TGACCGGTCAAT	NP	NA	NA	NA	NA	33.05	14638	6551	2014/04/09	2012/10/11	545	no	NA	NA	NA	spring	NA	NA	NA	NA	#N/A	#N/A	NA	NA	no	none	NA	NA	NA	NA	yes	no	NA	NA	NA	no	no	NA	yes	NA	no	NA	NA
1238/1/1/FNIF	NP-1238-16-yes-103768-5mnth-155days-R07-P3-F03		yes	yes	1238/1/1/FNIF	GCGACTTGTGTA	NP	NA	NA	NA	NA	23445.98	44437	31485	2013/05/09	2012/12/05	155	yes	T05	B	autumn	summer	female	vaginal	39	middle	-0.826426909	middle	no	T01	yes	one	no	no	no	no	no	no	low	primary_some secondary	no	no	no	no	no	no	no	HIV_exposed_uninfected	-0.72
1238/1/1/FNIF	NP-1238-16-yes-116083-18mnth-547days-R07-P3-F04		yes	no	1238/1/1/FNIF	CCTAATGGAACC	NP	NA	NA	NA	NA	81898.49	42862	25603	2014/06/05	2012/12/05	547	yes	T13	D	winter	summer	female	vaginal	39	middle	-0.826426909	middle	no	T01	yes	one	no	no	no	no	no	no	low	primary_some secondary	no	no	no	no	no	no	no	HIV_exposed_uninfected	-0.72
1299/1/1/NBIF	NP-1299-15-no-104521-5mnth-153days-R07-P3-F05		yes	yes	1299/1/1/NBIF	CTCCTACTGTCT	NP	NA	NA	NA	NA	1938.82	36847	24196	2013/06/10	2013/01/08	153	yes	T05	B	winter	summer	female	vaginal	41	high	1.152073172	high	no	T01	no	one	no	no	yes	no	no	no	low	primary_some secondary	no	no	no	no	no	no	yes	HIV_unexposed	0.21
1299/1/1/NBIF	NP-1299-15-no-117252-18mnth-549days-R07-P3-F07		yes	no	1299/1/1/NBIF	TAAGGCCTATCG	NP	NA	NA	NA	NA	12696.06	24126	14462	2014/07/11	2013/01/08	549	yes	T13	D	winter	summer	female	vaginal	41	high	1.152073172	high	no	T01	no	one	no	no	yes	no	no	no	low	primary_some secondary	no	no	no	no	no	no	yes	HIV_unexposed	0.21
1305/1/1/RKIF	NP-1305-16-yes-106702-5mnth-153days-R07-P3-F08		yes	yes	1305/1/1/RKIF	CCTTAAGTCAGT	NP	NA	NA	NA	NA	339188.63	41827	24965	2013/07/18	2013/02/15	153	yes	T05	B	winter	summer	male	vaginal	41	high	-1.819633129	low	no	T01	yes	one	no	no	yes	no	no	yes	low	primary_some secondary	no	no	no	no	no	no	no	HIV_unexposed	-0.9
1305/1/1/RKIF	NP-1305-16-yes-118484-18mnth-549days-R07-P3-F09		yes	no	1305/1/1/RKIF	TACCCAGAGATC	NP	NA	NA	NA	NA	23288.82	41571	23473	2014/08/18	2013/02/15	549	yes	T13	D	winter	summer	male	vaginal	41	high	-1.819633129	low	no	T01	yes	one	no	no	yes	yes	no	yes	low	primary_some secondary	no	no	no	no	no	no	no	HIV_unexposed	-0.9
1266/1/1/NSIF	NP-1266-13-yes-103276-5mnth-153days-R07-P3-F10		yes	yes	1266/1/1/NSIF	CAACGGGTAGTC	NP	NA	NA	NA	NA	14958.02	38565	24469	2013/04/18	2012/11/16	153	yes	T05	B	autumn	spring	male	vaginal	38	middle	-0.328884576	middle	yes	T06	yes	four_to_six	no	no	yes	no	no	no	middle	primary_some secondary	no	no	no	no	no	no	no	HIV_unexposed	-1.27
1266/1/1/NSIF	NP-1266-13-yes-103805-6mnth-178days-R07-P3-F11		yes	yes	1266/1/1/NSIF	TGTGCTGTGTAG	NP	NA	NA	NA	NA	3270.3	39885	26429	2013/05/13	2012/11/16	178	yes	T06	B	autumn	spring	male	vaginal	38	middle	-0.328884576	middle	yes	T06	yes	four_to_six	no	no	yes	no	no	no	middle	primary_some secondary	no	no	no	no	no	no	no	HIV_unexposed	-1.27
1266/1/1/NSIF	NP-1266-13-yes-104635-7mnth-209days-R07-P3-F12		yes	yes	1266/1/1/NSIF	GTTTCTAGAGCT	NP	NA	NA	NA	NA	5952.3	38240	24330	2013/06/13	2012/11/16	209	yes	T07	C	winter	spring	male	vaginal	38	middle	-0.328884576	middle	no	T06	yes	four_to_six	no	no	yes	no	no	no	middle	primary_some secondary	no	no	no	no	no	no	no	HIV_unexposed	-1.27
1235/1/1/NKIF	NP-1235-16-no-103024-6mnth-179days-R07-P3-G01		yes	no	1235/1/1/NKIF	GAGGCCATCAGT	NP	NA	NA	NA	NA	311.9	30865	13340	2013/04/08	2012/10/11	179	yes	T06	B	autumn	spring	male	vaginal	34	low	1.697137232	high	no	none	no	none	no	no	yes	yes	yes	no	middle	primary_some secondary	no	no	no	no	yes	no	no	HIV_exposed_uninfected	0.79
1235/1/1/NKIF	NP-1235-16-no-518772-24mnth-726days-R07-P3-G02		yes	no	1235/1/1/NKIF	TGTGATGGAGAA	NP	NA	NA	NA	NA	454.83	12006	4959	2014/10/07	2012/10/11	726	yes	T14	D	spring	spring	male	vaginal	34	low	1.697137232	high	no	none	no	none	no	no	yes	yes	yes	no	middle	primary_some secondary	no	no	no	no	yes	no	no	HIV_exposed_uninfected	0.79
1238/1/1/FNIF	NP-1238-16-yes-104324-6mnth-180days-R07-P3-G03		yes	yes	1238/1/1/FNIF	ATTCATGGACGC	NP	NA	NA	NA	NA	63878	45708	27879	2013/06/03	2012/12/05	180	yes	T06	B	winter	summer	female	vaginal	39	middle	-0.826426909	middle	no	T01	yes	one	no	no	no	no	no	no	low	primary_some secondary	no	no	no	no	no	no	no	HIV_exposed_uninfected	-0.72
1238/1/1/FNIF	NP-1238-16-yes-520264-24mnth-735days-R07-P3-G04		yes	no	1238/1/1/FNIF	TTCTGGGAACAC	NP	NA	NA	NA	NA	6981.53	25331	12864	2014/12/10	2012/12/05	735	yes	T14	D	summer	summer	female	vaginal	39	middle	-0.826426909	middle	no	T01	yes	one	no	no	no	no	no	no	low	primary_some secondary	no	no	no	no	no	no	no	HIV_exposed_uninfected	-0.72
1299/1/1/NBIF	NP-1299-15-no-105313-6mnth-182days-R07-P3-G05		yes	yes	1299/1/1/NBIF	GTAAGTCGTGGC	NP	NA	NA	NA	NA	3816.6	28846	18276	2013/07/09	2013/01/08	182	yes	T06	B	winter	summer	female	vaginal	41	high	1.152073172	high	no	T01	no	one	no	no	yes	no	no	no	low	primary_some secondary	no	no	no	no	no	no	yes	HIV_unexposed	0.21
1299/1/1/NBIF	NP-1299-15-no-521904-24mnth-758days-R07-P3-G07		yes	no	1299/1/1/NBIF	CACGAGGTCATT	NP	NA	NA	NA	NA	8682.12	38733	16204	2015/02/05	2013/01/08	758	yes	T14	D	summer	summer	female	vaginal	41	high	1.152073172	high	no	T01	no	one	no	no	yes	no	no	no	low	primary_some secondary	no	no	no	no	no	no	yes	HIV_unexposed	0.21
1305/1/1/RKIF	NP-1305-16-yes-107327-6mnth-181days-R07-P3-G08		yes	yes	1305/1/1/RKIF	AACGGCAGCATC	NP	NA	NA	NA	NA	23043.45	44063	27261	2013/08/12	2013/02/15	178	yes	T06	B	winter	summer	male	vaginal	41	high	-1.819633129	low	no	T01	yes	one	no	no	yes	no	no	yes	low	primary_some secondary	no	no	no	no	no	no	no	HIV_unexposed	-0.9
1305/1/1/RKIF	NP-1305-16-yes-523268-24mnth-755days-R07-P3-G09		yes	no	1305/1/1/RKIF	ACCCGTATGATG	NP	NA	NA	NA	NA	15324.71	43573	24924	2015/03/12	2013/02/15	755	yes	T14	D	summer	summer	male	vaginal	41	high	-1.819633129	low	no	T01	yes	one	no	no	yes	yes	no	yes	low	primary_some secondary	no	no	no	no	no	yes	no	HIV_unexposed	-0.9
1266/1/1/NSIF	NP-1266-13-yes-105369-8mnth-237days-R07-P3-G10		yes	yes	1266/1/1/NSIF	AGTTTGCAACGC	NP	NA	NA	NA	NA	13283.94	38636	23962	2013/07/11	2012/11/16	237	yes	T08	C	winter	spring	male	vaginal	38	middle	-0.328884576	middle	no	T06	yes	four_to_six	no	no	yes	no	no	no	middle	primary_some secondary	no	no	no	no	no	no	no	HIV_unexposed	-1.27
1266/1/1/NSIF	NP-1266-13-yes-107492-9mnth-272days-R07-P3-G11		yes	yes	1266/1/1/NSIF	ACGTAGCATTTC	NP	NA	NA	NA	NA	23422.4	31116	19433	2013/08/15	2012/11/16	272	yes	T09	C	winter	spring	male	vaginal	38	middle	-0.328884576	middle	no	T06	yes	four_to_six	no	no	yes	no	no	no	middle	primary_some secondary	no	no	no	no	no	no	no	HIV_unexposed	-1.27
1266/1/1/NSIF	NP-1266-13-yes-108749-10mnth-307days-R07-P3-G12		yes	yes	1266/1/1/NSIF	CACGTCGATGGA	NP	NA	NA	NA	NA	18544.69	37781	21098	2013/09/19	2012/11/16	307	yes	T10	C	spring	spring	male	vaginal	38	middle	-0.328884576	middle	no	T06	yes	four_to_six	no	no	yes	no	no	no	middle	primary_some secondary	no	no	no	no	no	no	no	HIV_unexposed	-1.27
1235/1/1/NKIF	NP-1235-16-no-103728-7mnth-210days-R07-P3-H01		yes	no	1235/1/1/NKIF	TGCGGCATCGAA	NP	WRrepeat	Z	NA	NA	3349.93	23320	12707	2013/05/09	2012/10/11	210	yes	T07	C	autumn	spring	male	vaginal	34	low	1.697137232	high	no	none	no	none	no	no	yes	yes	yes	no	middle	primary_some secondary	no	no	no	no	yes	no	no	HIV_exposed_uninfected	0.79
1235/1/1/NKIF	NP-1235-16-no-127375-30mnth-951days-R07-P3-H02		yes	no	1235/1/1/NKIF	CCTCTACCTACG	NP	NA	NA	NA	NA	10730.45	28392	16498	2015/05/20	2012/10/11	951	yes	T15	D	autumn	spring	male	vaginal	34	low	1.697137232	high	no	none	no	none	no	no	yes	yes	yes	no	middle	primary_some secondary	no	no	no	no	yes	no	no	HIV_exposed_uninfected	0.79
1238/1/1/FNIF	NP-1238-16-yes-102317-7mnth-225days-R07-P3-H03		yes	yes	1238/1/1/FNIF	GTTACGCATTAC	NP	NA	NA	NA	NA	3476.3	39195	25388	2013/07/18	2012/12/05	225	yes	T07	C	winter	summer	female	vaginal	39	middle	-0.826426909	middle	no	T01	yes	one	no	no	no	no	no	no	low	primary_some secondary	no	no	no	no	no	no	no	HIV_exposed_uninfected	-0.72
1238/1/1/FNIF	NP-1238-16-yes-128276-30mnth-917days-R07-P3-H04		yes	no	1238/1/1/FNIF	ATTATACCTCGG	NP	NA	NA	NA	NA	11904.52	40787	26913	2015/06/10	2012/12/05	917	yes	T15	D	winter	summer	female	vaginal	39	middle	-0.826426909	middle	no	T01	yes	one	no	no	no	no	no	no	low	primary_some secondary	no	no	no	no	no	no	no	HIV_exposed_uninfected	-0.72
1299/1/1/NBIF	NP-1299-15-no-130096-30mnth-923days-R07-P3-H07		yes	no	1299/1/1/NBIF	CACATGCCTAAG	NP	NA	NA	NA	NA	17134.25	43386	20992	2015/07/20	2013/01/08	923	yes	T15	D	winter	summer	female	vaginal	41	high	1.152073172	high	no	T01	no	one	no	no	yes	yes	no	no	low	primary_some secondary	no	no	no	no	no	no	yes	HIV_unexposed	0.21
1305/1/1/RKIF	NP-1305-16-yes-108423-7mnth-209days-R07-P3-H08		yes	yes	1305/1/1/RKIF	CTGGCCTAGGAA	NP	NA	NA	NA	NA	19769.1	58784	38593	2013/09/12	2013/02/15	209	yes	T07	C	spring	summer	male	vaginal	41	high	-1.819633129	low	no	T01	yes	one	no	no	yes	no	no	yes	low	primary_some secondary	no	no	no	no	no	no	no	HIV_unexposed	-0.9
1305/1/1/RKIF	NP-1305-16-yes-132036-30mnth-914days-R07-P3-H09		yes	no	1305/1/1/RKIF	CCATAATCCGTA	NP	NA	NA	NA	NA	8431.12	40424	21987	2015/08/18	2013/02/15	914	yes	T15	D	winter	summer	male	vaginal	41	high	-1.819633129	low	no	T01	yes	one	no	no	yes	yes	no	yes	low	primary_some secondary	no	no	no	no	no	no	no	HIV_unexposed	-0.9
1266/1/1/NSIF	NP-1266-13-yes-308291-11mnth-335days-R07-P3-H10		yes	yes	1266/1/1/NSIF	ACTTATGCGGTT	NP	NA	NA	NA	NA	5389.71	30144	15850	2013/10/17	2012/11/16	335	yes	T11	C	spring	spring	male	vaginal	38	middle	-0.328884576	middle	no	T06	yes	four_to_six	no	no	yes	no	no	no	middle	primary_some secondary	no	no	no	no	no	no	no	HIV_unexposed	-1.27
1266/1/1/NSIF	NP-1266-13-yes-110699-12mnth-363days-R07-P3-H11		yes	yes	1266/1/1/NSIF	GGCAACCTCAGA	NP	NA	NA	NA	NA	14193.7	34436	20801	2013/11/14	2012/11/16	363	yes	T12	C	spring	spring	male	vaginal	38	middle	-0.328884576	middle	no	T06	yes	four_to_six	no	no	yes	no	no	no	middle	primary_some secondary	no	no	no	no	no	no	no	HIV_unexposed	-1.27
1266/1/1/NSIF	NP-1266-13-yes-115568-18mnth-545days-R07-P3-H12		yes	no	1266/1/1/NSIF	AACCACACATCG	NP	NA	NA	NA	NA	26295.27	43807	25423	2014/05/15	2012/11/16	545	yes	T13	D	autumn	spring	male	vaginal	38	middle	-0.328884576	middle	no	T06	yes	four_to_six	no	no	yes	no	no	no	middle	primary_some secondary	no	no	no	no	no	no	no	HIV_unexposed	-1.27
1241/1/1/NSIF	NP-1241-15-yes-502713-0mnth-1days-R07-P4-A01		no	no	1241/1/1/NSIF	TCCCAACTTCGC	NP	WRrepeat	AA	NA	NA	135.02	11186	5210	2012/12/11	2012/12/10	1	no	NA	NA	NA	summer	NA	NA	NA	NA	#N/A	#N/A	NA	NA	yes	one	NA	NA	NA	NA	yes	no	NA	NA	NA	no	no	NA	no	NA	no	NA	NA
1241/1/1/NSIF	NP-1241-15-yes-101457-1mnth-31days-R07-P4-A02		yes	yes	1241/1/1/NSIF	AGTTAGTGCGTC	NP	NA	NA	NA	NA	5602.5	19083	10688	2013/01/10	2012/12/10	31	yes	T01	A	summer	summer	female	caesarean	38	middle	-0.036259529	middle	yes	T01	yes	one	no	no	no	no	yes	no	high	secondary_any tertiary	no	no	no	no	no	no	no	HIV_exposed_uninfected	0.69
1241/1/1/NSIF	NP-1241-15-yes-101809-2mnth-57days-R07-P4-A03		yes	yes	1241/1/1/NSIF	CGATAACATGCC	NP	NA	NA	NA	NA	14004.31	41242	23187	2013/02/05	2012/12/10	57	yes	T02	A	summer	summer	female	caesarean	38	middle	-0.036259529	middle	no	T01	yes	one	no	no	no	yes	yes	no	high	secondary_any tertiary	no	no	no	no	no	no	no	HIV_exposed_uninfected	0.69
1241/1/1/NSIF	NP-1241-15-yes-102410-3mnth-85days-R07-P4-A04		yes	yes	1241/1/1/NSIF	TGTACACGGCGA	NP	NA	NA	NA	NA	6168.61	26975	13739	2013/03/05	2012/12/10	85	yes	T03	A	summer	summer	female	caesarean	38	middle	-0.036259529	middle	no	T01	yes	one	no	no	no	yes	yes	no	high	secondary_any tertiary	no	no	no	no	no	no	no	HIV_exposed_uninfected	0.69
1241/1/1/NSIF	NP-1241-15-yes-103245-4mnth-125days-R07-P4-A05		yes	yes	1241/1/1/NSIF	AATACCGCTTTG	NP	NA	NA	NA	NA	2068.21	31740	18725	2013/04/16	2012/12/10	127	yes	T04	B	autumn	summer	female	caesarean	38	middle	-0.036259529	middle	no	T01	yes	one	no	no	no	yes	yes	no	high	secondary_any tertiary	no	no	no	no	no	no	no	HIV_exposed_uninfected	0.69
1265/1/1/MTIF	NP-1265-16-yes-110214-11mnth-336days-R07-P4-A07		no	no	1265/1/1/MTIF	TGTGTGTGACTT	NP	NA	NA	NA	NA	22.57	36778	20186	2013/10/31	2012/11/29	336	no	NA	NA	NA	spring	NA	NA	NA	NA	#N/A	#N/A	NA	NA	no	none	NA	NA	NA	NA	no	yes	NA	NA	NA	no	yes	NA	no	NA	no	NA	NA
1241/1/1/NSIF	NP-1241-15-yes-103835-5mnth-155days-R07-P4-B01		yes	yes	1241/1/1/NSIF	AACGCCGAATGC	NP	NA	NA	NA	NA	6101.44	28753	16720	2013/05/14	2012/12/10	155	yes	T05	B	autumn	summer	female	caesarean	38	middle	-0.036259529	middle	no	T01	yes	one	no	no	no	yes	yes	no	high	secondary_any tertiary	no	no	no	no	no	no	no	HIV_exposed_uninfected	0.69
1241/1/1/NSIF	NP-1241-15-yes-104515-6mnth-182days-R07-P4-B02		yes	yes	1241/1/1/NSIF	ACGTAAATCGCC	NP	NA	NA	NA	NA	9665.55	47178	32984	2013/06/10	2012/12/10	182	yes	T06	B	winter	summer	female	caesarean	38	middle	-0.036259529	middle	no	T01	yes	one	no	no	no	yes	yes	no	high	secondary_any tertiary	no	no	no	no	no	no	no	HIV_exposed_uninfected	0.69
1241/1/1/NSIF	NP-1241-15-yes-107192-8mnth-239days-R07-P4-B03		yes	no	1241/1/1/NSIF	CCTACTGTGCCT	NP	NA	NA	NA	NA	37130.01	51483	33790	2013/08/06	2012/12/10	239	yes	T08	C	winter	summer	female	caesarean	38	middle	-0.036259529	middle	no	T01	yes	one	no	no	no	yes	yes	no	high	secondary_any tertiary	no	no	no	no	no	no	no	HIV_exposed_uninfected	0.69
1241/1/1/NSIF	NP-1241-15-yes-108292-9mnth-273days-R07-P4-B04		yes	no	1241/1/1/NSIF	CATATCGCAGTT	NP	NA	NA	NA	NA	18592.11	33081	19088	2013/09/09	2012/12/10	273	yes	T09	C	spring	summer	female	caesarean	38	middle	-0.036259529	middle	no	T01	yes	one	no	no	no	yes	yes	no	high	secondary_any tertiary	no	no	no	no	no	no	no	HIV_exposed_uninfected	0.69
1241/1/1/NSIF	NP-1241-15-yes-109825-10mnth-309days-R07-P4-B05		yes	no	1241/1/1/NSIF	TACGTAGTTTCG	NP	NA	NA	NA	NA	13692.6	37007	23338	2013/10/15	2012/12/10	309	yes	T10	C	spring	summer	female	caesarean	38	middle	-0.036259529	middle	no	T01	yes	one	no	no	no	yes	yes	no	high	secondary_any tertiary	no	no	no	no	no	no	no	HIV_exposed_uninfected	0.69
1265/1/1/MTIF	NP-1265-16-yes-109329-10mnth-308days-R07-P4-B07		yes	no	1265/1/1/MTIF	TCGAATCACAGC	NP	NA	NA	NA	NA	10539.04	58142	39980	2013/10/03	2012/11/29	308	yes	T10	C	spring	spring	female	vaginal	39	middle	-0.692973653	middle	no	none	no	none	no	no	yes	no	no	yes	middle	primary_some secondary	no	no	yes	no	no	no	no	HIV_exposed_uninfected	-0.98
1241/1/1/NSIF	NP-1241-15-yes-110561-11mnth-337days-R07-P4-C01		yes	no	1241/1/1/NSIF	TGCACAATGGCG	NP	NA	NA	NA	NA	447436.34	42437	22268	2013/11/12	2012/12/10	337	yes	T11	C	spring	summer	female	caesarean	38	middle	-0.036259529	middle	no	T01	yes	one	no	no	no	yes	yes	no	high	secondary_any tertiary	no	no	no	no	no	no	no	HIV_exposed_uninfected	0.69
1241/1/1/NSIF	NP-1241-15-yes-111325-12mnth-365days-R07-P4-C02		yes	no	1241/1/1/NSIF	AGCGATGCCTTA	NP	NA	NA	NA	NA	13464.43	45317	31128	2013/12/10	2012/12/10	365	yes	T12	C	summer	summer	female	caesarean	38	middle	-0.036259529	middle	no	T01	yes	one	no	no	no	yes	yes	no	high	secondary_any tertiary	no	no	no	no	no	no	no	HIV_exposed_uninfected	0.69
1241/1/1/NSIF	NP-1241-15-yes-114490-18mnth-512days-R07-P4-C03		yes	no	1241/1/1/NSIF	GGATGTAAGTAG	NP	NA	NA	NA	NA	48625.5	37653	23216	2014/05/06	2012/12/10	512	yes	T13	D	autumn	summer	female	caesarean	38	middle	-0.036259529	middle	no	T01	yes	one	no	no	no	yes	yes	no	high	secondary_any tertiary	no	no	no	no	no	no	no	HIV_exposed_uninfected	0.69
1241/1/1/NSIF	NP-1241-15-yes-520302-24mnth-731days-R07-P4-C04		yes	no	1241/1/1/NSIF	ATGAGTTGGAAG	NP	NA	NA	NA	NA	6883.98	43591	23934	2014/12/11	2012/12/10	731	yes	T14	D	summer	summer	female	caesarean	38	middle	-0.036259529	middle	no	T01	yes	one	no	no	no	yes	yes	no	high	secondary_any tertiary	no	no	no	no	no	no	no	HIV_exposed_uninfected	0.69
1241/1/1/NSIF	NP-1241-15-yes-128796-30mnth-926days-R07-P4-C05		yes	no	1241/1/1/NSIF	TTGCTGGTCCTC	NP	NA	NA	NA	NA	72595.08	36436	20511	2015/06/24	2012/12/10	926	yes	T15	D	winter	summer	female	caesarean	38	middle	-0.036259529	middle	no	T01	yes	one	no	no	no	yes	yes	no	high	secondary_any tertiary	no	no	no	no	no	no	no	HIV_exposed_uninfected	0.69
1265/1/1/MTIF	NP-1265-16-yes-110906-12mnth-361days-R07-P4-C07		yes	no	1265/1/1/MTIF	GTCCATAGCTAG	NP	NA	NA	NA	NA	89586.19	41683	23814	2013/11/25	2012/11/29	361	yes	T12	C	spring	spring	female	vaginal	39	middle	-0.692973653	middle	no	none	no	none	no	no	yes	yes	no	yes	middle	primary_some secondary	yes	no	yes	no	no	no	no	HIV_exposed_uninfected	-0.98
1276/1/1/NTIF	NP-1276-15-yes-301733-0mnth-0days-R07-P4-D01		no	no	1276/1/1/NTIF	TCTGCAGTTGGA	NP	NA	NA	NA	NA	77.76	7878	2231	2013/01/29	2013/01/29	0	no	NA	NA	NA	summer	NA	NA	NA	NA	#N/A	#N/A	NA	NA	no	one	NA	NA	NA	NA	no	no	NA	NA	NA	no	no	NA	no	NA	no	NA	NA
1276/1/1/NTIF	NP-1276-15-yes-102179-1mnth-28days-R07-P4-D02		yes	yes	1276/1/1/NTIF	GGCTGTATGGGT	NP	NA	NA	NA	NA	30555.31	37672	19038	2013/02/26	2013/01/29	28	yes	T01	A	summer	summer	male	vaginal	41	high	-1.63702789	low	yes	T01	no	one	no	no	no	no	no	no	low	secondary_any tertiary	no	no	no	no	no	no	no	HIV_unexposed	0
1276/1/1/NTIF	NP-1276-15-yes-102787-2mnth-56days-R07-P4-D03		yes	yes	1276/1/1/NTIF	TGATCAGAAGAG	NP	NA	NA	NA	NA	325037.96	28115	13386	2013/03/26	2013/01/29	56	yes	T02	A	summer	summer	male	vaginal	41	high	-1.63702789	low	no	T01	no	one	no	no	no	no	no	no	low	secondary_any tertiary	no	no	no	no	no	no	no	HIV_unexposed	0
1276/1/1/NTIF	NP-1276-15-yes-103393-3mnth-85days-R07-P4-D04		yes	yes	1276/1/1/NTIF	ATAGGCGATCTC	NP	NA	NA	NA	NA	2218.28	23310	12638	2013/04/24	2013/01/29	85	yes	T03	A	autumn	summer	male	vaginal	41	high	-1.63702789	low	no	T01	no	one	no	no	no	no	no	no	low	secondary_any tertiary	no	no	no	no	no	no	no	HIV_unexposed	0
1276/1/1/NTIF	NP-1276-15-yes-104370-4mnth-126days-R07-P4-D05		yes	yes	1276/1/1/NTIF	CGACATGCTATT	NP	NA	NA	NA	NA	676.41	50535	27422	2013/06/04	2013/01/29	126	yes	T04	B	winter	summer	male	vaginal	41	high	-1.63702789	low	no	T01	no	one	no	no	no	no	no	no	low	secondary_any tertiary	no	no	no	no	no	no	no	HIV_unexposed	0
1265/1/1/MTIF	NP-1265-16-yes-115763-18mnth-543days-R07-P4-D07		yes	no	1265/1/1/MTIF	AACCTCGTCAAG	NP	NA	NA	NA	NA	29888.29	48877	29835	2014/05/26	2012/11/29	543	yes	T13	D	autumn	spring	female	vaginal	39	middle	-0.692973653	middle	no	none	no	none	no	no	yes	yes	no	yes	middle	primary_some secondary	no	no	yes	no	no	no	no	HIV_exposed_uninfected	-0.98
1276/1/1/NTIF	NP-1276-15-yes-104694-5mnth-140days-R07-P4-E01		yes	yes	1276/1/1/NTIF	TACGGGTCTTTA	NP	NA	NA	NA	NA	314776.54	27491	14123	2013/06/18	2013/01/29	140	yes	T05	B	winter	summer	male	vaginal	41	high	-1.63702789	low	no	T01	no	one	no	no	no	no	no	no	low	secondary_any tertiary	no	no	no	no	no	no	no	HIV_unexposed	0
1276/1/1/NTIF	NP-1276-15-yes-106834-6mnth-182days-R07-P4-E02		yes	yes	1276/1/1/NTIF	ATGCGTAGTGCG	NP	NA	NA	NA	NA	35675.17	40833	24833	2013/07/30	2013/01/29	182	yes	T06	B	winter	summer	male	vaginal	41	high	-1.63702789	low	no	T01	no	one	no	no	no	no	no	no	low	secondary_any tertiary	no	no	no	no	no	no	no	HIV_unexposed	0
1276/1/1/NTIF	NP-1276-15-yes-107952-7mnth-211days-R07-P4-E03		no	no	1276/1/1/NTIF	CGTGGTTAGCAT	NP	NA	NA	NA	NA	161.33	8466	3707	2013/08/28	2013/01/29	211	no	NA	NA	NA	summer	NA	NA	NA	NA	#N/A	#N/A	NA	NA	no	one	NA	NA	NA	NA	no	no	NA	NA	NA	no	no	NA	no	NA	no	NA	NA
1276/1/1/NTIF	NP-1276-15-yes-109499-8mnth-252days-R07-P4-E04		yes	no	1276/1/1/NTIF	CGGCGATGTACA	NP	NA	NA	NA	NA	181057.97	22041	12985	2013/10/08	2013/01/29	252	yes	T08	C	spring	summer	male	vaginal	41	high	-1.63702789	low	no	T01	no	one	no	no	no	no	no	no	low	secondary_any tertiary	no	no	no	no	no	no	no	HIV_unexposed	0
1276/1/1/NTIF	NP-1276-15-yes-110159-9mnth-274days-R07-P4-E05		yes	no	1276/1/1/NTIF	AGGATTACTCCG	NP	NA	NA	NA	NA	62206.25	42352	28772	2013/10/30	2013/01/29	274	yes	T09	C	spring	summer	male	vaginal	41	high	-1.63702789	low	no	T01	no	one	no	no	no	no	no	no	low	secondary_any tertiary	no	no	no	no	no	no	no	HIV_unexposed	0
1265/1/1/MTIF	NP-1265-16-yes-520285-24mnth-742days-R07-P4-E07		yes	no	1265/1/1/MTIF	ATATTCCCAGGT	NP	NA	NA	NA	NA	46772.5	21092	12390	2014/12/11	2012/11/29	742	yes	T14	D	summer	spring	female	vaginal	39	middle	-0.692973653	middle	no	none	no	none	no	no	yes	yes	no	yes	middle	primary_some secondary	no	no	yes	no	no	no	no	HIV_exposed_uninfected	-0.98
1276/1/1/NTIF	NP-1276-15-yes-111133-10mnth-307days-R07-P4-F01		yes	no	1276/1/1/NTIF	GGTGAAGATACA	NP	NA	NA	NA	NA	96883.48	54256	38704	2013/12/02	2013/01/29	307	yes	T10	C	summer	summer	male	vaginal	41	high	-1.63702789	low	no	T01	no	one	no	no	no	no	no	no	low	secondary_any tertiary	no	no	no	no	no	no	no	HIV_unexposed	0
1276/1/1/NTIF	NP-1276-15-yes-111772-11mnth-336days-R07-P4-F02		yes	no	1276/1/1/NTIF	TCTTAACGACTG	NP	NA	NA	NA	NA	6502.12	32212	21697	2013/12/31	2013/01/29	336	yes	T11	C	summer	summer	male	vaginal	41	high	-1.63702789	low	no	T01	no	one	no	no	no	no	no	no	low	secondary_any tertiary	no	no	no	no	no	no	no	HIV_unexposed	0
1276/1/1/NTIF	NP-1276-15-yes-112164-12mnth-352days-R07-P4-F03		yes	no	1276/1/1/NTIF	GCCGAGATTGGT	NP	NA	NA	NA	NA	11840.22	27014	17583	2014/01/16	2013/01/29	352	yes	T12	C	summer	summer	male	vaginal	41	high	-1.63702789	low	no	T01	no	one	no	no	no	no	no	no	low	secondary_any tertiary	no	no	no	no	no	no	no	HIV_unexposed	0
1276/1/1/NTIF	NP-1276-15-yes-118012-18mnth-549days-R07-P4-F04		yes	no	1276/1/1/NTIF	TGCTGCTTAACA	NP	NA	NA	NA	NA	18562.84	35421	19640	2014/08/01	2013/01/29	549	yes	T13	D	winter	summer	male	vaginal	41	high	-1.63702789	low	no	T01	no	one	no	no	no	no	no	no	low	secondary_any tertiary	no	no	no	no	no	no	no	HIV_unexposed	0
1276/1/1/NTIF	NP-1276-15-yes-522479-24mnth-755days-R07-P4-F05		yes	no	1276/1/1/NTIF	CCATGGACACAG	NP	NA	NA	NA	NA	627811.35	36593	19985	2015/02/23	2013/01/29	755	yes	T14	D	summer	summer	male	vaginal	41	high	-1.63702789	low	no	T01	no	one	no	no	no	no	no	no	low	secondary_any tertiary	no	no	no	no	no	no	no	HIV_unexposed	0
1265/1/1/MTIF	NP-1265-16-yes-129069-30mnth-944days-R07-P4-F07		yes	no	1265/1/1/MTIF	AATTAGGCAGAG	NP	NA	NA	NA	NA	7656.25	36650	23030	2015/07/01	2012/11/29	944	yes	T15	D	winter	spring	female	vaginal	39	middle	-0.692973653	middle	no	none	no	none	no	no	yes	yes	no	yes	middle	primary_some secondary	no	no	yes	no	no	no	no	HIV_exposed_uninfected	-0.98
1265/1/1/MTIF	NP-1265-16-yes-502462-0mnth-0days-R07-P4-G01		no	no	1265/1/1/MTIF	GACGAGTCAGTC	NP	NA	NA	NA	NA	116.21	7370	2732	2012/11/29	2012/11/29	0	no	NA	NA	NA	spring	NA	NA	NA	NA	#N/A	#N/A	NA	NA	no	none	NA	NA	NA	NA	no	yes	NA	NA	NA	no	yes	NA	no	NA	no	NA	NA
1265/1/1/MTIF	NP-1265-16-yes-101310A-1mnth-28days-R07-P4-G02		yes	yes	1265/1/1/MTIF	AGGCTTTCGTAG	NP	NA	NA	NA	NA	6458.72	29332	13777	2012/12/27	2012/11/29	28	yes	T01	A	summer	spring	female	vaginal	39	middle	-0.692973653	middle	no	none	no	none	no	no	yes	no	no	yes	middle	primary_some secondary	no	no	yes	no	no	no	no	HIV_exposed_uninfected	-0.98
1265/1/1/MTIF	NP-1265-16-yes-101701-2mnth-61days-R07-P4-G03		yes	yes	1265/1/1/MTIF	TGCGCTTGGATA	NP	NA	NA	NA	NA	4597.96	26065	11624	2013/01/29	2012/11/29	61	yes	T02	A	summer	spring	female	vaginal	39	middle	-0.692973653	middle	no	none	no	none	no	no	yes	no	no	yes	middle	primary_some secondary	no	no	yes	no	no	no	no	HIV_exposed_uninfected	-0.98
1265/1/1/MTIF	NP-1265-16-yes-102448-3mnth-98days-R07-P4-G04		yes	yes	1265/1/1/MTIF	ACATAACGCCGT	NP	NA	NA	NA	NA	61546.5	50179	29987	2013/03/07	2012/11/29	98	yes	T03	A	summer	spring	female	vaginal	39	middle	-0.692973653	middle	no	none	no	none	no	no	yes	no	no	yes	middle	primary_some secondary	no	no	yes	no	no	no	no	HIV_exposed_uninfected	-0.98
1265/1/1/MTIF	NP-1265-16-yes-103021-4mnth-130days-R07-P4-G05		yes	yes	1265/1/1/MTIF	ACATCCGCGAAG	NP	NA	NA	NA	NA	6990.54	55746	32844	2013/04/08	2012/11/29	130	yes	T04	B	autumn	spring	female	vaginal	39	middle	-0.692973653	middle	no	none	no	none	no	no	yes	no	no	yes	middle	primary_some secondary	no	no	yes	no	no	no	no	HIV_exposed_uninfected	-0.98
1265/1/1/MTIF	NP-1265-16-yes-103563-5mnth-154days-R07-P4-H01		yes	yes	1265/1/1/MTIF	AGCTATCCACGA	NP	NA	NA	NA	NA	34954.7	68162	44033	2013/05/02	2012/11/29	154	yes	T05	B	autumn	spring	female	vaginal	39	middle	-0.692973653	middle	no	none	no	none	no	no	yes	no	no	yes	middle	primary_some secondary	no	no	yes	no	no	no	no	HIV_exposed_uninfected	-0.98
1265/1/1/MTIF	NP-1265-16-yes-104179-6mnth-179days-R07-P4-H02		yes	yes	1265/1/1/MTIF	CTCGGCAATTAT	NP	NA	NA	NA	NA	48823.14	63859	38260	2013/05/27	2012/11/29	179	yes	T06	B	autumn	spring	female	vaginal	39	middle	-0.692973653	middle	no	none	no	none	no	no	yes	no	no	yes	middle	primary_some secondary	no	no	yes	no	no	no	no	HIV_exposed_uninfected	-0.98
1265/1/1/MTIF	NP-1265-16-yes-104991-7mnth-210days-R07-P4-H03		yes	no	1265/1/1/MTIF	GATCTTCAGTAC	NP	NA	NA	NA	NA	18430.16	51618	33574	2013/06/27	2012/11/29	210	yes	T07	C	winter	spring	female	vaginal	39	middle	-0.692973653	middle	no	none	no	none	no	no	yes	no	no	yes	middle	primary_some secondary	no	no	yes	no	no	no	no	HIV_exposed_uninfected	-0.98
1265/1/1/MTIF	NP-1265-16-yes-106782-8mnth-238days-R07-P4-H04		yes	no	1265/1/1/MTIF	GCAAAGCAAAGT	NP	NA	NA	NA	NA	3235.63	52727	32391	2013/07/25	2012/11/29	238	yes	T08	C	winter	spring	female	vaginal	39	middle	-0.692973653	middle	no	none	no	none	no	no	yes	no	no	yes	middle	primary_some secondary	no	no	yes	no	no	no	no	HIV_exposed_uninfected	-0.98
1265/1/1/MTIF	NP-1265-16-yes-108118-9mnth-274days-R07-P4-H05		yes	no	1265/1/1/MTIF	ACTACAGCCTAT	NP	NA	NA	NA	NA	152555.64	59834	36273	2013/08/30	2012/11/29	274	yes	T09	C	winter	spring	female	vaginal	39	middle	-0.692973653	middle	no	none	no	none	no	no	yes	no	no	yes	middle	primary_some secondary	no	no	yes	no	no	no	no	HIV_exposed_uninfected	-0.98
1293/1/1/AMIF	NP-1293-15-yes-503015-0mnth-0days-R08-P1-A01		no	no	1293/1/1/AMIF	GAACCAAAGGAT	NP	NA	NA	NA	NA	56.94	15241	6524	2012/12/20	2012/12/20	0	no	NA	NA	NA	summer	NA	NA	NA	NA	#N/A	#N/A	NA	NA	yes	one	NA	NA	NA	NA	no	no	NA	NA	NA	no	no	NA	no	NA	no	NA	NA
1293/1/1/AMIF	NP-1293-15-yes-101549-1mnth-28days-R08-P1-A02		yes	no	1293/1/1/AMIF	TACACGATCTAC	NP	NA	NA	NA	NA	658.23	30322	14596	2013/01/17	2012/12/20	28	yes	T01	A	summer	summer	male	vaginal	36	low	0.811395735	middle	yes	T01	yes	one	yes	yes	yes	no	no	no	low	primary_some secondary	no	no	no	no	no	no	no	HIV_unexposed	0
1293/1/1/AMIF	NP-1293-15-yes-102822-3mnth-97days-R08-P1-A03		yes	no	1293/1/1/AMIF	GCGATATATCGC	NP	NA	NA	NA	NA	4341.51	50749	27069	2013/03/27	2012/12/20	97	yes	T03	A	summer	summer	male	vaginal	36	low	0.811395735	middle	no	T01	yes	one	yes	yes	yes	no	no	no	low	primary_some secondary	no	no	no	no	no	no	no	HIV_unexposed	0
1293/1/1/AMIF	NP-1293-15-yes-103454-4mnth-126days-R08-P1-A04		yes	yes	1293/1/1/AMIF	CAGTGCATATGC	NP	NA	NA	NA	NA	940.44	36024	21265	2013/04/25	2012/12/20	126	yes	T04	B	autumn	summer	male	vaginal	36	low	0.811395735	middle	no	T01	yes	one	yes	yes	yes	no	no	no	low	primary_some secondary	no	no	no	no	no	no	no	HIV_unexposed	0
1293/1/1/AMIF	NP-1293-15-yes-104076-5mnth-154days-R08-P1-A05		yes	yes	1293/1/1/AMIF	TCCAAAGTGTTC	NP	NA	NA	NA	NA	49068.74	42957	25507	2013/05/23	2012/12/20	154	yes	T05	B	autumn	summer	male	vaginal	36	low	0.811395735	middle	no	T01	yes	one	yes	yes	yes	no	no	no	low	primary_some secondary	no	no	no	no	no	no	no	HIV_unexposed	0
1352/1/1/AMIF	NP-1352-15-yes-120040-18mnth-549days-R08-P1-A06		no	no	1352/1/1/AMIF	GGCCACGTAGTA	NP	NA	NA	NA	NA	5482.82	39282	25378	2014/10/13	2013/04/12	549	no	NA	NA	NA	#N/A	NA	NA	NA	NA	#N/A	#N/A	NA	NA	#N/A	#N/A	NA	NA	NA	NA	#N/A	#N/A	NA	NA	NA	#N/A	#N/A	NA	#N/A	NA	#N/A	NA	NA
1309/1/1/TMIF	NP-1309-14-yes-504123-0mnth-1days-R08-P1-A07		no	no	1309/1/1/TMIF	AGTAGAGGGATG	NP	NA	NA	NA	NA	103.91	43960	22316	2013/02/06	2013/02/05	1	no	NA	NA	NA	summer	NA	NA	NA	NA	#N/A	#N/A	NA	NA	yes	one	NA	NA	NA	NA	no	yes	NA	NA	NA	no	no	NA	no	NA	no	NA	NA
1309/1/1/TMIF	NP-1309-14-yes-108280-7mnth-213days-R08-P1-A08		yes	yes	1309/1/1/TMIF	GAGTGGTAGAGA	NP	NA	NA	NA	NA	2935.76	29854	17737	2013/09/06	2013/02/05	213	yes	T07	C	spring	summer	female	vaginal	40	middle	-1.013288458	low	no	T01	yes	one	no	no	yes	no	no	yes	low	primary_some secondary	no	no	no	no	no	no	no	HIV_unexposed	-0.03
1295/1/1/NMIF	NP-1295-14-yes-502542-0mnth-0days-R08-P1-A09		no	no	1295/1/1/NMIF	GAACTAGTCACC	NP	NA	NA	NA	NA	12.3	14965	3267	2012/12/08	2012/12/08	0	no	NA	NA	NA	summer	NA	NA	NA	NA	#N/A	#N/A	NA	NA	no	none	NA	NA	NA	NA	no	no	NA	NA	NA	no	no	NA	no	NA	no	NA	NA
1295/1/1/NMIF	NP-1295-14-yes-105326-7mnth-214days-R08-P1-A10		yes	yes	1295/1/1/NMIF	TTGCGCATACTA	NP	NA	NA	NA	NA	25461.19	52385	37520	2013/07/10	2012/12/08	214	yes	T07	C	winter	summer	male	vaginal	38	middle	0.30912034	middle	no	none	no	none	no	yes	yes	no	no	no	low	primary_some secondary	no	no	no	no	no	no	no	HIV_unexposed	0
1319/1/1/LSIF	NP-1319-14-yes-503381-0mnth-0days-R08-P1-A11		no	no	1319/1/1/LSIF	CACGGTTGTGAG	NP	NA	NA	NA	NA	13.68	8437	3306	2013/01/11	2013/01/11	0	no	NA	NA	NA	summer	NA	NA	NA	NA	#N/A	#N/A	NA	NA	no	none	NA	NA	NA	NA	no	yes	NA	NA	NA	no	no	NA	no	NA	no	NA	NA
1319/1/1/LSIF	NP-1319-14-yes-107202-7mnth-208days-R08-P1-A12		no	no	1319/1/1/LSIF	GAAGAAGCGGTA	NP	NA	NA	NA	NA	122.81	27120	18278	2013/08/07	2013/01/11	208	no	NA	NA	NA	summer	NA	NA	NA	NA	#N/A	#N/A	NA	NA	no	none	NA	NA	NA	NA	no	yes	NA	NA	NA	no	no	NA	no	NA	no	NA	NA
1293/1/1/AMIF	NP-1293-15-yes-104793-6mnth-182days-R08-P1-B01		yes	yes	1293/1/1/AMIF	GTATGCGCTGTA	NP	NA	NA	NA	NA	9583.22	31191	18313	2013/06/20	2012/12/20	182	yes	T06	B	winter	summer	male	vaginal	36	low	0.811395735	middle	no	T01	yes	one	yes	yes	yes	no	no	no	low	primary_some secondary	no	no	no	no	no	no	no	HIV_unexposed	0
1293/1/1/AMIF	NP-1293-15-yes-107058-7mnth-210days-R08-P1-B02		yes	yes	1293/1/1/AMIF	GCACACACGTTA	NP	NA	NA	NA	NA	1571.38	26103	14487	2013/07/18	2012/12/20	210	yes	T07	C	winter	summer	male	vaginal	36	low	0.811395735	middle	no	T01	yes	one	yes	yes	yes	no	no	no	low	primary_some secondary	no	no	no	no	no	no	no	HIV_unexposed	0
1293/1/1/AMIF	NP-1293-15-yes-107567-8mnth-238days-R08-P1-B03		yes	yes	1293/1/1/AMIF	TAGGATTGCTCG	NP	NA	NA	NA	NA	6703.96	27806	19630	2013/08/15	2012/12/20	238	yes	T08	C	winter	summer	male	vaginal	36	low	0.811395735	middle	no	T01	yes	one	yes	yes	yes	no	no	no	low	primary_some secondary	no	no	no	no	no	no	no	HIV_unexposed	0
1293/1/1/AMIF	NP-1293-15-yes-108539-9mnth-270days-R08-P1-B04		yes	yes	1293/1/1/AMIF	TCACGGGAGTTG	NP	NA	NA	NA	NA	126509.43	25057	12918	2013/09/16	2012/12/20	270	yes	T09	C	spring	summer	male	vaginal	36	low	0.811395735	middle	no	T01	yes	one	yes	yes	yes	no	no	no	low	primary_some secondary	no	no	no	no	no	no	no	HIV_unexposed	0
1293/1/1/AMIF	NP-1293-15-yes-110014-10mnth-308days-R08-P1-B05		yes	yes	1293/1/1/AMIF	TACAGATGGCTC	NP	NA	NA	NA	NA	42621.48	29118	17237	2013/10/24	2012/12/20	308	yes	T10	C	spring	summer	male	vaginal	36	low	0.811395735	middle	no	T01	yes	one	yes	yes	yes	no	no	no	low	primary_some secondary	no	no	no	no	no	no	no	HIV_unexposed	0
1352/1/1/AMIF	NP-1352-15-yes-525280-24mnth-767days-R08-P1-B06		no	no	1352/1/1/AMIF	TAGGAACTGGCC	NP	NA	NA	NA	NA	122179.55	29841	18123	2015/05/19	2013/04/12	767	no	NA	NA	NA	#N/A	NA	NA	NA	NA	#N/A	#N/A	NA	NA	#N/A	#N/A	NA	NA	NA	NA	#N/A	#N/A	NA	NA	NA	#N/A	#N/A	NA	#N/A	NA	#N/A	NA	NA
1309/1/1/TMIF	NP-1309-14-yes-102426-1mnth-28days-R08-P1-B07		yes	yes	1309/1/1/TMIF	CGCAGCGGTATA	NP	NA	NA	NA	NA	36490.38	31832	16109	2013/03/05	2013/02/05	28	yes	T01	A	summer	summer	female	vaginal	40	middle	-1.013288458	low	yes	T01	yes	one	no	no	yes	no	no	yes	low	primary_some secondary	no	no	no	no	no	no	no	HIV_unexposed	-0.03
1309/1/1/TMIF	NP-1309-14-yes-109229-8mnth-238days-R08-P1-B08		yes	yes	1309/1/1/TMIF	GAAGTTGGAAGT	NP	NA	NA	NA	NA	35963.05	45756	28095	2013/10/01	2013/02/05	238	yes	T08	C	spring	summer	female	vaginal	40	middle	-1.013288458	low	no	T01	yes	one	no	no	yes	no	no	yes	low	primary_some secondary	no	no	no	no	no	no	no	HIV_unexposed	-0.03
1295/1/1/NMIF	NP-1295-14-yes-101481-1mnth-33days-R08-P1-B09		yes	yes	1295/1/1/NMIF	GACGGAACCCAT	NP	NA	NA	NA	NA	26498.73	23595	13366	2013/01/10	2012/12/08	33	yes	T01	A	summer	summer	male	vaginal	38	middle	0.30912034	middle	no	none	no	none	no	yes	yes	no	no	no	low	primary_some secondary	no	no	no	no	no	no	no	HIV_unexposed	0
1295/1/1/NMIF	NP-1295-14-yes-107307-8mnth-241days-R08-P1-B10		yes	yes	1295/1/1/NMIF	ACATTCAGCGCA	NP	NA	NA	NA	NA	64784.56	38296	21888	2013/08/06	2012/12/08	241	yes	T08	C	winter	summer	male	vaginal	38	middle	0.30912034	middle	no	none	no	none	no	yes	yes	no	no	no	low	primary_some secondary	no	no	no	no	no	no	no	HIV_unexposed	0
1319/1/1/LSIF	NP-1319-14-yes-101897-1mnth-27days-R08-P1-B11		yes	yes	1319/1/1/LSIF	GAGGAATAGCAG	NP	NA	NA	NA	NA	2912.42	33837	24164	2013/02/07	2013/01/11	27	yes	T01	A	summer	summer	female	vaginal	39	middle	-0.411101808	middle	no	none	no	none	no	no	yes	no	no	yes	middle	secondary_any tertiary	no	no	no	no	no	no	no	HIV_exposed_uninfected	0.21
1319/1/1/LSIF	NP-1319-14-yes-108222-8mnth-238days-R08-P1-B12		yes	no	1319/1/1/LSIF	TGTTATCGCACA	NP	NA	NA	NA	NA	3383.71	26320	15883	2013/09/06	2013/01/11	238	yes	T08	C	spring	summer	female	vaginal	39	middle	-0.411101808	middle	no	none	no	none	no	no	yes	no	no	yes	middle	secondary_any tertiary	no	no	no	no	no	no	no	HIV_exposed_uninfected	0.21
1293/1/1/AMIF	NP-1293-15-yes-110892-11mnth-336days-R08-P1-C01		yes	yes	1293/1/1/AMIF	GTACATACCGGT	NP	NA	NA	NA	NA	5847.38	30441	17710	2013/11/21	2012/12/20	336	yes	T11	C	spring	summer	male	vaginal	36	low	0.811395735	middle	no	T01	yes	one	yes	yes	yes	no	no	no	low	primary_some secondary	no	no	no	no	no	no	no	HIV_unexposed	0
1293/1/1/AMIF	NP-1293-15-yes-111553-12mnth-363days-R08-P1-C02		yes	yes	1293/1/1/AMIF	CACGCCATAATG	NP	NA	NA	NA	NA	21726.1	33950	17002	2013/12/18	2012/12/20	363	yes	T12	C	summer	summer	male	vaginal	36	low	0.811395735	middle	no	T01	yes	one	yes	yes	yes	no	no	no	low	primary_some secondary	no	no	no	no	no	no	no	HIV_unexposed	0
1293/1/1/AMIF	NP-1293-15-yes-116392-18mnth-539days-R08-P1-C03		yes	no	1293/1/1/AMIF	ATGTGCACGACT	NP	NA	NA	NA	NA	29089.68	27097	17659	2014/06/12	2012/12/20	539	yes	T13	D	winter	summer	male	vaginal	36	low	0.811395735	middle	no	T01	yes	one	yes	yes	yes	no	no	no	low	primary_some secondary	no	no	no	no	no	no	no	HIV_unexposed	0
1293/1/1/AMIF	NP-1293-15-yes-521732-24mnth-764days-R08-P1-C04		yes	no	1293/1/1/AMIF	CTGCTAACGCAA	NP	NA	NA	NA	NA	4312.24	34837	21928	2015/01/23	2012/12/20	764	yes	T14	D	summer	summer	male	vaginal	36	low	0.811395735	middle	no	T01	yes	one	yes	yes	yes	no	no	no	low	primary_some secondary	no	no	no	no	no	no	no	HIV_unexposed	0
1293/1/1/AMIF	NP-1293-15-yes-128820-30mnth-916days-R08-P1-C05		no	no	1293/1/1/AMIF	ACGTGTACCCAA	NP	NA	NA	NA	NA	274.78	26383	15331	2015/06/24	2012/12/20	916	no	NA	NA	NA	summer	NA	NA	NA	NA	#N/A	#N/A	NA	NA	yes	one	NA	NA	NA	NA	no	no	NA	NA	NA	no	no	NA	no	NA	no	NA	NA
1309/1/1/TMIF	NP-1309-14-yes-102969-2mnth-58days-R08-P1-C07		yes	yes	1309/1/1/TMIF	AATGCCTCAACT	NP	NA	NA	NA	NA	249287.61	34394	20780	2013/04/04	2013/02/05	58	yes	T02	A	autumn	summer	female	vaginal	40	middle	-1.013288458	low	no	T01	yes	one	no	no	yes	no	no	yes	low	primary_some secondary	no	no	no	no	no	no	no	HIV_unexposed	-0.03
1309/1/1/TMIF	NP-1309-14-yes-110263-9mnth-272days-R08-P1-C08		yes	yes	1309/1/1/TMIF	TTCCTAGGTGAG	NP	NA	NA	NA	NA	172233.36	36057	22368	2013/11/04	2013/02/05	272	yes	T09	C	spring	summer	female	vaginal	40	middle	-1.013288458	low	no	T01	yes	one	no	no	yes	no	no	yes	low	primary_some secondary	no	no	no	no	no	no	no	HIV_unexposed	-0.03
1295/1/1/NMIF	NP-1295-14-yes-101849-2mnth-60days-R08-P1-C09		yes	yes	1295/1/1/NMIF	CAAGCATGCCTA	NP	NA	NA	NA	NA	8198.65	37265	22562	2013/02/06	2012/12/08	60	yes	T02	A	summer	summer	male	vaginal	38	middle	0.30912034	middle	no	none	no	none	no	yes	yes	no	no	no	low	primary_some secondary	no	no	no	no	no	no	no	HIV_unexposed	0
1295/1/1/NMIF	NP-1295-14-yes-108318-9mnth-276days-R08-P1-C10		yes	yes	1295/1/1/NMIF	ACTGACAGCCAT	NP	NA	NA	NA	NA	45384.56	46853	29031	2013/09/10	2012/12/08	276	yes	T09	C	spring	summer	male	vaginal	38	middle	0.30912034	middle	no	none	no	none	no	yes	yes	no	no	no	low	primary_some secondary	no	no	no	no	no	no	no	HIV_unexposed	0
1319/1/1/LSIF	NP-1319-14-yes-102457-2mnth-55days-R08-P1-C11		yes	yes	1319/1/1/LSIF	CAGCGGTGACAT	NP	NA	NA	NA	NA	4260.75	37429	26002	2013/03/07	2013/01/11	55	yes	T02	A	summer	summer	female	vaginal	39	middle	-0.411101808	middle	no	none	no	none	no	no	yes	no	no	yes	middle	secondary_any tertiary	no	no	no	no	no	no	no	HIV_exposed_uninfected	0.21
1319/1/1/LSIF	NP-1319-14-yes-109711-9mnth-272days-R08-P1-C12		yes	no	1319/1/1/LSIF	TCGTCGATAATC	NP	NA	NA	NA	NA	8204.25	24396	15269	2013/10/10	2013/01/11	272	yes	T09	C	spring	summer	female	vaginal	39	middle	-0.411101808	middle	no	none	no	none	no	no	yes	no	no	yes	middle	secondary_any tertiary	no	no	no	no	no	no	no	HIV_exposed_uninfected	0.21
1304/1/1/NWIF	NP-1304-15-yes-502939-0mnth-1days-R08-P1-D01		no	no	1304/1/1/NWIF	TCCGACACAATT	NP	NA	NA	NA	NA	8.18	10123	4718	2012/12/20	2012/12/19	1	no	NA	NA	NA	summer	NA	NA	NA	NA	#N/A	#N/A	NA	NA	yes	four_to_six	NA	NA	NA	NA	no	no	NA	NA	NA	no	no	NA	no	NA	no	NA	NA
1304/1/1/NWIF	NP-1304-15-yes-101584-1mnth-33days-R08-P1-D02		no	no	1304/1/1/NWIF	CAGGCGTATTGG	NP	NA	NA	NA	NA	1687.75	1651	956	2013/01/21	2012/12/19	33	no	NA	NA	NA	summer	NA	NA	NA	NA	#N/A	#N/A	NA	NA	yes	four_to_six	NA	NA	NA	NA	no	no	NA	NA	NA	no	no	NA	no	NA	no	NA	NA
1304/1/1/NWIF	NP-1304-15-yes-102578-3mnth-85days-R08-P1-D03		yes	no	1304/1/1/NWIF	ACGCGCAGATAC	NP	NA	NA	NA	NA	9788.64	41377	26040	2013/03/14	2012/12/19	85	yes	T03	A	summer	summer	male	caesarean	37	middle	0.437306218	middle	yes	T03	yes	four_to_six	no	no	yes	no	no	no	low	primary_some secondary	no	no	no	no	no	no	no	HIV_unexposed	0.24
1304/1/1/NWIF	NP-1304-15-yes-103421-4mnth-127days-R08-P1-D04		yes	yes	1304/1/1/NWIF	TTAGGGCTCGTA	NP	NA	NA	NA	NA	5077.11	40658	29553	2013/04/25	2012/12/19	127	yes	T04	B	autumn	summer	male	caesarean	37	middle	0.437306218	middle	yes	T06	yes	four_to_six	no	no	yes	no	no	no	low	primary_some secondary	no	no	no	no	no	no	no	HIV_unexposed	0.24
1304/1/1/NWIF	NP-1304-15-yes-104134-5mnth-155days-R08-P1-D05		yes	yes	1304/1/1/NWIF	AAGGAGCGCCTT	NP	NA	NA	NA	NA	26100.19	22129	14550	2013/05/23	2012/12/19	155	yes	T05	B	autumn	summer	male	caesarean	37	middle	0.437306218	middle	yes	T06	yes	four_to_six	no	no	yes	no	no	no	low	primary_some secondary	no	no	no	no	no	no	no	HIV_unexposed	0.24
1309/1/1/TMIF	NP-1309-14-yes-103901-3mnth-98days-R08-P1-D07		yes	yes	1309/1/1/TMIF	GGTGTCTATTGT	NP	NA	NA	NA	NA	16415.21	42723	27359	2013/05/14	2013/02/05	98	yes	T03	A	autumn	summer	female	vaginal	40	middle	-1.013288458	low	no	T01	yes	one	no	no	yes	no	no	yes	low	primary_some secondary	no	no	no	no	no	no	no	HIV_unexposed	-0.03
1309/1/1/TMIF	NP-1309-14-yes-111362-10mnth-308days-R08-P1-D08		yes	yes	1309/1/1/TMIF	GCACGACAACAC	NP	NA	NA	NA	NA	3439.14	37778	23899	2013/12/10	2013/02/05	308	yes	T10	C	summer	summer	female	vaginal	40	middle	-1.013288458	low	no	T01	yes	one	no	no	yes	yes	no	yes	low	primary_some secondary	no	no	no	no	no	no	no	HIV_unexposed	-0.03
1295/1/1/NMIF	NP-1295-14-yes-102282-3mnth-87days-R08-P1-D09		yes	yes	1295/1/1/NMIF	CCTGAACTAGTT	NP	NA	NA	NA	NA	537.5	34923	20700	2013/03/05	2012/12/08	87	yes	T03	A	summer	summer	male	vaginal	38	middle	0.30912034	middle	no	none	no	none	no	yes	yes	no	no	no	low	primary_some secondary	no	no	no	no	no	no	no	HIV_unexposed	0
1295/1/1/NMIF	NP-1295-14-yes-109310-10mnth-298days-R08-P1-D10		yes	yes	1295/1/1/NMIF	CGAGAAGAGAAC	NP	NA	NA	NA	NA	7304.94	43564	26397	2013/10/02	2012/12/08	298	yes	T10	C	spring	summer	male	vaginal	38	middle	0.30912034	middle	no	none	no	none	no	yes	yes	no	no	no	low	primary_some secondary	no	no	no	no	no	no	no	HIV_unexposed	0
1319/1/1/LSIF	NP-1319-14-yes-103274-3mnth-97days-R08-P1-D11		yes	yes	1319/1/1/LSIF	ATCGGCGTTACA	NP	NA	NA	NA	NA	7799.15	39003	28158	2013/04/18	2013/01/11	97	yes	T03	A	autumn	summer	female	vaginal	39	middle	-0.411101808	middle	no	none	no	none	no	no	yes	no	no	yes	middle	secondary_any tertiary	no	no	no	no	no	no	no	HIV_exposed_uninfected	0.21
1319/1/1/LSIF	NP-1319-14-yes-110654-10mnth-307days-R08-P1-D12		yes	no	1319/1/1/LSIF	ATTGGGCTAGGC	NP	NA	NA	NA	NA	11452.57	22691	14335	2013/11/14	2013/01/11	307	yes	T10	C	spring	summer	female	vaginal	39	middle	-0.411101808	middle	no	none	no	none	no	no	yes	yes	no	yes	middle	secondary_any tertiary	no	no	no	no	no	no	no	HIV_exposed_uninfected	0.21
1304/1/1/NWIF	NP-1304-15-yes-104846-6mnth-183days-R08-P1-E01		yes	yes	1304/1/1/NWIF	CCAGTGTATGCA	NP	NA	NA	NA	NA	549.83	20867	13381	2013/06/20	2012/12/19	183	yes	T06	B	winter	summer	male	caesarean	37	middle	0.437306218	middle	yes	T06	yes	four_to_six	no	no	yes	no	no	no	low	primary_some secondary	no	no	no	no	no	no	no	HIV_unexposed	0.24
1304/1/1/NWIF	NP-1304-15-yes-106705-7mnth-211days-R08-P1-E02		yes	yes	1304/1/1/NWIF	GGATCGCAGATC	NP	NA	NA	NA	NA	3266.36	24436	14566	2013/07/18	2012/12/19	211	yes	T07	C	winter	summer	male	caesarean	37	middle	0.437306218	middle	no	T06	yes	four_to_six	no	no	yes	no	no	no	low	primary_some secondary	no	no	no	no	no	no	no	HIV_unexposed	0.24
1304/1/1/NWIF	NP-1304-15-yes-108070-8mnth-254days-R08-P1-E03		yes	yes	1304/1/1/NWIF	GACTTTCCCTCG	NP	NA	NA	NA	NA	1928.41	22334	14099	2013/08/30	2012/12/19	254	yes	T08	C	winter	summer	male	caesarean	37	middle	0.437306218	middle	no	T06	yes	four_to_six	no	no	yes	no	no	no	low	primary_some secondary	no	no	no	no	no	no	no	HIV_unexposed	0.24
1304/1/1/NWIF	NP-1304-15-yes-108486-9mnth-267days-R08-P1-E04		yes	yes	1304/1/1/NWIF	TCTAGCGTAGTG	NP	NA	NA	NA	NA	122423.57	33035	18264	2013/09/12	2012/12/19	267	yes	T09	C	spring	summer	male	caesarean	37	middle	0.437306218	middle	no	T06	yes	four_to_six	no	no	yes	no	no	no	low	primary_some secondary	no	no	no	no	no	no	no	HIV_unexposed	0.24
1304/1/1/NWIF	NP-1304-15-yes-110008-10mnth-309days-R08-P1-E05		yes	yes	1304/1/1/NWIF	CGATCCGTATTA	NP	NA	NA	NA	NA	2653.5	28713	16479	2013/10/24	2012/12/19	309	yes	T10	C	spring	summer	male	caesarean	37	middle	0.437306218	middle	no	T06	yes	four_to_six	no	no	yes	no	no	no	low	primary_some secondary	no	no	no	no	no	no	no	HIV_unexposed	0.24
1309/1/1/TMIF	NP-1309-14-yes-104557-4mnth-126days-R08-P1-E07		yes	yes	1309/1/1/TMIF	GTCAATTGACCG	NP	NA	NA	NA	NA	37932.17	34149	20091	2013/06/11	2013/02/05	126	yes	T04	B	winter	summer	female	vaginal	40	middle	-1.013288458	low	no	T01	yes	one	no	no	yes	no	no	yes	low	primary_some secondary	no	no	no	no	no	no	no	HIV_unexposed	-0.03
1309/1/1/TMIF	NP-1309-14-yes-111903-11mnth-336days-R08-P1-E08		yes	yes	1309/1/1/TMIF	ATCGATCTGTGG	NP	NA	NA	NA	NA	17642.68	41017	23674	2014/01/07	2013/02/05	336	yes	T11	C	summer	summer	female	vaginal	40	middle	-1.013288458	low	no	T01	yes	one	no	no	yes	yes	no	yes	low	primary_some secondary	no	no	no	no	no	no	no	HIV_unexposed	-0.03
1295/1/1/NMIF	NP-1295-14-yes-103184-4mnth-125days-R08-P1-E09		yes	no	1295/1/1/NMIF	CTTCGGCAGAAT	NP	NA	NA	NA	NA	493.84	40692	23860	2013/04/12	2012/12/08	125	yes	T04	B	autumn	summer	male	vaginal	38	middle	0.30912034	middle	no	none	no	none	no	yes	yes	no	no	no	low	primary_some secondary	no	no	no	no	no	no	no	HIV_unexposed	0
1295/1/1/NMIF	NP-1295-14-yes-110619-11mnth-340days-R08-P1-E10		yes	yes	1295/1/1/NMIF	AGGCATCTTACG	NP	NA	NA	NA	NA	8791.96	38190	22712	2013/11/13	2012/12/08	340	yes	T11	C	spring	summer	male	vaginal	38	middle	0.30912034	middle	no	none	no	none	no	yes	yes	no	no	no	low	primary_some secondary	no	no	no	no	no	no	no	HIV_unexposed	0
1319/1/1/LSIF	NP-1319-14-yes-103958-4mnth-125days-R08-P1-E11		yes	yes	1319/1/1/LSIF	AGATGTTCTGCT	NP	NA	NA	NA	NA	3458.84	40107	28665	2013/05/16	2013/01/11	125	yes	T04	B	autumn	summer	female	vaginal	39	middle	-0.411101808	middle	no	none	no	none	no	no	yes	no	no	yes	middle	secondary_any tertiary	no	no	no	no	no	no	no	HIV_exposed_uninfected	0.21
1319/1/1/LSIF	NP-1319-14-yes-111440-11mnth-335days-R08-P1-E12		yes	no	1319/1/1/LSIF	ACCACATACATC	NP	NA	NA	NA	NA	30881.03	34971	21979	2013/12/12	2013/01/11	335	yes	T11	C	summer	summer	female	vaginal	39	middle	-0.411101808	middle	no	none	no	none	no	no	yes	yes	no	yes	middle	secondary_any tertiary	no	no	no	no	no	no	no	HIV_exposed_uninfected	0.21
1304/1/1/NWIF	NP-1304-15-yes-110800-11mnth-336days-R08-P1-F01		yes	yes	1304/1/1/NWIF	CCTCGTTCGACT	NP	NA	NA	NA	NA	4225.94	28609	18970	2013/11/20	2012/12/19	336	yes	T11	C	spring	summer	male	caesarean	37	middle	0.437306218	middle	no	T06	yes	four_to_six	no	no	yes	no	no	no	low	primary_some secondary	no	no	no	no	no	no	no	HIV_unexposed	0.24
1304/1/1/NWIF	NP-1304-15-yes-111581-12mnth-365days-R08-P1-F02		yes	yes	1304/1/1/NWIF	GCTGATGAGCTG	NP	NA	NA	NA	NA	9239.07	30519	16828	2013/12/19	2012/12/19	365	yes	T12	C	summer	summer	male	caesarean	37	middle	0.437306218	middle	no	T06	yes	four_to_six	no	no	yes	no	no	no	low	primary_some secondary	no	no	no	no	no	no	no	HIV_unexposed	0.24
1304/1/1/NWIF	NP-1304-15-yes-116619-18mnth-547days-R08-P1-F03		yes	no	1304/1/1/NWIF	ATCCCGAATTTG	NP	NA	NA	NA	NA	7690.75	27054	16900	2014/06/19	2012/12/19	547	yes	T13	D	winter	summer	male	caesarean	37	middle	0.437306218	middle	no	T06	yes	four_to_six	no	no	yes	no	no	no	low	primary_some secondary	no	no	no	no	no	no	no	HIV_unexposed	0.24
1304/1/1/NWIF	NP-1304-15-yes-521162-24mnth-758days-R08-P1-F04		yes	no	1304/1/1/NWIF	TCGAGGACTGCA	NP	NA	NA	NA	NA	4547.5	36198	25026	2015/01/16	2012/12/19	758	yes	T14	D	summer	summer	male	caesarean	37	middle	0.437306218	middle	no	T06	yes	four_to_six	no	no	yes	no	no	no	low	primary_some secondary	no	no	no	no	no	no	no	HIV_unexposed	0.24
1304/1/1/NWIF	NP-1304-15-yes-127974-30mnth-896days-R08-P1-F05		yes	no	1304/1/1/NWIF	GTCTAATTCCGA	NP	NA	NA	NA	NA	3320.78	32476	21728	2015/06/03	2012/12/19	896	yes	T15	D	winter	summer	male	caesarean	37	middle	0.437306218	middle	no	T06	yes	four_to_six	no	no	yes	no	no	no	low	primary_some secondary	no	no	no	no	no	no	no	HIV_unexposed	0.24
1309/1/1/TMIF	NP-1309-14-yes-105315-5mnth-154days-R08-P1-F07		yes	yes	1309/1/1/TMIF	ATGAGACTCCAC	NP	NA	NA	NA	NA	130861.07	27835	18695	2013/07/09	2013/02/05	154	yes	T05	B	winter	summer	female	vaginal	40	middle	-1.013288458	low	no	T01	yes	one	no	no	yes	no	no	yes	low	primary_some secondary	no	no	no	no	no	no	no	HIV_unexposed	-0.03
1309/1/1/TMIF	NP-1309-14-yes-112613-12mnth-364days-R08-P1-F08		yes	yes	1309/1/1/TMIF	CTTGTGTCGATA	NP	NA	NA	NA	NA	69502.66	37495	21353	2014/02/04	2013/02/05	364	yes	T12	C	summer	summer	female	vaginal	40	middle	-1.013288458	low	no	T01	yes	one	no	no	yes	yes	no	yes	low	primary_some secondary	no	no	no	no	no	no	no	HIV_unexposed	-0.03
1295/1/1/NMIF	NP-1295-14-yes-103845-5mnth-157days-R08-P1-F09		no	no	1295/1/1/NMIF	ACGGGACATGCT	NP	NA	NA	NA	NA	232.56	51349	35535	2013/05/14	2012/12/08	157	no	NA	NA	NA	summer	NA	NA	NA	NA	#N/A	#N/A	NA	NA	no	none	NA	NA	NA	NA	no	no	NA	NA	NA	no	no	NA	no	NA	no	NA	NA
1295/1/1/NMIF	NP-1295-14-yes-111345-12mnth-367days-R08-P1-F10		yes	yes	1295/1/1/NMIF	CAGCTAGAACGC	NP	NA	NA	NA	NA	16277.39	30473	16290	2013/12/10	2012/12/08	367	yes	T12	C	summer	summer	male	vaginal	38	middle	0.30912034	middle	no	none	no	none	no	yes	yes	no	no	no	low	primary_some secondary	no	no	no	no	no	no	no	HIV_unexposed	0
1319/1/1/LSIF	NP-1319-14-yes-104605-5mnth-152days-R08-P1-F11		yes	yes	1319/1/1/LSIF	CCACCTACTCCA	NP	NA	NA	NA	NA	3277.52	28451	17764	2013/06/12	2013/01/11	152	yes	T05	B	winter	summer	female	vaginal	39	middle	-0.411101808	middle	no	none	no	none	no	no	yes	no	no	yes	middle	secondary_any tertiary	no	no	no	no	no	no	no	HIV_exposed_uninfected	0.21
1319/1/1/LSIF	NP-1319-14-yes-111964-12mnth-362days-R08-P1-F12		yes	no	1319/1/1/LSIF	AACACAAGGAGT	NP	NA	NA	NA	NA	4749.79	51080	29361	2014/01/08	2013/01/11	362	yes	T12	C	summer	summer	female	vaginal	39	middle	-0.411101808	middle	no	none	no	none	no	no	yes	yes	no	yes	middle	secondary_any tertiary	no	no	no	no	no	no	no	HIV_exposed_uninfected	0.21
1316/1/1/NNIF	NP-1316-16-yes-503525-0mnth-1days-R08-P1-G01		no	no	1316/1/1/NNIF	TGAGTCACTGGT	NP	NA	NA	NA	NA	21.65	12795	4721	2013/01/23	2013/01/22	1	no	NA	NA	NA	summer	NA	NA	NA	NA	#N/A	#N/A	NA	NA	yes	two_three	NA	NA	NA	NA	no	no	NA	NA	NA	no	no	NA	no	NA	no	NA	NA
1316/1/1/NNIF	NP-1316-16-yes-102024-1mnth-28days-R08-P1-G02		yes	yes	1316/1/1/NNIF	AGCTGTTGTTTG	NP	NA	NA	NA	NA	29832.72	32141	19618	2013/02/19	2013/01/22	28	yes	T01	A	summer	summer	female	vaginal	38	middle	0.352817101	middle	yes	T02	yes	two_three	no	no	no	no	no	no	low	secondary_any tertiary	no	no	no	no	no	no	no	HIV_unexposed	0.67
1316/1/1/NNIF	NP-1316-16-yes-102659-2mnth-56days-R08-P1-G03		yes	yes	1316/1/1/NNIF	GTTGGTCAATCT	NP	NA	NA	NA	NA	14038.46	13448	8356	2013/03/19	2013/01/22	56	yes	T02	A	summer	summer	female	vaginal	38	middle	0.352817101	middle	yes	T02	yes	two_three	no	no	no	no	no	no	low	secondary_any tertiary	no	no	no	no	no	no	no	HIV_unexposed	0.67
1316/1/1/NNIF	NP-1316-16-yes-103525-3mnth-98days-R08-P1-G04		yes	yes	1316/1/1/NNIF	CGGAGCTATGGT	NP	NA	NA	NA	NA	19647.61	32447	19713	2013/04/30	2013/01/22	98	yes	T03	A	autumn	summer	female	vaginal	38	middle	0.352817101	middle	no	T02	yes	two_three	no	no	no	no	no	no	low	secondary_any tertiary	no	no	no	no	no	no	no	HIV_unexposed	0.67
1316/1/1/NNIF	NP-1316-16-yes-104201-4mnth-126days-R08-P1-G05		yes	yes	1316/1/1/NNIF	TCCGAATTCACA	NP	NA	NA	NA	NA	23153.16	27533	16228	2013/05/28	2013/01/22	126	yes	T04	B	autumn	summer	female	vaginal	38	middle	0.352817101	middle	no	T02	yes	two_three	no	no	no	no	no	no	low	secondary_any tertiary	no	no	no	no	no	no	no	HIV_unexposed	0.67
1309/1/1/TMIF	NP-1309-14-yes-107158-6mnth-183days-R08-P1-G07		yes	yes	1309/1/1/TMIF	GAATCTTCGAGC	NP	NA	NA	NA	NA	11748.39	19276	11863	2013/08/07	2013/02/05	183	yes	T06	B	winter	summer	female	vaginal	40	middle	-1.013288458	low	no	T01	yes	one	no	no	yes	no	no	yes	low	primary_some secondary	no	no	no	no	no	no	no	HIV_unexposed	-0.03
1309/1/1/TMIF	NP-1309-14-yes-118221-18mnth-549days-R08-P1-G08		yes	no	1309/1/1/TMIF	TGAGCCGGAATC	NP	NA	NA	NA	NA	36313.19	32749	19826	2014/08/08	2013/02/05	549	yes	T13	D	winter	summer	female	vaginal	40	middle	-1.013288458	low	no	T01	yes	one	no	no	yes	yes	no	yes	low	primary_some secondary	no	no	no	no	no	no	no	HIV_unexposed	-0.03
1295/1/1/NMIF	NP-1295-14-yes-104608-6mnth-185days-R08-P1-G09		yes	no	1295/1/1/NMIF	GTCATATCGTAC	NP	NA	NA	NA	NA	16312.36	28464	20209	2013/06/11	2012/12/08	185	yes	T06	B	winter	summer	male	vaginal	38	middle	0.30912034	middle	no	none	no	none	no	yes	yes	no	no	no	low	primary_some secondary	no	no	no	no	no	no	no	HIV_unexposed	0
1295/1/1/NMIF	NP-1295-14-yes-109937-18mnth-517days-R08-P1-G10		yes	no	1295/1/1/NMIF	TCCCAGAACAAC	NP	NA	NA	NA	NA	14334.1	30102	16034	2014/05/09	2012/12/08	517	yes	T13	D	autumn	summer	male	vaginal	38	middle	0.30912034	middle	no	none	no	none	no	yes	yes	no	no	no	low	primary_some secondary	no	no	no	no	no	no	no	HIV_unexposed	0
1319/1/1/LSIF	NP-1319-14-yes-106905-6mnth-182days-R08-P1-G11		yes	yes	1319/1/1/LSIF	GAATAGAGCCAA	NP	NA	NA	NA	NA	15050.78	40224	25754	2013/07/12	2013/01/11	182	yes	T06	B	winter	summer	female	vaginal	39	middle	-0.411101808	middle	no	none	no	none	no	no	yes	no	no	yes	middle	secondary_any tertiary	no	no	no	no	no	no	no	HIV_exposed_uninfected	0.21
1319/1/1/LSIF	NP-1319-14-yes-116073-18mnth-510days-R08-P1-G12		yes	no	1319/1/1/LSIF	AATGTCCGTGAC	NP	NA	NA	NA	NA	13128.24	46001	30634	2014/06/05	2013/01/11	510	yes	T13	D	winter	summer	female	vaginal	39	middle	-0.411101808	middle	no	none	no	none	no	no	yes	yes	no	yes	middle	secondary_any tertiary	no	no	no	no	no	no	no	HIV_exposed_uninfected	0.21
1316/1/1/NNIF	NP-1316-16-yes-104938-5mnth-154days-R08-P1-H01		yes	yes	1316/1/1/NNIF	GACTTGGTATTC	NP	WRrepeat	AB	NA	NA	30165.49	29105	18758	2013/06/25	2013/01/22	154	yes	T05	B	winter	summer	female	vaginal	38	middle	0.352817101	middle	no	T02	yes	two_three	no	no	no	no	no	no	low	secondary_any tertiary	no	no	no	no	no	no	no	HIV_unexposed	0.67
1316/1/1/NNIF	NP-1316-16-yes-106778-6mnth-184days-R08-P1-H02		yes	yes	1316/1/1/NNIF	GGATGGTGTTGC	NP	NA	NA	NA	NA	12013.84	36523	21884	2013/07/25	2013/01/22	184	yes	T06	B	winter	summer	female	vaginal	38	middle	0.352817101	middle	no	T02	yes	two_three	no	no	no	no	no	no	low	secondary_any tertiary	no	no	no	no	no	no	no	HIV_unexposed	0.67
1316/1/1/NNIF	NP-1316-16-yes-107693-7mnth-211days-R08-P1-H03		yes	yes	1316/1/1/NNIF	TAGCTCGTAACT	NP	NA	NA	NA	NA	7878.23	20471	12982	2013/08/21	2013/01/22	211	yes	T07	C	winter	summer	female	vaginal	38	middle	0.352817101	middle	no	T02	yes	two_three	no	no	no	no	no	no	low	secondary_any tertiary	no	no	no	no	no	no	no	HIV_unexposed	0.67
1316/1/1/NNIF	NP-1316-16-yes-108578-8mnth-238days-R08-P1-H04		yes	yes	1316/1/1/NNIF	AAGAGATGTCGA	NP	NA	NA	NA	NA	4154.92	33545	22224	2013/09/17	2013/01/22	238	yes	T08	C	spring	summer	female	vaginal	38	middle	0.352817101	middle	no	T02	yes	two_three	no	no	no	no	no	no	low	secondary_any tertiary	no	no	no	no	no	no	no	HIV_unexposed	0.67
1316/1/1/NNIF	NP-1316-16-yes-107240-9mnth-272days-R08-P1-H05		yes	yes	1316/1/1/NNIF	ACGCCACGAATG	NP	NA	NA	NA	NA	4666.83	42314	27141	2013/10/21	2013/01/22	272	yes	T09	C	spring	summer	female	vaginal	38	middle	0.352817101	middle	no	T02	yes	two_three	no	no	no	no	no	no	low	secondary_any tertiary	no	no	no	no	no	no	no	HIV_unexposed	0.67
1316/1/1/NNIF	NP-1316-16-yes-110999-10mnth-308days-R08-P1-H07		yes	yes	1316/1/1/NNIF	ACACGTAAGCCT	NP	NA	NA	NA	NA	34314.81	27225	17050	2013/11/26	2013/01/22	308	yes	T10	C	spring	summer	female	vaginal	38	middle	0.352817101	middle	no	T02	yes	two_three	no	no	no	no	no	no	low	secondary_any tertiary	no	no	no	no	no	no	no	HIV_unexposed	0.67
1316/1/1/NNIF	NP-1316-16-yes-111408-11mnth-323days-R08-P1-H08		yes	yes	1316/1/1/NNIF	GCGGCAATTACG	NP	NA	NA	NA	NA	15154.35	30245	18288	2013/12/11	2013/01/22	323	yes	T11	C	summer	summer	female	vaginal	38	middle	0.352817101	middle	no	T02	yes	two_three	no	no	no	no	no	no	low	secondary_any tertiary	no	no	no	no	no	no	no	HIV_unexposed	0.67
1316/1/1/NNIF	NP-1316-16-yes-112533-12mnth-373days-R08-P1-H09		yes	yes	1316/1/1/NNIF	GGAAACCACCAC	NP	NA	NA	NA	NA	631.48	19361	11822	2014/01/30	2013/01/22	373	yes	T12	C	summer	summer	female	vaginal	38	middle	0.352817101	middle	no	T02	yes	two_three	no	no	no	no	no	no	low	secondary_any tertiary	no	no	no	no	no	no	no	HIV_unexposed	0.67
1316/1/1/NNIF	NP-1316-16-yes-117493-18mnth-546days-R08-P1-H10		yes	no	1316/1/1/NNIF	AGCTGGAAGTCC	NP	NA	NA	NA	NA	5384.01	23636	12857	2014/07/22	2013/01/22	546	yes	T13	D	winter	summer	female	vaginal	38	middle	0.352817101	middle	no	T02	yes	two_three	no	no	no	yes	no	no	low	secondary_any tertiary	no	no	no	no	no	no	no	HIV_unexposed	0.67
1316/1/1/NNIF	NP-1316-16-yes-522472-24mnth-762days-R08-P1-H11		yes	no	1316/1/1/NNIF	GTACGTGGGATC	NP	NA	NA	NA	NA	7945.16	22144	14122	2015/02/23	2013/01/22	762	yes	T14	D	summer	summer	female	vaginal	38	middle	0.352817101	middle	no	T02	yes	two_three	no	no	no	yes	no	no	low	secondary_any tertiary	no	no	no	no	no	no	no	HIV_unexposed	0.67
1316/1/1/NNIF	NP-1316-16-yes-130219-30mnth-911days-R08-P1-H12		yes	no	1316/1/1/NNIF	TACTTCGCTCGC	NP	NA	NA	NA	NA	18875.34	16482	10073	2015/07/22	2013/01/22	911	yes	T15	D	winter	summer	female	vaginal	38	middle	0.352817101	middle	no	T02	yes	two_three	no	no	no	yes	no	no	low	secondary_any tertiary	no	no	no	no	no	no	no	HIV_unexposed	0.67
1343/1/1/XSIF	NP-1343-15-yes-503551-0mnth-1days-R08-P2-A01		no	no	1343/1/1/XSIF	GCTTCGGTAGAT	NP	NA	NA	NA	NA	142.06	19328	10746	2013/01/21	2013/01/20	1	no	NA	NA	NA	summer	NA	NA	NA	NA	#N/A	#N/A	NA	NA	yes	two_three	NA	NA	NA	NA	no	no	NA	NA	NA	no	no	NA	no	NA	no	NA	NA
1343/1/1/XSIF	NP-1343-15-yes-102027-1mnth-30days-R08-P2-A02		yes	yes	1343/1/1/XSIF	TCTGTTGCTCTC	NP	NA	NA	NA	NA	373.63	23880	11816	2013/02/19	2013/01/20	30	yes	T01	A	summer	summer	female	vaginal	32	low	2.473093246	high	yes	T03	yes	two_three	no	no	yes	no	no	no	low	primary_some secondary	no	no	no	no	no	no	no	HIV_unexposed	-0.17
1343/1/1/XSIF	NP-1343-15-yes-102640-2mnth-57days-R08-P2-A03		yes	yes	1343/1/1/XSIF	TCTTCCGCTACT	NP	NA	NA	NA	NA	2553.68	38426	25128	2013/03/18	2013/01/20	57	yes	T02	A	summer	summer	female	vaginal	32	low	2.473093246	high	yes	T03	yes	two_three	no	no	yes	no	no	no	low	primary_some secondary	no	no	no	no	no	no	no	HIV_unexposed	-0.17
1343/1/1/XSIF	NP-1343-15-yes-103585-3mnth-100days-R08-P2-A04		yes	yes	1343/1/1/XSIF	ACGGCATGGCAT	NP	NA	NA	NA	NA	632.12	16989	8111	2013/04/30	2013/01/20	100	yes	T03	A	autumn	summer	female	vaginal	32	low	2.473093246	high	yes	T03	yes	two_three	no	no	yes	no	no	no	low	primary_some secondary	no	no	no	no	no	no	no	HIV_unexposed	-0.17
1343/1/1/XSIF	NP-1343-15-yes-104234-4mnth-128days-R08-P2-A05		yes	yes	1343/1/1/XSIF	TAACACCACATC	NP	NA	NA	NA	NA	51971.71	31995	18875	2013/05/28	2013/01/20	128	yes	T04	B	autumn	summer	female	vaginal	32	low	2.473093246	high	no	T03	yes	two_three	no	no	yes	no	no	no	low	primary_some secondary	no	no	no	no	no	no	no	HIV_unexposed	-0.17
1352/1/1/AMIF	NP-1352-15-yes-113713-11mnth-334days-R08-P2-A06		no	no	1352/1/1/AMIF	GCATGGCTCTAA	NP	NA	NA	NA	NA	6083.82	53160	39767	2014/03/12	2013/04/12	334	no	NA	NA	NA	#N/A	NA	NA	NA	NA	#N/A	#N/A	NA	NA	#N/A	#N/A	NA	NA	NA	NA	#N/A	#N/A	NA	NA	NA	#N/A	#N/A	NA	#N/A	NA	#N/A	NA	NA
1324/1/1/LSIF	NP-1324-16-yes-504982-0mnth-0days-R08-P2-A07		no	no	1324/1/1/LSIF	ATGATGACCCGT	NP	NA	NA	NA	NA	148.44	17542	7443	2013/03/03	2013/03/03	0	no	NA	NA	NA	summer	NA	NA	NA	NA	#N/A	#N/A	NA	NA	yes	one	NA	NA	NA	NA	no	no	NA	NA	NA	no	no	NA	no	NA	no	NA	NA
1324/1/1/LSIF	NP-1324-16-yes-110129-8mnth-240days-R08-P2-A08		yes	yes	1324/1/1/LSIF	GTCCGAAACACT	NP	NA	NA	NA	NA	17499.38	42397	29308	2013/10/29	2013/03/03	240	yes	T08	C	spring	summer	female	vaginal	39	middle	-1.007849299	low	no	T01	yes	one	no	no	yes	no	no	no	low	secondary_any tertiary	no	no	no	no	no	no	no	HIV_unexposed	0.02
1364/1/1/CBIF	NP-1364-16-yes-505396-0mnth-0days-R08-P2-A09		no	no	1364/1/1/CBIF	CGACTGTCTTAA	NP	NA	NA	NA	NA	11.84	9987	3344	2013/03/29	2013/03/29	0	no	NA	NA	NA	summer	NA	NA	NA	NA	#N/A	#N/A	NA	NA	no	none	NA	NA	NA	NA	no	no	NA	NA	NA	no	no	NA	no	NA	no	NA	NA
1364/1/1/CBIF	NP-1364-16-yes-110856-8mnth-237days-R08-P2-A10		yes	yes	1364/1/1/CBIF	TGGCACCGATTA	NP	NA	NA	NA	NA	60589.5	36300	20738	2013/11/21	2013/03/29	237	yes	T08	C	spring	summer	female	vaginal	41	high	-1.479167426	low	no	none	no	none	no	yes	yes	no	no	no	low	primary_some secondary	no	no	no	no	no	no	no	HIV_unexposed	-1.69
1398/1/1/BMIF	NP-1398-16-no-507300-0mnth-0days-R08-P2-A11		no	no	1398/1/1/BMIF	GACTCGAATCGT	NP	NA	NA	NA	NA	2021.06	28106	17126	2013/06/04	2013/06/04	0	no	NA	NA	NA	winter	NA	NA	NA	NA	#N/A	#N/A	NA	NA	yes	four_to_six	NA	NA	NA	NA	no	no	NA	NA	NA	no	no	NA	no	NA	yes	NA	NA
1398/1/1/BMIF	NP-1398-16-no-112420-8mnth-238days-R08-P2-A12		yes	yes	1398/1/1/BMIF	CGCAAATTCGAC	NP	WRrepeat	AC	NA	NA	4634.79	23830	14530	2014/01/28	2013/06/04	238	yes	T08	C	summer	winter	male	vaginal	40	middle	-1.231952362	low	no	T04	yes	four_to_six	no	no	yes	no	no	no	middle	primary_some secondary	no	no	no	no	no	no	yes	HIV_exposed_uninfected	-1.66
1343/1/1/XSIF	NP-1343-15-yes-104944-5mnth-156days-R08-P2-B01		yes	yes	1343/1/1/XSIF	CTTACACCAAGT	NP	NA	NA	NA	NA	16932.13	34604	23329	2013/06/25	2013/01/20	156	yes	T05	B	winter	summer	female	vaginal	32	low	2.473093246	high	no	T03	yes	two_three	no	no	yes	no	no	no	low	primary_some secondary	no	no	no	no	no	no	no	HIV_unexposed	-0.17
1343/1/1/XSIF	NP-1343-15-yes-105259-6mnth-170days-R08-P2-B02		yes	yes	1343/1/1/XSIF	AGTTCCCGAGTA	NP	NA	NA	NA	NA	5011.35	34045	24417	2013/07/09	2013/01/20	170	yes	T06	B	winter	summer	female	vaginal	32	low	2.473093246	high	no	T03	yes	two_three	no	no	yes	no	no	no	low	primary_some secondary	no	no	no	no	no	no	no	HIV_unexposed	-0.17
1343/1/1/XSIF	NP-1343-15-yes-107870-7mnth-226days-R08-P2-B03		yes	yes	1343/1/1/XSIF	GTACCTAATTGC	NP	NA	NA	NA	NA	4747.46	34707	23629	2013/09/03	2013/01/20	226	yes	T07	C	spring	summer	female	vaginal	32	low	2.473093246	high	no	T03	yes	two_three	no	no	yes	no	no	no	low	primary_some secondary	no	no	no	no	no	no	no	HIV_unexposed	-0.17
1343/1/1/XSIF	NP-1343-15-yes-108592-8mnth-240days-R08-P2-B04		yes	yes	1343/1/1/XSIF	CGTGACAATGTC	NP	NA	NA	NA	NA	4445.82	45632	31359	2013/09/17	2013/01/20	240	yes	T08	C	spring	summer	female	vaginal	32	low	2.473093246	high	no	T03	yes	two_three	no	no	yes	no	no	no	low	primary_some secondary	no	no	no	no	no	no	no	HIV_unexposed	-0.17
1343/1/1/XSIF	NP-1343-15-yes-107253-9mnth-275days-R08-P2-B05		yes	yes	1343/1/1/XSIF	GACACATTTCTG	NP	NA	NA	NA	NA	2370.5	30564	21908	2013/10/22	2013/01/20	275	yes	T09	C	spring	summer	female	vaginal	32	low	2.473093246	high	no	T03	yes	two_three	no	no	yes	no	no	no	low	primary_some secondary	no	no	no	no	no	no	no	HIV_unexposed	-0.17
1352/1/1/AMIF	NP-1352-15-yes-114690-12mnth-363days-R08-P2-B06		no	no	1352/1/1/AMIF	CCATAGGGTTCA	NP	NA	NA	NA	NA	10968.53	36377	23075	2014/04/10	2013/04/12	363	no	NA	NA	NA	#N/A	NA	NA	NA	NA	#N/A	#N/A	NA	NA	#N/A	#N/A	NA	NA	NA	NA	#N/A	#N/A	NA	NA	NA	#N/A	#N/A	NA	#N/A	NA	#N/A	NA	NA
1324/1/1/LSIF	NP-1324-16-yes-102918-1mnth-30days-R08-P2-B07		yes	yes	1324/1/1/LSIF	GTGGGATGTTTC	NP	NA	NA	NA	NA	3435.9	39842	29163	2013/04/02	2013/03/03	30	yes	T01	A	autumn	summer	female	vaginal	39	middle	-1.007849299	low	yes	T01	yes	one	no	no	yes	no	no	no	low	secondary_any tertiary	no	no	no	no	no	no	no	HIV_unexposed	0.02
1324/1/1/LSIF	NP-1324-16-yes-111138-9mnth-274days-R08-P2-B08		yes	yes	1324/1/1/LSIF	TAAACCGCGTGT	NP	NA	NA	NA	NA	164141.7	38364	23568	2013/12/02	2013/03/03	274	yes	T09	C	summer	summer	female	vaginal	39	middle	-1.007849299	low	no	T01	yes	one	no	no	yes	no	no	no	low	secondary_any tertiary	no	no	no	no	no	no	no	HIV_unexposed	0.02
1364/1/1/CBIF	NP-1364-16-yes-103438-1mnth-27days-R08-P2-B09		yes	yes	1364/1/1/CBIF	GCTCAGTGCAGA	NP	NA	NA	NA	NA	353.07	26479	15381	2013/04/25	2013/03/29	27	yes	T01	A	autumn	summer	female	vaginal	41	high	-1.479167426	low	no	none	no	none	no	yes	yes	no	no	no	low	primary_some secondary	no	no	no	no	no	no	no	HIV_unexposed	-1.69
1364/1/1/CBIF	NP-1364-16-yes-111727-9mnth-276days-R08-P2-B10		yes	yes	1364/1/1/CBIF	CTACCGGATCAA	NP	NA	NA	NA	NA	614.18	25482	15863	2013/12/30	2013/03/29	276	yes	T09	C	summer	summer	female	vaginal	41	high	-1.479167426	low	no	none	no	none	no	yes	yes	no	no	no	low	primary_some secondary	no	no	no	no	no	no	no	HIV_unexposed	-1.69
1398/1/1/BMIF	NP-1398-16-no-105087-1mnth-28days-R08-P2-B11		yes	yes	1398/1/1/BMIF	ATGGACCGAACC	NP	NA	NA	NA	NA	2091.02	16500	9678	2013/07/02	2013/06/04	28	yes	T01	A	winter	winter	male	vaginal	40	middle	-1.231952362	low	yes	T03	yes	four_to_six	no	no	yes	no	no	no	middle	primary_some secondary	no	no	no	no	no	no	yes	HIV_exposed_uninfected	-1.66
1398/1/1/BMIF	NP-1398-16-no-113635-9mnth-279days-R08-P2-B12		yes	yes	1398/1/1/BMIF	TAACTCTGATGC	NP	NA	NA	NA	NA	41763.38	26352	16420	2014/03/10	2013/06/04	279	yes	T09	C	summer	winter	male	vaginal	40	middle	-1.231952362	low	no	T04	yes	four_to_six	no	no	yes	no	no	no	middle	primary_some secondary	no	no	no	no	no	no	yes	HIV_exposed_uninfected	-1.66
1343/1/1/XSIF	NP-1343-15-yes-111004-10mnth-311days-R08-P2-C01		yes	yes	1343/1/1/XSIF	TGACCTCCAAGA	NP	NA	NA	NA	NA	8059.68	29183	18201	2013/11/27	2013/01/20	311	yes	T10	C	spring	summer	female	vaginal	32	low	2.473093246	high	no	T03	yes	two_three	no	no	yes	no	no	no	low	primary_some secondary	no	no	no	no	no	no	no	HIV_unexposed	-0.17
1343/1/1/XSIF	NP-1343-15-yes-111659-11mnth-337days-R08-P2-C02		yes	yes	1343/1/1/XSIF	AGCCTAAGCACG	NP	NA	NA	NA	NA	2328.58	42177	29964	2013/12/23	2013/01/20	337	yes	T11	C	summer	summer	female	vaginal	32	low	2.473093246	high	no	T03	yes	two_three	no	no	yes	no	no	no	low	primary_some secondary	no	no	no	no	no	no	no	HIV_unexposed	-0.17
1343/1/1/XSIF	NP-1343-15-yes-112252-12mnth-366days-R08-P2-C03		yes	yes	1343/1/1/XSIF	ACTCACGGTATG	NP	NA	NA	NA	NA	10353.31	40886	25390	2014/01/21	2013/01/20	366	yes	T12	C	summer	summer	female	vaginal	32	low	2.473093246	high	no	T03	yes	two_three	no	no	yes	no	no	no	low	primary_some secondary	no	no	no	no	no	no	no	HIV_unexposed	-0.17
1343/1/1/XSIF	NP-1343-15-yes-116491-18mnth-513days-R08-P2-C04		yes	no	1343/1/1/XSIF	ATGGTTGTTGGC	NP	NA	NA	NA	NA	2403.25	35994	24538	2014/06/17	2013/01/20	513	yes	T13	D	winter	summer	female	vaginal	32	low	2.473093246	high	no	T03	yes	two_three	no	no	yes	no	no	no	low	primary_some secondary	no	no	no	no	no	no	no	HIV_unexposed	-0.17
1343/1/1/XSIF	NP-1343-15-yes-522256-24mnth-750days-R08-P2-C05		yes	no	1343/1/1/XSIF	CTCTACCTCTAC	NP	NA	NA	NA	NA	9735.1	31093	19694	2015/02/09	2013/01/20	750	yes	T14	D	summer	summer	female	vaginal	32	low	2.473093246	high	no	T03	yes	two_three	no	no	yes	no	no	no	low	primary_some secondary	no	no	no	no	no	no	no	HIV_unexposed	-0.17
1324/1/1/LSIF	NP-1324-16-yes-505886-2mnth-57days-R08-P2-C07		yes	yes	1324/1/1/LSIF	CTCGAGAGTACG	NP	NA	NA	NA	NA	9096.84	46168	29689	2013/04/29	2013/03/03	57	yes	T02	A	autumn	summer	female	vaginal	39	middle	-1.007849299	low	no	T01	yes	one	no	no	yes	no	no	no	low	secondary_any tertiary	no	no	no	no	no	no	no	HIV_unexposed	0.02
1324/1/1/LSIF	NP-1324-16-yes-111901-10mnth-310days-R08-P2-C08		yes	yes	1324/1/1/LSIF	CTAGATTTGCCA	NP	NA	NA	NA	NA	8053.45	43423	31785	2014/01/07	2013/03/03	310	yes	T10	C	summer	summer	female	vaginal	39	middle	-1.007849299	low	no	T01	yes	one	no	no	yes	no	no	no	low	secondary_any tertiary	no	no	no	no	no	no	no	HIV_unexposed	0.02
1364/1/1/CBIF	NP-1364-16-yes-104100-2mnth-55days-R08-P2-C09		yes	yes	1364/1/1/CBIF	TACTAATCTGCG	NP	NA	NA	NA	NA	13194.44	40581	26876	2013/05/23	2013/03/29	55	yes	T02	A	autumn	summer	female	vaginal	41	high	-1.479167426	low	no	none	no	none	no	yes	yes	no	no	no	low	primary_some secondary	no	no	no	no	no	no	no	HIV_unexposed	-1.69
1364/1/1/CBIF	NP-1364-16-yes-112551-10mnth-307days-R08-P2-C10		yes	yes	1364/1/1/CBIF	AGCAAACACCCG	NP	NA	NA	NA	NA	3115.58	37817	23946	2014/01/30	2013/03/29	307	yes	T10	C	summer	summer	female	vaginal	41	high	-1.479167426	low	no	none	no	none	no	yes	yes	no	no	no	low	primary_some secondary	no	no	no	no	no	no	no	HIV_unexposed	-1.69
1398/1/1/BMIF	NP-1398-16-no-107094-2mnth-56days-R08-P2-C11		yes	yes	1398/1/1/BMIF	AAGATGGATCAG	NP	NA	NA	NA	NA	26629.99	29054	16786	2013/07/30	2013/06/04	56	yes	T02	A	winter	winter	male	vaginal	40	middle	-1.231952362	low	yes	T03	yes	four_to_six	no	no	yes	no	no	no	middle	primary_some secondary	no	no	no	no	no	no	yes	HIV_exposed_uninfected	-1.66
1398/1/1/BMIF	NP-1398-16-no-114587-10mnth-308days-R08-P2-C12		yes	yes	1398/1/1/BMIF	TACGATGACCAC	NP	NA	NA	NA	NA	6643.56	22191	12116	2014/04/08	2013/06/04	308	yes	T10	C	autumn	winter	male	vaginal	40	middle	-1.231952362	low	no	T04	yes	four_to_six	no	no	yes	no	no	no	middle	primary_some secondary	no	no	no	no	no	no	yes	HIV_exposed_uninfected	-1.66
1143/1/1/SNIF	NP-1143-13-yes-500443-0mnth-1days-R08-P2-D01		no	no	1143/1/1/SNIF	ACAAGGAGGTGA	NP	NA	NA	NA	NA	16.68	8445	2450	2012/07/23	2012/07/22	1	no	NA	NA	NA	winter	NA	NA	NA	NA	#N/A	#N/A	NA	NA	yes	two_three	NA	NA	NA	NA	no	no	NA	NA	NA	yes	no	NA	no	NA	no	NA	NA
1143/1/1/SNIF	NP-1143-13-yes-101334-5mnth-158days-R08-P2-D02		yes	yes	1143/1/1/SNIF	ATACCTTCGGTA	NP	NA	NA	NA	NA	1521.66	16209	9266	2012/12/27	2012/07/22	158	yes	T05	B	summer	winter	male	vaginal	37	middle	0.261311439	middle	no	T02	yes	two_three	no	no	no	no	no	no	middle	secondary_any tertiary	yes	yes	no	no	no	no	no	HIV_unexposed	1.05
1143/1/1/SNIF	NP-1143-13-yes-104250-10mnth-311days-R08-P2-D03		yes	no	1143/1/1/SNIF	GTCTACACACAT	NP	NA	NA	NA	NA	435.52	45208	30191	2013/05/29	2012/07/22	311	yes	T10	C	autumn	winter	male	vaginal	37	middle	0.261311439	middle	no	T02	yes	two_three	no	no	no	no	no	no	middle	secondary_any tertiary	no	yes	no	no	no	no	no	HIV_unexposed	1.05
1366/1/1/NTIF	NP-1366-16-yes-108952-6mnth-181days-R08-P2-D04		yes	yes	1366/1/1/NTIF	CCTAGTACTGAT	NP	NA	NA	NA	NA	6244.16	39726	23001	2013/09/30	2013/04/02	181	yes	T06	B	spring	autumn	female	caesarean	36	low	0.771500703	middle	no	none	NA	none	no	no	yes	no	no	no	middle	secondary_any tertiary	no	no	no	no	no	no	no	HIV_unexposed	-0.67
1366/1/1/NTIF	NP-1366-16-yes-113461-11mnth-336days-R08-P2-D05		yes	yes	1366/1/1/NTIF	TAGCGGATCACG	NP	NA	NA	NA	NA	3184.85	33143	16465	2014/03/04	2013/04/02	336	yes	T11	C	summer	autumn	female	caesarean	36	low	0.771500703	middle	no	none	NA	none	no	no	yes	no	no	no	middle	secondary_any tertiary	no	no	no	no	no	no	no	HIV_unexposed	-0.67
1324/1/1/LSIF	NP-1324-16-yes-104212-3mnth-86days-R08-P2-D07		yes	yes	1324/1/1/LSIF	AACGAGAACTGA	NP	NA	NA	NA	NA	246214.61	34091	20257	2013/05/28	2013/03/03	86	yes	T03	A	autumn	summer	female	vaginal	39	middle	-1.007849299	low	no	T01	yes	one	no	no	yes	no	no	no	low	secondary_any tertiary	no	no	no	no	no	no	no	HIV_unexposed	0.02
1324/1/1/LSIF	NP-1324-16-yes-112627-11mnth-338days-R08-P2-D08		yes	yes	1324/1/1/LSIF	TAAGGTAAGGTG	NP	NA	NA	NA	NA	4011.36	39394	26221	2014/02/04	2013/03/03	338	yes	T11	C	summer	summer	female	vaginal	39	middle	-1.007849299	low	no	T01	yes	one	no	no	yes	no	no	no	low	secondary_any tertiary	no	no	no	no	no	no	no	HIV_unexposed	0.02
1364/1/1/CBIF	NP-1364-16-yes-105154-3mnth-96days-R08-P2-D09		yes	yes	1364/1/1/CBIF	ATGTGGGACCCA	NP	NA	NA	NA	NA	31125.31	33490	21006	2013/07/03	2013/03/29	96	yes	T03	A	winter	summer	female	vaginal	41	high	-1.479167426	low	no	none	no	none	no	yes	yes	no	no	no	low	primary_some secondary	no	no	no	no	no	no	no	HIV_unexposed	-1.69
1364/1/1/CBIF	NP-1364-16-yes-113362-11mnth-335days-R08-P2-D10		yes	yes	1364/1/1/CBIF	AACCGCGGTCAA	NP	NA	NA	NA	NA	29927.16	31771	16091	2014/02/27	2013/03/29	335	yes	T11	C	summer	summer	female	vaginal	41	high	-1.479167426	low	no	none	no	none	no	yes	yes	no	no	no	low	primary_some secondary	no	no	no	no	no	no	no	HIV_unexposed	-1.69
1398/1/1/BMIF	NP-1398-16-no-107961-3mnth-85days-R08-P2-D11		yes	yes	1398/1/1/BMIF	AGCCGGCACATA	NP	NA	NA	NA	NA	5730.89	33278	21293	2013/08/28	2013/06/04	85	yes	T03	A	winter	winter	male	vaginal	40	middle	-1.231952362	low	yes	T03	yes	four_to_six	no	no	yes	no	no	no	middle	primary_some secondary	no	no	no	no	no	no	yes	HIV_exposed_uninfected	-1.66
1398/1/1/BMIF	NP-1398-16-no-114454-11mnth-336days-R08-P2-D12		yes	yes	1398/1/1/BMIF	TTCGCCCTTCAG	NP	NA	NA	NA	NA	222786.7	24351	17128	2014/05/06	2013/06/04	336	yes	T11	C	autumn	winter	male	vaginal	40	middle	-1.231952362	low	no	T04	yes	four_to_six	no	no	yes	no	no	no	middle	primary_some secondary	no	no	no	no	no	yes	yes	HIV_exposed_uninfected	-1.66
1143/1/1/SNIF	NP-1143-13-yes-100443-1mnth-30days-R08-P2-E01		yes	yes	1143/1/1/SNIF	TATCAGGTGTGC	NP	NA	NA	NA	NA	1965.59	30987	16194	2012/08/21	2012/07/22	30	yes	T01	A	winter	winter	male	vaginal	37	middle	0.261311439	middle	yes	T02	yes	two_three	no	no	no	no	no	no	middle	secondary_any tertiary	no	yes	no	no	no	no	no	HIV_unexposed	1.05
1143/1/1/SNIF	NP-1143-13-yes-101643-6mnth-186days-R08-P2-E02		yes	yes	1143/1/1/SNIF	GAATGATGAGTG	NP	NA	NA	NA	NA	883.8	33892	22628	2013/01/24	2012/07/22	186	yes	T06	B	summer	winter	male	vaginal	37	middle	0.261311439	middle	no	T02	yes	two_three	no	no	no	no	no	no	middle	secondary_any tertiary	no	yes	no	no	no	no	no	HIV_unexposed	1.05
1143/1/1/SNIF	NP-1143-13-yes-104922-11mnth-338days-R08-P2-E03		yes	no	1143/1/1/SNIF	ATACTTCGCAGG	NP	NA	NA	NA	NA	5029.72	33680	21595	2013/06/25	2012/07/22	338	yes	T11	C	winter	winter	male	vaginal	37	middle	0.261311439	middle	no	T02	yes	two_three	no	no	no	no	no	no	middle	secondary_any tertiary	no	yes	no	no	no	no	no	HIV_unexposed	1.05
1366/1/1/NTIF	NP-1366-16-yes-110127-7mnth-210days-R08-P2-E04		yes	yes	1366/1/1/NTIF	ATCGCTCGAGGA	NP	NA	NA	NA	NA	5410.74	34317	17213	2013/10/29	2013/04/02	210	yes	T07	C	spring	autumn	female	caesarean	36	low	0.771500703	middle	no	none	NA	none	no	no	yes	no	no	no	middle	secondary_any tertiary	no	no	no	no	no	no	no	HIV_unexposed	-0.67
1366/1/1/NTIF	NP-1366-16-yes-114248-12mnth-363days-R08-P2-E05		yes	yes	1366/1/1/NTIF	CGCCAAATAACC	NP	NA	NA	NA	NA	8689.56	32102	19458	2014/03/31	2013/04/02	363	yes	T12	C	summer	autumn	female	caesarean	36	low	0.771500703	middle	no	none	NA	none	no	no	yes	no	no	no	middle	secondary_any tertiary	no	no	no	no	no	no	no	HIV_unexposed	-0.67
1324/1/1/LSIF	NP-1324-16-yes-104985-4mnth-117days-R08-P2-E07		yes	yes	1324/1/1/LSIF	CAACACGCACGA	NP	NA	NA	NA	NA	58032.94	26411	15435	2013/06/25	2013/03/03	114	yes	T04	B	winter	summer	female	vaginal	39	middle	-1.007849299	low	no	T01	yes	one	no	no	yes	no	no	no	low	secondary_any tertiary	no	no	no	no	no	no	no	HIV_unexposed	0.02
1324/1/1/LSIF	NP-1324-16-yes-113410-12mnth-365days-R08-P2-E08		yes	yes	1324/1/1/LSIF	CAGGAAGGTTAA	NP	NA	NA	NA	NA	16736.71	30192	17887	2014/03/03	2013/03/03	365	yes	T12	C	summer	summer	female	vaginal	39	middle	-1.007849299	low	no	T01	yes	one	no	no	yes	no	no	no	low	secondary_any tertiary	no	no	no	no	no	no	no	HIV_unexposed	0.02
1364/1/1/CBIF	NP-1364-16-yes-106814-4mnth-122days-R08-P2-E09		yes	yes	1364/1/1/CBIF	TATGCACCAGTG	NP	NA	NA	NA	NA	7257.82	29393	18415	2013/07/29	2013/03/29	122	yes	T04	B	winter	summer	female	vaginal	41	high	-1.479167426	low	no	none	no	none	no	yes	yes	no	no	no	low	primary_some secondary	no	no	no	no	no	no	no	HIV_unexposed	-1.69
1364/1/1/CBIF	NP-1364-16-yes-114153-12mnth-363days-R08-P2-E10		yes	yes	1364/1/1/CBIF	GATTGGTTGCAC	NP	NA	NA	NA	NA	13758.9	30038	17136	2014/03/27	2013/03/29	363	yes	T12	C	summer	summer	female	vaginal	41	high	-1.479167426	low	no	none	no	none	no	yes	yes	no	no	no	low	primary_some secondary	no	no	no	no	no	no	no	HIV_unexposed	-1.69
1398/1/1/BMIF	NP-1398-16-no-109439-4mnth-126days-R08-P2-E11		yes	yes	1398/1/1/BMIF	ACGATGCGACCA	NP	NA	NA	NA	NA	27142.67	30787	19102	2013/10/08	2013/06/04	126	yes	T04	B	spring	winter	male	vaginal	40	middle	-1.231952362	low	yes	T04	yes	four_to_six	no	no	yes	no	no	no	middle	primary_some secondary	no	no	no	no	no	no	yes	HIV_exposed_uninfected	-1.66
1398/1/1/BMIF	NP-1398-16-no-116040-12mnth-365days-R08-P2-E12		yes	yes	1398/1/1/BMIF	ATTCTGTGAGCG	NP	NA	NA	NA	NA	5420.91	22233	12600	2014/06/04	2013/06/04	365	yes	T12	C	winter	winter	male	vaginal	40	middle	-1.231952362	low	no	T04	yes	four_to_six	no	no	yes	no	no	no	middle	primary_some secondary	no	no	no	no	no	yes	yes	HIV_exposed_uninfected	-1.66
1143/1/1/SNIF	NP-1143-13-yes-100529-2mnth-57days-R08-P2-F01		yes	yes	1143/1/1/SNIF	TGTAATTGTCGC	NP	NA	NA	NA	NA	6538.59	35774	20696	2012/09/17	2012/07/22	57	yes	T02	A	spring	winter	male	vaginal	37	middle	0.261311439	middle	yes	T02	yes	two_three	no	no	no	no	no	no	middle	secondary_any tertiary	no	yes	no	no	no	no	no	HIV_unexposed	1.05
1143/1/1/SNIF	NP-1143-13-yes-102048-7mnth-212days-R08-P2-F02		yes	no	1143/1/1/SNIF	CGTCCGAAATAC	NP	NA	NA	NA	NA	3479.92	27160	18044	2013/02/19	2012/07/22	212	yes	T07	C	summer	winter	male	vaginal	37	middle	0.261311439	middle	no	T02	yes	two_three	no	no	no	no	no	no	middle	secondary_any tertiary	no	yes	no	no	no	no	no	HIV_unexposed	1.05
1143/1/1/SNIF	NP-1143-13-yes-507985-12mnth-375days-R08-P2-F03		yes	no	1143/1/1/SNIF	ATGTCGAGAGAA	NP	NA	NA	NA	NA	26174.35	42858	22707	2013/08/01	2012/07/22	375	yes	T12	C	winter	winter	male	vaginal	37	middle	0.261311439	middle	no	T02	yes	two_three	no	no	no	no	no	no	middle	secondary_any tertiary	no	yes	no	no	no	no	no	HIV_unexposed	1.05
1366/1/1/NTIF	NP-1366-16-yes-110958-8mnth-238days-R08-P2-F04		yes	yes	1366/1/1/NTIF	TAACGCTTGGGT	NP	NA	NA	NA	NA	185237.48	21396	12739	2013/11/26	2013/04/02	238	yes	T08	C	spring	autumn	female	caesarean	36	low	0.771500703	middle	no	none	NA	none	no	no	yes	no	no	no	middle	secondary_any tertiary	no	no	no	no	no	no	no	HIV_unexposed	-0.67
1366/1/1/NTIF	NP-1366-16-yes-119774-18mnth-548days-R08-P2-F05		yes	no	1366/1/1/NTIF	GTATTACGATCC	NP	NA	NA	NA	NA	3834.54	32573	19623	2014/10/02	2013/04/02	548	yes	T13	D	spring	autumn	female	caesarean	36	low	0.771500703	middle	no	none	NA	none	no	no	yes	no	no	no	middle	secondary_any tertiary	no	no	no	no	no	no	no	HIV_unexposed	-0.67
1324/1/1/LSIF	NP-1324-16-yes-107146-5mnth-156days-R08-P2-F07		yes	yes	1324/1/1/LSIF	CCATGCGATAAC	NP	NA	NA	NA	NA	8667.92	38920	22631	2013/08/06	2013/03/03	156	yes	T05	B	winter	summer	female	vaginal	39	middle	-1.007849299	low	no	T01	yes	one	no	no	yes	no	no	no	low	secondary_any tertiary	no	no	no	no	no	no	no	HIV_unexposed	0.02
1324/1/1/LSIF	NP-1324-16-yes-118843-18mnth-547days-R08-P2-F08		yes	no	1324/1/1/LSIF	TGGCATACGGCA	NP	NA	NA	NA	NA	5840.1	17534	9606	2014/09/01	2013/03/03	547	yes	T13	D	spring	summer	female	vaginal	39	middle	-1.007849299	low	no	T01	yes	one	no	no	yes	no	no	no	low	secondary_any tertiary	no	no	no	no	no	no	no	HIV_unexposed	0.02
1364/1/1/CBIF	NP-1364-16-yes-108041-5mnth-153days-R08-P2-F09		yes	yes	1364/1/1/CBIF	AGAGCCTACGTT	NP	NA	NA	NA	NA	6504.76	22838	14470	2013/08/29	2013/03/29	153	yes	T05	B	winter	summer	female	vaginal	41	high	-1.479167426	low	no	none	no	none	no	yes	yes	no	no	no	low	primary_some secondary	no	no	no	no	no	no	no	HIV_unexposed	-1.69
1364/1/1/CBIF	NP-1364-16-yes-119685-18mnth-550days-R08-P2-F10		yes	no	1364/1/1/CBIF	TCAAGCTCAAGC	NP	NA	NA	NA	NA	103399.95	18940	9861	2014/09/30	2013/03/29	550	yes	T13	D	spring	summer	female	vaginal	41	high	-1.479167426	low	no	none	no	none	no	yes	yes	no	no	no	low	primary_some secondary	no	no	no	no	no	no	no	HIV_unexposed	-1.69
1398/1/1/BMIF	NP-1398-16-no-110387-5mnth-156days-R08-P2-F11		yes	yes	1398/1/1/BMIF	CCAAGTCTTACA	NP	NA	NA	NA	NA	24901.06	33533	19916	2013/11/07	2013/06/04	156	yes	T05	B	spring	winter	male	vaginal	40	middle	-1.231952362	low	no	T04	yes	four_to_six	no	no	yes	no	no	no	middle	primary_some secondary	no	no	no	no	no	no	yes	HIV_exposed_uninfected	-1.66
1398/1/1/BMIF	NP-1398-16-no-121798-18mnth-548days-R08-P2-F12		yes	no	1398/1/1/BMIF	GCACTACCGAAT	NP	NA	NA	NA	NA	32523.47	38938	24701	2014/12/04	2013/06/04	548	yes	T13	D	summer	winter	male	vaginal	40	middle	-1.231952362	low	no	T04	yes	four_to_six	no	no	yes	no	no	no	middle	primary_some secondary	no	no	no	no	no	no	yes	HIV_exposed_uninfected	-1.66
1143/1/1/SNIF	NP-1143-13-yes-100743-3mnth-86days-R08-P2-G01		yes	yes	1143/1/1/SNIF	AATGGAGCATGA	NP	NA	NA	NA	NA	5727.64	31704	17968	2012/10/16	2012/07/22	86	yes	T03	A	spring	winter	male	vaginal	37	middle	0.261311439	middle	no	T02	yes	two_three	no	no	no	no	no	no	middle	secondary_any tertiary	yes	yes	no	no	no	no	no	HIV_unexposed	1.05
1143/1/1/SNIF	NP-1143-13-yes-102688-8mnth-240days-R08-P2-G02		no	no	1143/1/1/SNIF	GCAGGATAGATA	NP	NA	NA	NA	NA	228.54	27890	18408	2013/03/19	2012/07/22	240	no	NA	NA	NA	winter	NA	NA	NA	NA	#N/A	#N/A	NA	NA	yes	two_three	NA	NA	NA	NA	no	no	NA	NA	NA	yes	no	NA	no	NA	no	NA	NA
1366/1/1/NTIF	NP-1366-16-yes-102368-4mnth-126days-R08-P2-G03		yes	yes	1366/1/1/NTIF	TCTACGGAGAGC	NP	NA	NA	NA	NA	1389.04	37058	19596	2013/08/06	2013/04/02	126	yes	T04	B	winter	autumn	female	caesarean	36	low	0.771500703	middle	no	none	NA	none	no	no	yes	no	no	no	middle	secondary_any tertiary	no	no	no	no	no	no	no	HIV_unexposed	-0.67
1366/1/1/NTIF	NP-1366-16-yes-111897-9mnth-280days-R08-P2-G04		yes	yes	1366/1/1/NTIF	AATCTTGCTGCA	NP	NA	NA	NA	NA	5448.05	31883	17293	2014/01/07	2013/04/02	280	yes	T09	C	summer	autumn	female	caesarean	36	low	0.771500703	middle	no	none	NA	none	no	no	yes	no	no	no	middle	secondary_any tertiary	no	no	no	no	no	no	no	HIV_unexposed	-0.67
1366/1/1/NTIF	NP-1366-16-yes-524811-24mnth-764days-R08-P2-G05		yes	no	1366/1/1/NTIF	TTGATGCTATGC	NP	NA	NA	NA	NA	2689.9	28368	17104	2015/05/06	2013/04/02	764	yes	T14	D	autumn	autumn	female	caesarean	36	low	0.771500703	middle	no	none	NA	none	no	no	yes	no	no	no	middle	secondary_any tertiary	no	no	no	no	no	no	no	HIV_unexposed	-0.67
1324/1/1/LSIF	NP-1324-16-yes-108148-6mnth-183days-R08-P2-G07		yes	yes	1324/1/1/LSIF	CCTCTCGTGATC	NP	NA	NA	NA	NA	15651.07	39138	24268	2013/09/02	2013/03/03	183	yes	T06	B	spring	summer	female	vaginal	39	middle	-1.007849299	low	no	T01	yes	one	no	no	yes	no	no	no	low	secondary_any tertiary	no	no	no	no	no	no	no	HIV_unexposed	0.02
1324/1/1/LSIF	NP-1324-16-yes-523867-24mnth-759days-R08-P2-G08		yes	no	1324/1/1/LSIF	ACTATTGTCACG	NP	NA	NA	NA	NA	10149.54	37617	23847	2015/04/01	2013/03/03	759	yes	T14	D	autumn	summer	female	vaginal	39	middle	-1.007849299	low	no	T01	yes	one	no	no	yes	no	no	no	low	secondary_any tertiary	no	no	no	no	no	no	no	HIV_unexposed	0.02
1364/1/1/CBIF	NP-1364-16-yes-108867-6mnth-181days-R08-P2-G09		yes	yes	1364/1/1/CBIF	CGGACTACAACT	NP	NA	NA	NA	NA	1766.73	29314	19870	2013/09/26	2013/03/29	181	yes	T06	B	spring	summer	female	vaginal	41	high	-1.479167426	low	no	none	no	none	no	yes	yes	no	no	no	low	primary_some secondary	no	no	no	no	no	no	no	HIV_unexposed	-1.69
1364/1/1/CBIF	NP-1364-16-yes-524252-24mnth-745days-R08-P2-G10		yes	no	1364/1/1/CBIF	TAATCCACAGCG	NP	NA	NA	NA	NA	1465.99	21445	13299	2015/04/13	2013/03/29	745	yes	T14	D	autumn	summer	female	vaginal	41	high	-1.479167426	low	no	none	no	none	no	yes	yes	yes	no	no	low	primary_some secondary	no	no	no	no	no	no	no	HIV_unexposed	-1.69
1398/1/1/BMIF	NP-1398-16-no-111123-6mnth-181days-R08-P2-G11		yes	yes	1398/1/1/BMIF	ACACTAGATCCG	NP	NA	NA	NA	NA	9725.11	44353	27629	2013/12/02	2013/06/04	181	yes	T06	B	summer	winter	male	vaginal	40	middle	-1.231952362	low	no	T04	yes	four_to_six	no	no	yes	no	no	no	middle	primary_some secondary	no	no	no	no	no	no	yes	HIV_exposed_uninfected	-1.66
1398/1/1/BMIF	NP-1398-16-no-525773-24mnth-735days-R08-P2-G12		yes	no	1398/1/1/BMIF	GGTAACAGCTCG	NP	NA	NA	NA	NA	4388.91	27533	18173	2015/06/09	2013/06/04	735	yes	T14	D	winter	winter	male	vaginal	40	middle	-1.231952362	low	no	T04	yes	four_to_six	no	no	yes	no	no	no	middle	primary_some secondary	no	no	no	no	no	no	yes	HIV_exposed_uninfected	-1.66
1143/1/1/SNIF	NP-1143-13-yes-101082-4mnth-128days-R08-P2-H01		yes	yes	1143/1/1/SNIF	AGCTTGACAGCT	NP	NA	NA	NA	NA	47124.26	36021	21859	2012/11/27	2012/07/22	128	yes	T04	B	spring	winter	male	vaginal	37	middle	0.261311439	middle	no	T02	yes	two_three	no	no	no	no	no	no	middle	secondary_any tertiary	yes	yes	no	no	no	no	no	HIV_unexposed	1.05
1143/1/1/SNIF	NP-1143-13-yes-103367-9mnth-275days-R08-P2-H02		yes	no	1143/1/1/SNIF	GACTCTTGGCAA	NP	NA	NA	NA	NA	8358.88	49676	34744	2013/04/23	2012/07/22	275	yes	T09	C	autumn	winter	male	vaginal	37	middle	0.261311439	middle	no	T02	yes	two_three	no	no	no	no	no	no	middle	secondary_any tertiary	no	yes	no	no	no	no	no	HIV_unexposed	1.05
1366/1/1/NTIF	NP-1366-16-yes-107907-5mnth-154days-R08-P2-H03		yes	yes	1366/1/1/NTIF	GGTCAGCTTAAC	NP	NA	NA	NA	NA	111258.06	35364	18582	2013/09/03	2013/04/02	154	yes	T05	B	spring	autumn	female	caesarean	36	low	0.771500703	middle	no	none	NA	none	no	no	yes	no	no	no	middle	secondary_any tertiary	no	no	no	no	no	no	no	HIV_unexposed	-0.67
1366/1/1/NTIF	NP-1366-16-yes-112609-10mnth-308days-R08-P2-H04		yes	yes	1366/1/1/NTIF	TGCAATGTTGCT	NP	NA	NA	NA	NA	7234.16	41861	26685	2014/02/04	2013/04/02	308	yes	T10	C	summer	autumn	female	caesarean	36	low	0.771500703	middle	no	none	NA	none	no	no	yes	no	no	no	middle	secondary_any tertiary	no	no	no	no	no	no	no	HIV_unexposed	-0.67
1366/1/1/NTIF	NP-1366-16-yes-131285-30mnth-916days-R08-P2-H05		yes	no	1366/1/1/NTIF	CACATCTAACAC	NP	NA	NA	NA	NA	69575.07	34293	20072	2015/10/05	2013/04/02	916	yes	T15	D	spring	autumn	female	caesarean	36	low	0.771500703	middle	no	none	NA	none	no	no	yes	no	no	no	middle	secondary_any tertiary	no	no	no	no	no	no	no	HIV_unexposed	-0.67
1324/1/1/LSIF	NP-1324-16-yes-109259-7mnth-212days-R08-P2-H07		yes	yes	1324/1/1/LSIF	GCCTGAATTTAC	NP	NA	NA	NA	NA	43800.75	25507	14862	2013/10/01	2013/03/03	212	yes	T07	C	spring	summer	female	vaginal	39	middle	-1.007849299	low	no	T01	yes	one	no	no	yes	no	no	no	low	secondary_any tertiary	no	no	no	no	no	no	no	HIV_unexposed	0.02
1324/1/1/LSIF	NP-1324-16-yes-133182-30mnth-922days-R08-P2-H08		yes	no	1324/1/1/LSIF	CGAGTTGTAGCG	NP	NA	NA	NA	NA	17331.01	34688	22584	2015/09/11	2013/03/03	922	yes	T15	D	spring	summer	female	vaginal	39	middle	-1.007849299	low	no	T01	yes	one	no	no	yes	yes	no	no	low	secondary_any tertiary	no	no	no	no	no	no	no	HIV_unexposed	0.02
1364/1/1/CBIF	NP-1364-16-yes-110023-7mnth-209days-R08-P2-H09		yes	yes	1364/1/1/CBIF	CGGGTTTGACGA	NP	NA	NA	NA	NA	1517.39	17590	9510	2013/10/24	2013/03/29	209	yes	T07	C	spring	summer	female	vaginal	41	high	-1.479167426	low	no	none	no	none	no	yes	yes	no	no	no	low	primary_some secondary	no	no	no	no	no	no	no	HIV_unexposed	-1.69
1364/1/1/CBIF	NP-1364-16-yes-131175-30mnth-915days-R08-P2-H10		yes	no	1364/1/1/CBIF	GGTCACTGACAG	NP	NA	NA	NA	NA	113680.79	38896	23245	2015/09/30	2013/03/29	915	yes	T15	D	spring	summer	female	vaginal	41	high	-1.479167426	low	no	none	no	none	no	yes	yes	yes	no	no	low	primary_some secondary	no	no	no	no	no	no	no	HIV_unexposed	-1.69
1398/1/1/BMIF	NP-1398-16-no-111766-7mnth-209days-R08-P2-H11		yes	yes	1398/1/1/BMIF	GCTCGAAGATCG	NP	NA	NA	NA	NA	95708.64	29464	17593	2013/12/30	2013/06/04	209	yes	T07	C	summer	winter	male	vaginal	40	middle	-1.231952362	low	no	T04	yes	four_to_six	no	no	yes	no	no	no	middle	primary_some secondary	no	no	no	no	no	no	yes	HIV_exposed_uninfected	-1.66
1398/1/1/BMIF	NP-1398-16-no-133888-30mnth-897days-R08-P2-H12		no	no	1398/1/1/BMIF	CAGCATGTGTTG	NP	NA	NA	NA	NA	96.84	29788	18763	2015/11/18	2013/06/04	897	no	NA	NA	NA	winter	NA	NA	NA	NA	#N/A	#N/A	NA	NA	yes	four_to_six	NA	NA	NA	NA	no	no	NA	NA	NA	no	no	NA	no	NA	yes	NA	NA
1325/1/1/ANIF	NP-1325-14-yes-503347-0mnth-0days-R08-P3-A01		no	no	1325/1/1/ANIF	CGTTTAGAGTCG	NP	NA	NA	NA	NA	28.94	14349	6507	2013/01/08	2013/01/07	1	no	NA	NA	NA	summer	NA	NA	NA	NA	#N/A	#N/A	NA	NA	yes	four_to_six	NA	NA	NA	NA	no	no	NA	NA	NA	no	no	NA	no	NA	no	NA	NA
1325/1/1/ANIF	NP-1325-14-yes-107910-8mnth-239days-R08-P3-A02		yes	yes	1325/1/1/ANIF	ACACGAGCCACA	NP	NA	NA	NA	NA	698.44	27640	18344	2013/09/03	2013/01/07	239	yes	T08	C	spring	summer	female	vaginal	33	low	-0.603707219	middle	no	T06	yes	four_to_six	no	no	no	no	no	no	low	primary_some secondary	no	no	no	no	no	no	no	HIV_exposed_uninfected	-1.58
1317/1/1/NMIF	NP-1317-14-yes-102488-2mnth-58days-R08-P3-A03		no	no	1317/1/1/NMIF	GTCGTCCTAAAT	NP	NA	NA	NA	NA	172.4	20682	10598	2013/03/12	2013/01/13	58	no	NA	NA	NA	summer	NA	NA	NA	NA	#N/A	#N/A	NA	NA	yes	two_three	NA	NA	NA	NA	no	no	NA	NA	NA	no	no	NA	no	NA	no	NA	NA
1361/1/1/NMIF	NP-1361-14-yes-505063-0mnth-1days-R08-P3-A04		no	no	1361/1/1/NMIF	ATGTACGGCGAC	NP	NA	NA	NA	NA	37.98	7847	2875	2013/03/13	2013/03/12	1	no	NA	NA	NA	#N/A	NA	NA	NA	NA	#N/A	#N/A	NA	NA	#N/A	#N/A	NA	NA	NA	NA	#N/A	#N/A	NA	NA	NA	#N/A	#N/A	NA	#N/A	NA	#N/A	NA	NA
1361/1/1/NMIF	NP-1361-14-yes-107014-4mnth-126days-R08-P3-A05		no	no	1361/1/1/NMIF	GCTAATTACGCT	NP	WRrepeat	AD	NA	NA	4257.63	43353	27498	2013/07/16	2013/03/12	126	no	NA	NA	NA	#N/A	NA	NA	NA	NA	#N/A	#N/A	NA	NA	#N/A	#N/A	NA	NA	NA	NA	#N/A	#N/A	NA	NA	NA	#N/A	#N/A	NA	#N/A	NA	#N/A	NA	NA
1352/1/1/AMIF	NP-1352-15-yes-112128-9mnth-278days-R08-P3-A06		no	no	1352/1/1/AMIF	CAAGTTTACGGC	NP	NA	NA	NA	NA	10605.36	11060	7024	2014/01/15	2013/04/12	278	no	NA	NA	NA	#N/A	NA	NA	NA	NA	#N/A	#N/A	NA	NA	#N/A	#N/A	NA	NA	NA	NA	#N/A	#N/A	NA	NA	NA	#N/A	#N/A	NA	#N/A	NA	#N/A	NA	NA
1361/1/1/NMIF	NP-1361-14-yes-113657-12mnth-364days-R08-P3-A07		no	no	1361/1/1/NMIF	ACACAAAGGGAG	NP	NA	NA	NA	NA	92925.7	31391	18990	2014/03/11	2013/03/12	364	no	NA	NA	NA	#N/A	NA	NA	NA	NA	#N/A	#N/A	NA	NA	#N/A	#N/A	NA	NA	NA	NA	#N/A	#N/A	NA	NA	NA	#N/A	#N/A	NA	#N/A	NA	#N/A	NA	NA
1320/1/1/STIF	NP-1320-15-yes-108642-7mnth-212days-R08-P3-A08		no	no	1320/1/1/STIF	TGCTATATCTGG	NP	NA	NA	NA	NA	1220.65	30311	17471	2013/09/17	2013/02/17	212	no	NA	NA	NA	#N/A	NA	NA	NA	NA	#N/A	#N/A	NA	NA	#N/A	#N/A	NA	NA	NA	NA	#N/A	#N/A	NA	NA	NA	#N/A	#N/A	NA	#N/A	NA	#N/A	NA	NA
1320/1/1/STIF	NP-1320-15-yes-109798-8mnth-240days-R08-P3-A09		no	no	1320/1/1/STIF	TCCAGGCTTAAT	NP	NA	NA	NA	NA	24572.21	26032	14813	2013/10/15	2013/02/17	240	no	NA	NA	NA	#N/A	NA	NA	NA	NA	#N/A	#N/A	NA	NA	#N/A	#N/A	NA	NA	NA	NA	#N/A	#N/A	NA	NA	NA	#N/A	#N/A	NA	#N/A	NA	#N/A	NA	NA
1320/1/1/STIF	NP-1320-15-yes-110812-9mnth-276days-R08-P3-A10		no	no	1320/1/1/STIF	TGAGTTCGCTAT	NP	NA	NA	NA	NA	54433.52	28478	17692	2013/11/20	2013/02/17	276	no	NA	NA	NA	#N/A	NA	NA	NA	NA	#N/A	#N/A	NA	NA	#N/A	#N/A	NA	NA	NA	NA	#N/A	#N/A	NA	NA	NA	#N/A	#N/A	NA	#N/A	NA	#N/A	NA	NA
1320/1/1/STIF	NP-1320-15-yes-111645-10mnth-309days-R08-P3-A11		no	no	1320/1/1/STIF	AAGGTGTAAGGT	NP	NA	NA	NA	NA	4596.63	27262	17893	2013/12/23	2013/02/17	309	no	NA	NA	NA	#N/A	NA	NA	NA	NA	#N/A	#N/A	NA	NA	#N/A	#N/A	NA	NA	NA	NA	#N/A	#N/A	NA	NA	NA	#N/A	#N/A	NA	#N/A	NA	#N/A	NA	NA
1320/1/1/STIF	NP-1320-15-yes-112270-11mnth-338days-R08-P3-A12		no	no	1320/1/1/STIF	GAGAGAATGATC	NP	NA	NA	NA	NA	5038.71	23319	13965	2014/01/21	2013/02/17	338	no	NA	NA	NA	#N/A	NA	NA	NA	NA	#N/A	#N/A	NA	NA	#N/A	#N/A	NA	NA	NA	NA	#N/A	#N/A	NA	NA	NA	#N/A	#N/A	NA	#N/A	NA	#N/A	NA	NA
1325/1/1/ANIF	NP-1325-14-yes-101818-1mnth-30days-R08-P3-B01		yes	no	1325/1/1/ANIF	CTTGCTGAAGAC	NP	NA	NA	NA	NA	9230.71	18935	8843	2013/02/06	2013/01/07	30	yes	T01	A	summer	summer	female	vaginal	33	low	-0.603707219	middle	yes	T03	yes	four_to_six	no	no	no	no	no	no	low	primary_some secondary	no	no	no	no	no	no	no	HIV_exposed_uninfected	-1.58
1325/1/1/ANIF	NP-1325-14-yes-109476-9mnth-274days-R08-P3-B02		yes	yes	1325/1/1/ANIF	CTCCTGAAAGTT	NP	NA	NA	NA	NA	8937.22	24728	15037	2013/10/08	2013/01/07	274	yes	T09	C	spring	summer	female	vaginal	33	low	-0.603707219	middle	no	T06	yes	four_to_six	no	no	no	no	no	no	low	primary_some secondary	no	no	no	no	no	no	no	HIV_exposed_uninfected	-1.58
1317/1/1/NMIF	NP-1317-14-yes-103077-3mnth-87days-R08-P3-B03		yes	no	1317/1/1/NMIF	CCTTGGCTATCC	NP	NA	NA	NA	NA	5004.37	33179	23204	2013/04/10	2013/01/13	87	yes	T03	A	autumn	summer	male	caesarean	37	middle	0.502974293	middle	yes	T03	yes	two_three	no	no	yes	no	no	no	high	primary_some secondary	no	no	no	yes	no	no	no	HIV_unexposed	1.58
1361/1/1/NMIF	NP-1361-14-yes-103174-1mnth-30days-R08-P3-B04		no	no	1361/1/1/NMIF	TAATCGGATTCC	NP	NA	NA	NA	NA	19899.26	37285	17603	2013/04/11	2013/03/12	30	no	NA	NA	NA	#N/A	NA	NA	NA	NA	#N/A	#N/A	NA	NA	#N/A	#N/A	NA	NA	NA	NA	#N/A	#N/A	NA	NA	NA	#N/A	#N/A	NA	#N/A	NA	#N/A	NA	NA
1361/1/1/NMIF	NP-1361-14-yes-107413-5mnth-154days-R08-P3-B05		no	no	1361/1/1/NMIF	GTCATTCACGAG	NP	NA	NA	NA	NA	153830.66	34535	20119	2013/08/13	2013/03/12	154	no	NA	NA	NA	#N/A	NA	NA	NA	NA	#N/A	#N/A	NA	NA	#N/A	#N/A	NA	NA	NA	NA	#N/A	#N/A	NA	NA	NA	#N/A	#N/A	NA	#N/A	NA	#N/A	NA	NA
1352/1/1/AMIF	NP-1352-15-yes-112907-10mnth-307days-R08-P3-B06		no	no	1352/1/1/AMIF	CTGGAAATCTGC	NP	NA	NA	NA	NA	32215.25	48342	28703	2014/02/13	2013/04/12	307	no	NA	NA	NA	#N/A	NA	NA	NA	NA	#N/A	#N/A	NA	NA	#N/A	#N/A	NA	NA	NA	NA	#N/A	#N/A	NA	NA	NA	#N/A	#N/A	NA	#N/A	NA	#N/A	NA	NA
1361/1/1/NMIF	NP-1361-14-yes-119185-18mnth-548days-R08-P3-B07		no	no	1361/1/1/NMIF	TTAGGTGCAGCT	NP	NA	NA	NA	NA	46051.1	40136	23593	2014/09/11	2013/03/12	548	no	NA	NA	NA	#N/A	NA	NA	NA	NA	#N/A	#N/A	NA	NA	#N/A	#N/A	NA	NA	NA	NA	#N/A	#N/A	NA	NA	NA	#N/A	#N/A	NA	#N/A	NA	#N/A	NA	NA
1278/1/1/NFIF	NP-1278-13-yes-108127-7mnth-213days-R08-P3-B08		yes	yes	1278/1/1/NFIF	AAGTGGACTCTC	NP	NA	NA	NA	NA	26485.53	22331	13579	2013/08/30	2013/01/29	213	yes	T07	C	winter	summer	male	vaginal	39	middle	-0.644685285	middle	no	none	no	none	yes	no	yes	no	no	no	low	primary_some secondary	no	no	yes	no	no	no	yes	HIV_exposed_uninfected	-0.42
1320/1/1/STIF	NP-1320-15-yes-113029-12mnth-366days-R08-P3-B09		no	no	1320/1/1/STIF	GATAGAAAGCCA	NP	NA	NA	NA	NA	26354.43	35454	21623	2014/02/18	2013/02/17	366	no	NA	NA	NA	#N/A	NA	NA	NA	NA	#N/A	#N/A	NA	NA	#N/A	#N/A	NA	NA	NA	NA	#N/A	#N/A	NA	NA	NA	#N/A	#N/A	NA	#N/A	NA	#N/A	NA	NA
1320/1/1/STIF	NP-1320-15-yes-117294-18mnth-513days-R08-P3-B10		no	no	1320/1/1/STIF	CACACAGCGTTA	NP	NA	NA	NA	NA	10909.55	39883	23656	2014/07/15	2013/02/17	513	no	NA	NA	NA	#N/A	NA	NA	NA	NA	#N/A	#N/A	NA	NA	#N/A	#N/A	NA	NA	NA	NA	#N/A	#N/A	NA	NA	NA	#N/A	#N/A	NA	#N/A	NA	#N/A	NA	NA
1320/1/1/STIF	NP-1320-15-yes-523321-24mnth-757days-R08-P3-B11		no	no	1320/1/1/STIF	GTAAGCACCTAC	NP	NA	NA	NA	NA	15307.08	25913	16790	2015/03/16	2013/02/17	757	no	NA	NA	NA	#N/A	NA	NA	NA	NA	#N/A	#N/A	NA	NA	#N/A	#N/A	NA	NA	NA	NA	#N/A	#N/A	NA	NA	NA	#N/A	#N/A	NA	#N/A	NA	#N/A	NA	NA
1320/1/1/STIF	NP-1320-15-yes-131251-30mnth-957days-R08-P3-B12		no	no	1320/1/1/STIF	TACGGTATGTCT	NP	NA	NA	NA	NA	7508.78	35334	21516	2015/10/02	2013/02/17	957	no	NA	NA	NA	#N/A	NA	NA	NA	NA	#N/A	#N/A	NA	NA	#N/A	#N/A	NA	NA	NA	NA	#N/A	#N/A	NA	NA	NA	#N/A	#N/A	NA	#N/A	NA	#N/A	NA	NA
1325/1/1/ANIF	NP-1325-14-yes-102293-2mnth-57days-R08-P3-C01		no	no	1325/1/1/ANIF	GGAGGTTATCCG	NP	NA	NA	NA	NA	195.92	16578	9296	2013/03/05	2013/01/07	57	no	NA	NA	NA	summer	NA	NA	NA	NA	#N/A	#N/A	NA	NA	yes	four_to_six	NA	NA	NA	NA	no	no	NA	NA	NA	no	no	NA	no	NA	no	NA	NA
1325/1/1/ANIF	NP-1325-14-yes-110565-10mnth-309days-R08-P3-C02		yes	yes	1325/1/1/ANIF	TTATCACGTGCA	NP	NA	NA	NA	NA	1049.29	16883	10007	2013/11/12	2013/01/07	309	yes	T10	C	spring	summer	female	vaginal	33	low	-0.603707219	middle	no	T06	yes	four_to_six	no	no	no	no	no	no	low	primary_some secondary	no	no	no	no	no	no	no	HIV_exposed_uninfected	-1.58
1317/1/1/NMIF	NP-1317-14-yes-104066-4mnth-129days-R08-P3-C03		yes	yes	1317/1/1/NMIF	CGTAACCAACCA	NP	NA	NA	NA	NA	2599.04	29690	19938	2013/05/22	2013/01/13	129	yes	T04	B	autumn	summer	male	caesarean	37	middle	0.502974293	middle	no	T03	yes	two_three	no	no	yes	no	no	no	high	primary_some secondary	no	no	no	yes	no	no	no	HIV_unexposed	1.58
1361/1/1/NMIF	NP-1361-14-yes-103792-2mnth-59days-R08-P3-C04		no	no	1361/1/1/NMIF	AACCATCGGGTG	NP	NA	NA	NA	NA	211317.37	49267	30689	2013/05/10	2013/03/12	59	no	NA	NA	NA	#N/A	NA	NA	NA	NA	#N/A	#N/A	NA	NA	#N/A	#N/A	NA	NA	NA	NA	#N/A	#N/A	NA	NA	NA	#N/A	#N/A	NA	#N/A	NA	#N/A	NA	NA
1361/1/1/NMIF	NP-1361-14-yes-108314-6mnth-182days-R08-P3-C05		no	no	1361/1/1/NMIF	TAGAACTCACCT	NP	NA	NA	NA	NA	4916.02	23414	13800	2013/09/10	2013/03/12	182	no	NA	NA	NA	#N/A	NA	NA	NA	NA	#N/A	#N/A	NA	NA	#N/A	#N/A	NA	NA	NA	NA	#N/A	#N/A	NA	NA	NA	#N/A	#N/A	NA	#N/A	NA	#N/A	NA	NA
1278/1/1/NFIF	NP-1278-13-yes-102155-1mnth-28days-R08-P3-C07		yes	yes	1278/1/1/NFIF	CATCGGTCAAGG	NP	NA	NA	NA	NA	3913.43	34346	19125	2013/02/26	2013/01/29	28	yes	T01	A	summer	summer	male	vaginal	39	middle	-0.644685285	middle	no	none	no	none	yes	no	yes	no	no	no	low	primary_some secondary	no	no	yes	no	no	no	yes	HIV_exposed_uninfected	-0.42
1278/1/1/NFIF	NP-1278-13-yes-108994-8mnth-240days-R08-P3-C08		yes	yes	1278/1/1/NFIF	TACGTCCCGTTC	NP	NA	NA	NA	NA	29823.26	29834	21825	2013/09/26	2013/01/29	240	yes	T08	C	spring	summer	male	vaginal	39	middle	-0.644685285	middle	no	none	no	none	yes	no	yes	no	no	no	low	primary_some secondary	no	no	yes	no	no	no	yes	HIV_exposed_uninfected	-0.42
1426/1/1/PTIF	NP-1426-14-no-107718-2mnth-57days-R08-P3-C09		yes	no	1426/1/1/PTIF	TGTTTGAGCTGT	NP	NA	NA	NA	NA	1504.67	23647	15224	2013/08/22	2013/06/26	57	yes	T02	A	winter	winter	female	vaginal	38	middle	-0.734427527	middle	no	none	no	none	no	no	yes	no	no	no	high	primary_some secondary	no	no	yes	no	no	no	yes	HIV_unexposed	0.32
1426/1/1/PTIF	NP-1426-14-no-108755-3mnth-85days-R08-P3-C10		yes	no	1426/1/1/PTIF	TCGAGTTTGGTT	NP	NA	NA	NA	NA	33714.43	27210	16613	2013/09/19	2013/06/26	85	yes	T03	A	spring	winter	female	vaginal	38	middle	-0.734427527	middle	no	none	no	none	no	no	yes	no	no	no	high	primary_some secondary	no	no	yes	no	no	no	yes	HIV_unexposed	0.32
1426/1/1/PTIF	NP-1426-14-no-110230-4mnth-127days-R08-P3-C11		yes	yes	1426/1/1/PTIF	CATCCAAATGCG	NP	NA	NA	NA	NA	32281.25	29614	17392	2013/10/31	2013/06/26	127	yes	T04	B	spring	winter	female	vaginal	38	middle	-0.734427527	middle	no	none	no	none	no	no	yes	no	no	no	high	primary_some secondary	no	no	yes	no	no	no	yes	HIV_unexposed	0.32
1426/1/1/PTIF	NP-1426-14-no-111089-5mnth-155days-R08-P3-C12		yes	yes	1426/1/1/PTIF	CGCATGAGGATC	NP	NA	NA	NA	NA	32787.03	38375	25713	2013/11/28	2013/06/26	155	yes	T05	B	spring	winter	female	vaginal	38	middle	-0.734427527	middle	no	none	no	none	no	no	yes	no	no	no	high	primary_some secondary	no	no	yes	no	no	no	yes	HIV_unexposed	0.32
1325/1/1/ANIF	NP-1325-14-yes-103223-3mnth-99days-R08-P3-D01		yes	no	1325/1/1/ANIF	TAAAGTCACCCT	NP	NA	NA	NA	NA	838.34	25250	17563	2013/04/16	2013/01/07	99	yes	T03	A	autumn	summer	female	vaginal	33	low	-0.603707219	middle	yes	T03	yes	four_to_six	no	no	no	no	no	no	low	primary_some secondary	no	no	no	no	no	no	no	HIV_exposed_uninfected	-1.58
1325/1/1/ANIF	NP-1325-14-yes-111376-11mnth-337days-R08-P3-D02		yes	yes	1325/1/1/ANIF	TGGACACCGAAC	NP	NA	NA	NA	NA	112992.81	22804	14133	2013/12/10	2013/01/07	337	yes	T11	C	summer	summer	female	vaginal	33	low	-0.603707219	middle	no	T06	yes	four_to_six	no	no	no	no	no	no	low	primary_some secondary	no	no	no	no	no	no	no	HIV_exposed_uninfected	-1.58
1317/1/1/NMIF	NP-1317-14-yes-104762-5mnth-157days-R08-P3-D03		yes	yes	1317/1/1/NMIF	CATTTGGACGAC	NP	NA	NA	NA	NA	9490.44	41542	26782	2013/06/19	2013/01/13	157	yes	T05	B	winter	summer	male	caesarean	37	middle	0.502974293	middle	no	T03	yes	two_three	no	no	yes	no	no	no	high	primary_some secondary	no	no	no	yes	no	no	no	HIV_unexposed	1.58
1361/1/1/NMIF	NP-1361-14-yes-104746-3mnth-98days-R08-P3-D04		no	no	1361/1/1/NMIF	TACCTCTCAGAA	NP	NA	NA	NA	NA	14387.33	43506	31532	2013/06/18	2013/03/12	98	no	NA	NA	NA	#N/A	NA	NA	NA	NA	#N/A	#N/A	NA	NA	#N/A	#N/A	NA	NA	NA	NA	#N/A	#N/A	NA	NA	NA	#N/A	#N/A	NA	#N/A	NA	#N/A	NA	NA
1361/1/1/NMIF	NP-1361-14-yes-109471-7mnth-210days-R08-P3-D05		no	no	1361/1/1/NMIF	AGATAGGACAGG	NP	NA	NA	NA	NA	105785.81	40681	23865	2013/10/08	2013/03/12	210	no	NA	NA	NA	#N/A	NA	NA	NA	NA	#N/A	#N/A	NA	NA	#N/A	#N/A	NA	NA	NA	NA	#N/A	#N/A	NA	NA	NA	#N/A	#N/A	NA	#N/A	NA	#N/A	NA	NA
1278/1/1/NFIF	NP-1278-13-yes-102813-2mnth-56days-R08-P3-D07		yes	yes	1278/1/1/NFIF	TGAGGATGATAG	NP	NA	NA	NA	NA	3536.83	25179	13617	2013/03/26	2013/01/29	56	yes	T02	A	summer	summer	male	vaginal	39	middle	-0.644685285	middle	no	none	no	none	yes	no	yes	no	no	no	low	primary_some secondary	no	no	yes	no	no	no	yes	HIV_exposed_uninfected	-0.42
1278/1/1/NFIF	NP-1278-13-yes-110352-9mnth-280days-R08-P3-D08		yes	yes	1278/1/1/NFIF	AAGCCTACACGT	NP	NA	NA	NA	NA	64815.26	28729	20164	2013/11/05	2013/01/29	280	yes	T09	C	spring	summer	male	vaginal	39	middle	-0.644685285	middle	no	none	no	none	yes	no	yes	no	no	no	low	primary_some secondary	yes	no	yes	no	no	no	yes	HIV_exposed_uninfected	-0.42
1426/1/1/PTIF	NP-1426-14-no-111957-6mnth-196days-R08-P3-D09		yes	yes	1426/1/1/PTIF	ATGGATACGCTC	NP	NA	NA	NA	NA	38770.38	38361	26828	2014/01/08	2013/06/26	196	yes	T06	B	summer	winter	female	vaginal	38	middle	-0.734427527	middle	no	none	no	none	no	no	yes	no	no	no	high	primary_some secondary	no	no	yes	no	no	no	yes	HIV_unexposed	0.32
1426/1/1/PTIF	NP-1426-14-no-112305-7mnth-210days-R08-P3-D10		yes	yes	1426/1/1/PTIF	TTACGAGACGGC	NP	NA	NA	NA	NA	47845.36	19192	10896	2014/01/22	2013/06/26	210	yes	T07	C	summer	winter	female	vaginal	38	middle	-0.734427527	middle	no	none	no	none	no	no	yes	no	no	no	high	primary_some secondary	no	no	yes	no	no	yes	yes	HIV_unexposed	0.32
1426/1/1/PTIF	NP-1426-14-no-113114-8mnth-239days-R08-P3-D11		yes	yes	1426/1/1/PTIF	CGCACATGTTAT	NP	NA	NA	NA	NA	8124.81	24535	15021	2014/02/20	2013/06/26	239	yes	T08	C	summer	winter	female	vaginal	38	middle	-0.734427527	middle	no	none	no	none	no	no	yes	no	no	no	high	primary_some secondary	no	no	yes	no	no	yes	yes	HIV_unexposed	0.32
1426/1/1/PTIF	NP-1426-14-no-114134-9mnth-273days-R08-P3-D12		yes	yes	1426/1/1/PTIF	AGGGACGATAAT	NP	NA	NA	NA	NA	79989.21	29229	17440	2014/03/26	2013/06/26	273	yes	T09	C	summer	winter	female	vaginal	38	middle	-0.734427527	middle	no	none	no	none	no	no	yes	no	no	no	high	primary_some secondary	yes	no	yes	no	no	yes	yes	HIV_unexposed	0.32
1325/1/1/ANIF	NP-1325-14-yes-103821-4mnth-127days-R08-P3-E01		yes	no	1325/1/1/ANIF	TCGCATGAAGTC	NP	NA	NA	NA	NA	7247.28	20093	11799	2013/05/14	2013/01/07	127	yes	T04	B	autumn	summer	female	vaginal	33	low	-0.603707219	middle	yes	T06	yes	four_to_six	no	no	no	no	no	no	low	primary_some secondary	no	no	no	no	no	no	no	HIV_exposed_uninfected	-1.58
1325/1/1/ANIF	NP-1325-14-yes-111996-12mnth-367days-R08-P3-E02		yes	yes	1325/1/1/ANIF	GATAGCTGTCTT	NP	NA	NA	NA	NA	644.74	29569	19868	2014/01/09	2013/01/07	367	yes	T12	C	summer	summer	female	vaginal	33	low	-0.603707219	middle	no	T06	yes	four_to_six	no	no	no	no	no	no	low	primary_some secondary	no	no	no	no	no	no	no	HIV_exposed_uninfected	-1.58
1317/1/1/NMIF	NP-1317-14-yes-105089-6mnth-170days-R08-P3-E03		yes	yes	1317/1/1/NMIF	TGGAGCACGTTG	NP	NA	NA	NA	NA	24831.11	32734	22197	2013/07/02	2013/01/13	170	yes	T06	B	winter	summer	male	caesarean	37	middle	0.502974293	middle	no	T03	yes	two_three	no	no	yes	no	no	no	high	primary_some secondary	no	no	no	no	no	no	no	HIV_unexposed	1.58
1317/1/1/NMIF	NP-1317-14-yes-110770-10mnth-310days-R08-P3-E04		yes	yes	1317/1/1/NMIF	TTCCGTAGGGAT	NP	NA	NA	NA	NA	759.57	13665	7877	2013/11/19	2013/01/13	310	yes	T10	C	spring	summer	male	caesarean	37	middle	0.502974293	middle	no	T03	yes	two_three	no	no	yes	no	no	no	high	primary_some secondary	no	no	no	no	no	no	no	HIV_unexposed	1.58
1361/1/1/NMIF	NP-1361-14-yes-110287-8mnth-238days-R08-P3-E05		no	no	1361/1/1/NMIF	GCGTGTTAAACC	NP	NA	NA	NA	NA	4212.67	31260	20278	2013/11/05	2013/03/12	238	no	NA	NA	NA	#N/A	NA	NA	NA	NA	#N/A	#N/A	NA	NA	#N/A	#N/A	NA	NA	NA	NA	#N/A	#N/A	NA	NA	NA	#N/A	#N/A	NA	#N/A	NA	#N/A	NA	NA
1278/1/1/NFIF	NP-1278-13-yes-103665-3mnth-98days-R08-P3-E07		yes	yes	1278/1/1/NFIF	ACCGGCTAGAGT	NP	NA	NA	NA	NA	4627.96	31295	21787	2013/05/07	2013/01/29	98	yes	T03	A	autumn	summer	male	vaginal	39	middle	-0.644685285	middle	no	none	no	none	yes	no	yes	no	no	no	low	primary_some secondary	no	no	yes	no	no	no	yes	HIV_exposed_uninfected	-0.42
1278/1/1/NFIF	NP-1278-13-yes-111283-10mnth-310days-R08-P3-E08		yes	yes	1278/1/1/NFIF	CTGTAGGAGACC	NP	NA	NA	NA	NA	11702.39	19837	11526	2013/12/05	2013/01/29	310	yes	T10	C	summer	summer	male	vaginal	39	middle	-0.644685285	middle	no	none	no	none	yes	no	yes	no	no	no	low	primary_some secondary	yes	no	yes	no	no	no	yes	HIV_exposed_uninfected	-0.42
1426/1/1/PTIF	NP-1426-14-no-115396-10mnth-313days-R08-P3-E09		yes	yes	1426/1/1/PTIF	CCATTCGCCCAT	NP	NA	NA	NA	NA	6387.63	34866	21783	2014/05/05	2013/06/26	313	yes	T10	C	autumn	winter	female	vaginal	38	middle	-0.734427527	middle	no	none	no	none	no	no	yes	no	no	no	high	primary_some secondary	yes	no	yes	no	no	no	yes	HIV_unexposed	0.32
1426/1/1/PTIF	NP-1426-14-no-115852-11mnth-336days-R08-P3-E10		yes	yes	1426/1/1/PTIF	CGAGATACCCAG	NP	NA	NA	NA	NA	52548.7	41367	24224	2014/05/28	2013/06/26	336	yes	T11	C	autumn	winter	female	vaginal	38	middle	-0.734427527	middle	no	none	no	none	no	no	yes	no	no	no	high	primary_some secondary	yes	no	yes	no	no	no	yes	HIV_unexposed	0.32
1426/1/1/PTIF	NP-1426-14-no-116793-12mnth-364days-R08-P3-E11		yes	yes	1426/1/1/PTIF	CGATTTCTCAAG	NP	NA	NA	NA	NA	37001.32	28388	17876	2014/06/25	2013/06/26	364	yes	T12	C	winter	winter	female	vaginal	38	middle	-0.734427527	middle	no	none	no	none	no	no	yes	no	no	no	high	primary_some secondary	yes	no	yes	no	no	no	yes	HIV_unexposed	0.32
1426/1/1/PTIF	NP-1426-14-no-122148-18mnth-540days-R08-P3-E12		yes	no	1426/1/1/PTIF	ATAGCGGTCTGG	NP	NA	NA	NA	NA	25555.6	34834	20908	2014/12/18	2013/06/26	540	yes	T13	D	summer	winter	female	vaginal	38	middle	-0.734427527	middle	no	none	no	none	no	no	yes	no	no	no	high	primary_some secondary	no	no	yes	no	no	no	yes	HIV_unexposed	0.32
1325/1/1/ANIF	NP-1325-14-yes-104595-5mnth-158days-R08-P3-F01		no	no	1325/1/1/ANIF	TTGCAGACAGGC	NP	NA	NA	NA	NA	205.61	9389	4531	2013/06/11	2013/01/07	155	no	NA	NA	NA	summer	NA	NA	NA	NA	#N/A	#N/A	NA	NA	yes	four_to_six	NA	NA	NA	NA	no	no	NA	NA	NA	no	no	NA	no	NA	no	NA	NA
1325/1/1/ANIF	NP-1325-14-yes-117108-18mnth-547days-R08-P3-F02		yes	no	1325/1/1/ANIF	TGACCGGTCAAT	NP	NA	NA	NA	NA	1180.35	18846	11242	2014/07/08	2013/01/07	547	yes	T13	D	winter	summer	female	vaginal	33	low	-0.603707219	middle	no	T06	yes	four_to_six	no	no	no	no	no	no	low	primary_some secondary	no	no	no	no	no	no	no	HIV_exposed_uninfected	-1.58
1317/1/1/NMIF	NP-1317-14-yes-107401-7mnth-212days-R08-P3-F03		yes	yes	1317/1/1/NMIF	GCGACTTGTGTA	NP	NA	NA	NA	NA	17453.05	27773	18621	2013/08/13	2013/01/13	212	yes	T07	C	winter	summer	male	caesarean	37	middle	0.502974293	middle	no	T03	yes	two_three	no	no	yes	no	no	no	high	primary_some secondary	no	no	no	no	no	no	no	HIV_unexposed	1.58
1317/1/1/NMIF	NP-1317-14-yes-111518-11mnth-338days-R08-P3-F04		yes	yes	1317/1/1/NMIF	CCTAATGGAACC	NP	NA	NA	NA	NA	2197.51	52490	37616	2013/12/17	2013/01/13	338	yes	T11	C	summer	summer	male	caesarean	37	middle	0.502974293	middle	no	T03	yes	two_three	no	no	yes	no	no	no	high	primary_some secondary	no	no	no	no	no	no	no	HIV_unexposed	1.58
1361/1/1/NMIF	NP-1361-14-yes-111415-9mnth-274days-R08-P3-F05		no	no	1361/1/1/NMIF	CTCCTACTGTCT	NP	NA	NA	NA	NA	1931.77	39787	27054	2013/12/11	2013/03/12	274	no	NA	NA	NA	#N/A	NA	NA	NA	NA	#N/A	#N/A	NA	NA	#N/A	#N/A	NA	NA	NA	NA	#N/A	#N/A	NA	NA	NA	#N/A	#N/A	NA	#N/A	NA	#N/A	NA	NA
1278/1/1/NFIF	NP-1278-13-yes-104377-4mnth-126days-R08-P3-F07		yes	no	1278/1/1/NFIF	TAAGGCCTATCG	NP	NA	NA	NA	NA	817.26	36480	22997	2013/06/04	2013/01/29	126	yes	T04	B	winter	summer	male	vaginal	39	middle	-0.644685285	middle	no	none	no	none	yes	no	yes	no	no	no	low	primary_some secondary	no	no	yes	no	no	no	yes	HIV_exposed_uninfected	-0.42
1278/1/1/NFIF	NP-1278-13-yes-111807-11mnth-338days-R08-P3-F08		yes	yes	1278/1/1/NFIF	CCTTAAGTCAGT	NP	NA	NA	NA	NA	4221.72	28466	19656	2014/01/02	2013/01/29	338	yes	T11	C	summer	summer	male	vaginal	39	middle	-0.644685285	middle	no	none	no	none	yes	no	yes	no	no	no	low	primary_some secondary	yes	no	yes	no	no	no	yes	HIV_exposed_uninfected	-0.42
1300/1/1/XMIF	NP-1300-11-yes-101516-1mnth-30days-R08-P3-F09		yes	yes	1300/1/1/XMIF	TACCCAGAGATC	NP	NA	NA	NA	NA	73777.77	37650	26243	2013/01/15	2012/12/16	30	yes	T01	A	summer	summer	female	vaginal	36	low	1.056691294	high	no	none	no	none	no	yes	yes	no	no	yes	low	primary_some secondary	no	no	yes	no	no	no	no	HIV_exposed_uninfected	1.89
1300/1/1/XMIF	NP-1300-11-yes-101940-2mnth-58days-R08-P3-F10		yes	yes	1300/1/1/XMIF	CAACGGGTAGTC	NP	NA	NA	NA	NA	49795.96	37351	18367	2013/02/12	2012/12/16	58	yes	T02	A	summer	summer	female	vaginal	36	low	1.056691294	high	no	none	no	none	no	yes	yes	no	no	yes	low	primary_some secondary	no	no	yes	no	no	no	no	HIV_exposed_uninfected	1.89
1300/1/1/XMIF	NP-1300-11-yes-102526-3mnth-86days-R08-P3-F11		yes	yes	1300/1/1/XMIF	TGTGCTGTGTAG	NP	NA	NA	NA	NA	1506.32	27271	13950	2013/03/12	2012/12/16	86	yes	T03	A	summer	summer	female	vaginal	36	low	1.056691294	high	no	none	no	none	no	yes	yes	no	no	yes	low	primary_some secondary	no	no	yes	no	no	no	no	HIV_exposed_uninfected	1.89
1300/1/1/XMIF	NP-1300-11-yes-103351-4mnth-128days-R08-P3-F12		yes	yes	1300/1/1/XMIF	GTTTCTAGAGCT	NP	NA	NA	NA	NA	4259.21	19136	12962	2013/04/23	2012/12/16	128	yes	T04	B	autumn	summer	female	vaginal	36	low	1.056691294	high	no	none	no	none	no	yes	yes	no	no	yes	low	primary_some secondary	no	no	yes	no	no	no	no	HIV_exposed_uninfected	1.89
1325/1/1/ANIF	NP-1325-14-yes-105284-6mnth-183days-R08-P3-G01		yes	no	1325/1/1/ANIF	GAGGCCATCAGT	NP	NA	NA	NA	NA	7451.73	23127	13697	2013/07/09	2013/01/07	183	yes	T06	B	winter	summer	female	vaginal	33	low	-0.603707219	middle	yes	T06	yes	four_to_six	no	no	no	no	no	no	low	primary_some secondary	no	no	no	no	no	no	no	HIV_exposed_uninfected	-1.58
1317/1/1/NMIF	NP-1317-14-yes-503410-0mnth-0days-R08-P3-G02		no	no	1317/1/1/NMIF	TGTGATGGAGAA	NP	NA	NA	NA	NA	13.29	8522	3307	2013/01/13	2013/01/13	0	no	NA	NA	NA	summer	NA	NA	NA	NA	#N/A	#N/A	NA	NA	yes	two_three	NA	NA	NA	NA	no	no	NA	NA	NA	no	no	NA	no	NA	no	NA	NA
1317/1/1/NMIF	NP-1317-14-yes-108418-8mnth-241days-R08-P3-G03		yes	yes	1317/1/1/NMIF	ATTCATGGACGC	NP	NA	NA	NA	NA	6257.59	20739	13804	2013/09/11	2013/01/13	241	yes	T08	C	spring	summer	male	caesarean	37	middle	0.502974293	middle	no	T03	yes	two_three	no	no	yes	no	no	no	high	primary_some secondary	no	no	no	no	no	no	no	HIV_unexposed	1.58
1317/1/1/NMIF	NP-1317-14-yes-511392-12mnth-365days-R08-P3-G04		yes	yes	1317/1/1/NMIF	TTCTGGGAACAC	NP	NA	NA	NA	NA	562.42	20817	13777	2014/01/13	2013/01/13	365	yes	T12	C	summer	summer	male	caesarean	37	middle	0.502974293	middle	no	T03	yes	two_three	no	no	yes	no	no	no	high	primary_some secondary	no	no	no	no	no	no	no	HIV_unexposed	1.58
1361/1/1/NMIF	NP-1361-14-yes-112100-10mnth-308days-R08-P3-G05		no	no	1361/1/1/NMIF	GTAAGTCGTGGC	NP	NA	NA	NA	NA	19760.22	20472	11969	2014/01/14	2013/03/12	308	no	NA	NA	NA	#N/A	NA	NA	NA	NA	#N/A	#N/A	NA	NA	#N/A	#N/A	NA	NA	NA	NA	#N/A	#N/A	NA	NA	NA	#N/A	#N/A	NA	#N/A	NA	#N/A	NA	NA
1278/1/1/NFIF	NP-1278-13-yes-105085-5mnth-154days-R08-P3-G07		no	no	1278/1/1/NFIF	CACGAGGTCATT	NP	NA	NA	NA	NA	177.72	12425	5826	2013/07/02	2013/01/29	154	no	NA	NA	NA	summer	NA	NA	NA	NA	#N/A	#N/A	NA	NA	no	none	NA	NA	NA	NA	no	no	NA	NA	NA	no	yes	NA	no	NA	yes	NA	NA
1278/1/1/NFIF	NP-1278-13-yes-112422-12mnth-364days-R08-P3-G08		yes	yes	1278/1/1/NFIF	AACGGCAGCATC	NP	NA	NA	NA	NA	11666.67	21594	14366	2014/01/28	2013/01/29	364	yes	T12	C	summer	summer	male	vaginal	39	middle	-0.644685285	middle	no	none	no	none	yes	no	yes	no	no	no	low	primary_some secondary	no	no	yes	no	no	yes	yes	HIV_exposed_uninfected	-0.42
1300/1/1/XMIF	NP-1300-11-yes-104006-5mnth-156days-R08-P3-G09		yes	yes	1300/1/1/XMIF	ACCCGTATGATG	NP	NA	NA	NA	NA	38541.58	29416	18568	2013/05/21	2012/12/16	156	yes	T05	B	autumn	summer	female	vaginal	36	low	1.056691294	high	no	none	no	none	no	yes	yes	no	no	yes	low	primary_some secondary	no	no	yes	no	no	no	no	HIV_exposed_uninfected	1.89
1300/1/1/XMIF	NP-1300-11-yes-104714-6mnth-184days-R08-P3-G10		yes	yes	1300/1/1/XMIF	AGTTTGCAACGC	NP	NA	NA	NA	NA	34040.93	29788	17155	2013/06/18	2012/12/16	184	yes	T06	B	winter	summer	female	vaginal	36	low	1.056691294	high	no	none	no	none	no	yes	yes	no	no	yes	low	primary_some secondary	no	no	yes	no	no	no	no	HIV_exposed_uninfected	1.89
1300/1/1/XMIF	NP-1300-11-yes-106978-7mnth-212days-R08-P3-G11		yes	no	1300/1/1/XMIF	ACGTAGCATTTC	NP	NA	NA	NA	NA	2313.6	23641	14720	2013/07/16	2012/12/16	212	yes	T07	C	winter	summer	female	vaginal	36	low	1.056691294	high	no	none	no	none	no	yes	yes	no	no	yes	low	primary_some secondary	no	no	yes	no	no	no	no	HIV_exposed_uninfected	1.89
1300/1/1/XMIF	NP-1300-11-yes-107435-8mnth-240days-R08-P3-G12		yes	no	1300/1/1/XMIF	CACGTCGATGGA	NP	NA	NA	NA	NA	9539.39	25445	14702	2013/08/13	2012/12/16	240	yes	T08	C	winter	summer	female	vaginal	36	low	1.056691294	high	no	none	no	none	no	yes	yes	no	no	yes	low	primary_some secondary	no	no	yes	no	no	no	no	HIV_exposed_uninfected	1.89
1325/1/1/ANIF	NP-1325-14-yes-107200-7mnth-211days-R08-P3-H01		yes	yes	1325/1/1/ANIF	TGCGGCATCGAA	NP	NA	NA	NA	NA	22436.8	21031	13872	2013/08/06	2013/01/07	211	yes	T07	C	winter	summer	female	vaginal	33	low	-0.603707219	middle	no	T06	yes	four_to_six	no	no	no	no	no	no	low	primary_some secondary	no	no	no	no	no	no	no	HIV_exposed_uninfected	-1.58
1317/1/1/NMIF	NP-1317-14-yes-101923-1mnth-26days-R08-P3-H02		no	no	1317/1/1/NMIF	CCTCTACCTACG	NP	NA	NA	NA	NA	147.38	13355	7897	2013/02/08	2013/01/13	26	no	NA	NA	NA	summer	NA	NA	NA	NA	#N/A	#N/A	NA	NA	yes	two_three	NA	NA	NA	NA	no	no	NA	NA	NA	no	no	NA	no	NA	no	NA	NA
1317/1/1/NMIF	NP-1317-14-yes-109734-9mnth-274days-R08-P3-H03		yes	yes	1317/1/1/NMIF	GTTACGCATTAC	NP	NA	NA	NA	NA	8068.86	25020	17456	2013/10/14	2013/01/13	274	yes	T09	C	spring	summer	male	caesarean	37	middle	0.502974293	middle	no	T03	yes	two_three	no	no	yes	no	no	no	high	primary_some secondary	no	no	no	no	no	no	no	HIV_unexposed	1.58
1317/1/1/NMIF	NP-1317-14-yes-116185-18mnth-513days-R08-P3-H04		yes	no	1317/1/1/NMIF	ATTATACCTCGG	NP	NA	NA	NA	NA	29810.79	25779	16563	2014/06/10	2013/01/13	513	yes	T13	D	winter	summer	male	caesarean	37	middle	0.502974293	middle	no	T03	yes	two_three	no	no	yes	no	no	no	high	primary_some secondary	no	no	no	no	no	no	no	HIV_unexposed	1.58
1361/1/1/NMIF	NP-1361-14-yes-112852-11mnth-336days-R08-P3-H05		no	no	1361/1/1/NMIF	GGTAGGAACAAT	NP	NA	NA	NA	NA	1281.45	19898	12648	2014/02/11	2013/03/12	336	no	NA	NA	NA	#N/A	NA	NA	NA	NA	#N/A	#N/A	NA	NA	#N/A	#N/A	NA	NA	NA	NA	#N/A	#N/A	NA	NA	NA	#N/A	#N/A	NA	#N/A	NA	#N/A	NA	NA
1278/1/1/NFIF	NP-1278-13-yes-107069-6mnth-183days-R08-P3-H07		yes	no	1278/1/1/NFIF	CACATGCCTAAG	NP	NA	NA	NA	NA	5753.84	24182	15052	2013/07/31	2013/01/29	183	yes	T06	B	winter	summer	male	vaginal	39	middle	-0.644685285	middle	no	none	no	none	yes	no	yes	no	no	no	low	primary_some secondary	no	no	yes	no	no	no	yes	HIV_exposed_uninfected	-0.42
1278/1/1/NFIF	NP-1278-13-yes-117699-18mnth-546days-R08-P3-H08		yes	no	1278/1/1/NFIF	CTGGCCTAGGAA	NP	NA	NA	NA	NA	3697.77	30043	19971	2014/07/29	2013/01/29	546	yes	T13	D	winter	summer	male	vaginal	39	middle	-0.644685285	middle	no	none	no	none	yes	no	yes	no	no	no	low	primary_some secondary	no	no	yes	no	no	no	yes	HIV_exposed_uninfected	-0.42
1300/1/1/XMIF	NP-1300-11-yes-108542-9mnth-270days-R08-P3-H09		yes	no	1300/1/1/XMIF	CCATAATCCGTA	NP	NA	NA	NA	NA	3095.33	41603	26688	2013/09/12	2012/12/16	270	yes	T09	C	spring	summer	female	vaginal	36	low	1.056691294	high	no	none	no	none	no	yes	yes	no	no	yes	low	primary_some secondary	no	no	yes	no	no	no	no	HIV_exposed_uninfected	1.89
1300/1/1/XMIF	NP-1300-11-yes-107270-10mnth-310days-R08-P3-H10		yes	no	1300/1/1/XMIF	ACTTATGCGGTT	NP	NA	NA	NA	NA	31514.93	24631	15363	2013/10/22	2012/12/16	310	yes	T10	C	spring	summer	female	vaginal	36	low	1.056691294	high	no	none	no	none	no	yes	yes	no	no	yes	low	primary_some secondary	yes	no	yes	no	no	no	no	HIV_exposed_uninfected	1.89
1300/1/1/XMIF	NP-1300-11-yes-110744-11mnth-338days-R08-P3-H11		yes	no	1300/1/1/XMIF	GGCAACCTCAGA	NP	NA	NA	NA	NA	6802.61	25207	15975	2013/11/19	2012/12/16	338	yes	T11	C	spring	summer	female	vaginal	36	low	1.056691294	high	no	none	no	none	no	yes	yes	no	no	yes	low	primary_some secondary	yes	no	yes	no	no	no	no	HIV_exposed_uninfected	1.89
1209/1/1/ZNIF	NP-1209-13-yes-501302-0mnth-1days-R08-P4-A01		no	no	1209/1/1/ZNIF	TCCCAACTTCGC	NP	NA	NA	NA	NA	237.62	14708	5889	2012/10/09	2012/10/08	1	no	NA	NA	NA	spring	NA	NA	NA	NA	#N/A	#N/A	NA	NA	yes	one	NA	NA	NA	NA	no	yes	NA	NA	NA	no	no	NA	no	NA	no	NA	NA
1209/1/1/ZNIF	NP-1209-13-yes-104387-8mnth-239days-R08-P4-A02		yes	yes	1209/1/1/ZNIF	AGTTAGTGCGTC	NP	NA	NA	NA	NA	15396.06	33883	21152	2013/06/04	2012/10/08	239	yes	T08	C	winter	spring	female	caesarean	38	middle	-0.378156186	middle	no	T01	yes	one	no	no	no	no	no	yes	low	primary_some secondary	no	no	no	no	no	no	no	HIV_unexposed	-1.62
1307/1/1/LZIF	NP-1307-13-yes-104257-4mnth-128days-R08-P4-A03		yes	yes	1307/1/1/LZIF	CGATAACATGCC	NP	NA	NA	NA	NA	6585.21	51398	32438	2013/05/28	2013/01/20	128	yes	T04	B	autumn	summer	female	vaginal	39	middle	-0.284204125	middle	no	none	no	none	no	no	yes	no	no	yes	low	primary_some secondary	no	no	no	no	no	no	no	HIV_exposed_uninfected	-0.17
1333/1/1/ZSIF	NP-1333-13-yes-504042-0mnth-0days-R08-P4-A04		no	no	1333/1/1/ZSIF	TGTACACGGCGA	NP	NA	NA	NA	NA	10.36	9754	4138	2013/02/05	2013/02/05	0	no	NA	NA	NA	summer	NA	NA	NA	NA	#N/A	#N/A	NA	NA	yes	four_to_six	NA	NA	NA	NA	no	no	NA	NA	NA	no	no	NA	no	NA	no	NA	NA
1333/1/1/ZSIF	NP-1333-13-yes-102366-6mnth-182days-R08-P4-A05		yes	yes	1333/1/1/ZSIF	AATACCGCTTTG	NP	NA	NA	NA	NA	5211.91	54251	39329	2013/08/06	2013/02/05	182	yes	T06	B	winter	summer	female	vaginal	40	middle	-1.884876993	low	yes	T06	yes	four_to_six	no	no	yes	no	no	no	middle	primary_some secondary	no	no	no	no	no	no	no	HIV_exposed_uninfected	0.65
1352/1/1/AMIF	NP-1352-15-yes-110381-7mnth-209days-R08-P4-A06		no	no	1352/1/1/AMIF	CATGGCTACACA	NP	NA	NA	NA	NA	10941.58	32784	21691	2013/11/07	2013/04/12	209	no	NA	NA	NA	#N/A	NA	NA	NA	NA	#N/A	#N/A	NA	NA	#N/A	#N/A	NA	NA	NA	NA	#N/A	#N/A	NA	NA	NA	#N/A	#N/A	NA	#N/A	NA	#N/A	NA	NA
1336/1/1/NMIF	NP-1336-16-yes-103045-2mnth-57days-R08-P4-A07		no	no	1336/1/1/NMIF	TGTGTGTGACTT	NP	NA	NA	NA	NA	29232.48	35096	21471	2013/04/09	2013/02/11	57	no	NA	NA	NA	#N/A	NA	NA	NA	NA	#N/A	#N/A	NA	NA	#N/A	#N/A	NA	NA	NA	NA	#N/A	#N/A	NA	NA	NA	#N/A	#N/A	NA	#N/A	NA	#N/A	NA	NA
1326/1/1/APIF	NP-1326-15-yes-102874-2mnth-57days-R08-P4-A08		no	no	1326/1/1/APIF	GACTCACTCAAT	NP	NA	NA	NA	NA	5847.44	54405	35717	2013/03/28	2013/01/30	57	no	NA	NA	NA	#N/A	NA	NA	NA	NA	#N/A	#N/A	NA	NA	#N/A	#N/A	NA	NA	NA	NA	#N/A	#N/A	NA	NA	NA	#N/A	#N/A	NA	#N/A	NA	#N/A	NA	NA
1436/1/1/OMIF	NP-1436-16-no-506740-0mnth-0days-R08-P4-A09		no	no	1436/1/1/OMIF	ACGGCCAATCGA	NP	NA	NA	NA	NA	25.4	7849	3424	2013/05/16	2013/05/16	0	no	NA	NA	NA	autumn	NA	NA	NA	NA	#N/A	#N/A	NA	NA	no	none	NA	NA	NA	NA	no	no	NA	NA	NA	no	yes	NA	no	NA	no	NA	NA
1436/1/1/OMIF	NP-1436-16-no-112350-8mnth-252days-R08-P4-A10		yes	yes	1436/1/1/OMIF	TAATGGAGGAAC	NP	NA	NA	NA	NA	12300.86	24843	15822	2014/01/23	2013/05/16	252	yes	T08	C	summer	autumn	female	vaginal	39	middle	-0.076952024	middle	no	none	no	none	no	no	no	no	no	no	low	secondary_any tertiary	no	no	yes	no	no	no	no	HIV_unexposed	-0.15
1395/1/1/NNIF	NP-1395-16-yes-505452-0mnth-1days-R08-P4-A11		no	no	1395/1/1/NNIF	ACGTGCCGTAGA	NP	NA	NA	NA	NA	42.61	14637	6005	2013/04/01	2013/03/31	1	no	NA	NA	NA	summer	NA	NA	NA	NA	#N/A	#N/A	NA	NA	no	none	NA	NA	NA	NA	no	no	NA	NA	NA	no	no	NA	no	NA	no	NA	NA
1395/1/1/NNIF	NP-1395-16-yes-110980-8mnth-240days-R08-P4-A12		yes	yes	1395/1/1/NNIF	GGAGACAAGGGA	NP	BRrepeat	NA	E	NA	23554.52	33661	18320	2013/11/26	2013/03/31	240	yes	T08	C	spring	summer	female	vaginal	40	middle	0	middle	no	none	no	none	no	yes	no	no	no	no	low	secondary_any tertiary	no	no	no	no	no	no	no	HIV_unexposed	-0.49
1209/1/1/ZNIF	NP-1209-13-yes-100797-1mnth-15days-R08-P4-B01		yes	yes	1209/1/1/ZNIF	AACGCCGAATGC	NP	NA	NA	NA	NA	5612.81	32535	13597	2012/10/23	2012/10/08	15	yes	T01	A	spring	spring	female	caesarean	38	middle	-0.378156186	middle	yes	T01	yes	one	no	no	no	no	no	yes	low	primary_some secondary	no	no	no	no	no	no	no	HIV_unexposed	-1.62
1209/1/1/ZNIF	NP-1209-13-yes-105065-9mnth-267days-R08-P4-B02		yes	yes	1209/1/1/ZNIF	ACGTAAATCGCC	NP	NA	NA	NA	NA	12592.23	30240	17052	2013/07/02	2012/10/08	267	yes	T09	C	winter	spring	female	caesarean	38	middle	-0.378156186	middle	no	T01	yes	one	no	no	no	no	no	yes	low	primary_some secondary	no	no	no	no	no	no	no	HIV_unexposed	-1.62
1307/1/1/LZIF	NP-1307-13-yes-104973-5mnth-156days-R08-P4-B03		yes	yes	1307/1/1/LZIF	CCTACTGTGCCT	NP	NA	NA	NA	NA	190420.18	35852	22029	2013/06/25	2013/01/20	156	yes	T05	B	winter	summer	female	vaginal	39	middle	-0.284204125	middle	no	none	no	none	no	no	yes	no	no	yes	low	primary_some secondary	no	no	no	no	no	no	no	HIV_exposed_uninfected	-0.17
1333/1/1/ZSIF	NP-1333-13-yes-102417-1mnth-28days-R08-P4-B04		yes	yes	1333/1/1/ZSIF	CATATCGCAGTT	NP	NA	NA	NA	NA	3353.22	32172	14036	2013/03/05	2013/02/05	28	yes	T01	A	summer	summer	female	vaginal	40	middle	-1.884876993	low	yes	T03	yes	four_to_six	no	no	yes	no	no	no	middle	primary_some secondary	no	no	no	no	no	no	no	HIV_exposed_uninfected	0.65
1333/1/1/ZSIF	NP-1333-13-yes-107912-7mnth-210days-R08-P4-B05		yes	yes	1333/1/1/ZSIF	TACGTAGTTTCG	NP	NA	NA	NA	NA	7625.03	42424	25925	2013/09/03	2013/02/05	210	yes	T07	C	spring	summer	female	vaginal	40	middle	-1.884876993	low	yes	T06	yes	four_to_six	no	no	yes	no	no	no	middle	primary_some secondary	no	no	no	no	no	no	no	HIV_exposed_uninfected	0.65
1352/1/1/AMIF	NP-1352-15-yes-111222-8mnth-237days-R08-P4-B06		no	no	1352/1/1/AMIF	TTCAGCGCCCTT	NP	NA	NA	NA	NA	7916.85	40652	26540	2013/12/05	2013/04/12	237	no	NA	NA	NA	#N/A	NA	NA	NA	NA	#N/A	#N/A	NA	NA	#N/A	#N/A	NA	NA	NA	NA	#N/A	#N/A	NA	NA	NA	#N/A	#N/A	NA	#N/A	NA	#N/A	NA	NA
1336/1/1/NMIF	NP-1336-16-yes-104768-4mnth-128days-R08-P4-B07		no	no	1336/1/1/NMIF	TCGAATCACAGC	NP	NA	NA	NA	NA	17258.05	34323	18774	2013/06/19	2013/02/11	128	no	NA	NA	NA	#N/A	NA	NA	NA	NA	#N/A	#N/A	NA	NA	#N/A	#N/A	NA	NA	NA	NA	#N/A	#N/A	NA	NA	NA	#N/A	#N/A	NA	#N/A	NA	#N/A	NA	NA
1326/1/1/APIF	NP-1326-15-yes-108936-8mnth-240days-R08-P4-B08		no	no	1326/1/1/APIF	TCCGTACCATAA	NP	NA	NA	NA	NA	14799.32	26289	16540	2013/09/27	2013/01/30	240	no	NA	NA	NA	#N/A	NA	NA	NA	NA	#N/A	#N/A	NA	NA	#N/A	#N/A	NA	NA	NA	NA	#N/A	#N/A	NA	NA	NA	#N/A	#N/A	NA	#N/A	NA	#N/A	NA	NA
1436/1/1/OMIF	NP-1436-16-no-104657-1mnth-28days-R08-P4-B09		yes	yes	1436/1/1/OMIF	GTCCAGTAATGC	NP	NA	NA	NA	NA	734.8	33224	15325	2013/06/13	2013/05/16	28	yes	T01	A	winter	autumn	female	vaginal	39	middle	-0.076952024	middle	no	none	no	none	no	no	no	no	no	no	low	secondary_any tertiary	no	no	yes	no	no	no	no	HIV_unexposed	-0.15
1436/1/1/OMIF	NP-1436-16-no-112973-9mnth-277days-R08-P4-B10		yes	yes	1436/1/1/OMIF	GAAAGGACAGGT	NP	NA	NA	NA	NA	7799.72	28150	15900	2014/02/17	2013/05/16	277	yes	T09	C	summer	autumn	female	vaginal	39	middle	-0.076952024	middle	no	none	no	none	no	no	no	no	no	no	low	secondary_any tertiary	yes	no	yes	no	no	no	no	HIV_unexposed	-0.15
1395/1/1/NNIF	NP-1395-16-yes-103622-1mnth-33days-R08-P4-B11		yes	yes	1395/1/1/NNIF	GTGTTGCAGCAT	NP	NA	NA	NA	NA	1037.66	8997	4562	2013/05/03	2013/03/31	33	yes	T01	A	autumn	summer	female	vaginal	40	middle	0	middle	no	none	no	none	no	yes	no	no	no	no	low	secondary_any tertiary	no	no	no	no	no	no	no	HIV_unexposed	-0.49
1395/1/1/NNIF	NP-1395-16-yes-111760-9mnth-274days-R08-P4-B12		yes	yes	1395/1/1/NNIF	AATCAGTCTCGT	NP	NA	NA	NA	NA	2631.2	49382	32998	2013/12/30	2013/03/31	274	yes	T09	C	summer	summer	female	vaginal	40	middle	0	middle	no	none	no	none	no	yes	no	no	no	no	low	secondary_any tertiary	no	no	no	no	no	no	no	HIV_unexposed	-0.49
1209/1/1/ZNIF	NP-1209-13-yes-101163-2mnth-57days-R08-P4-C01		yes	yes	1209/1/1/ZNIF	TGCACAATGGCG	NP	NA	NA	NA	NA	5573.52	39800	25539	2012/12/04	2012/10/08	57	yes	T02	A	summer	spring	female	caesarean	38	middle	-0.378156186	middle	no	T01	yes	one	no	no	no	no	no	yes	low	primary_some secondary	no	no	no	no	no	no	no	HIV_unexposed	-1.62
1209/1/1/ZNIF	NP-1209-13-yes-107447-10mnth-309days-R08-P4-C02		yes	yes	1209/1/1/ZNIF	AGCGATGCCTTA	NP	NA	NA	NA	NA	3840.26	30295	19460	2013/08/13	2012/10/08	309	yes	T10	C	winter	spring	female	caesarean	38	middle	-0.378156186	middle	no	T01	yes	one	no	no	no	no	no	yes	low	primary_some secondary	no	no	no	no	no	no	no	HIV_unexposed	-1.62
1307/1/1/LZIF	NP-1307-13-yes-105257-6mnth-170days-R08-P4-C03		yes	yes	1307/1/1/LZIF	GGATGTAAGTAG	NP	NA	NA	NA	NA	15575.78	59827	41701	2013/07/09	2013/01/20	170	yes	T06	B	winter	summer	female	vaginal	39	middle	-0.284204125	middle	no	none	no	none	no	no	yes	no	no	yes	low	primary_some secondary	no	no	no	no	no	no	no	HIV_exposed_uninfected	-0.17
1333/1/1/ZSIF	NP-1333-13-yes-102909-2mnth-56days-R08-P4-C04		yes	yes	1333/1/1/ZSIF	ATGAGTTGGAAG	NP	NA	NA	NA	NA	9640.6	52613	33357	2013/04/02	2013/02/05	56	yes	T02	A	autumn	summer	female	vaginal	40	middle	-1.884876993	low	yes	T03	yes	four_to_six	no	no	yes	no	no	no	middle	primary_some secondary	no	no	no	no	no	no	no	HIV_exposed_uninfected	0.65
1333/1/1/ZSIF	NP-1333-13-yes-109255-8mnth-238days-R08-P4-C05		yes	yes	1333/1/1/ZSIF	TTGCTGGTCCTC	NP	NA	NA	NA	NA	5996.58	46756	31054	2013/10/01	2013/02/05	238	yes	T08	C	spring	summer	female	vaginal	40	middle	-1.884876993	low	no	T06	yes	four_to_six	no	no	yes	no	no	no	middle	primary_some secondary	no	no	no	no	no	no	no	HIV_exposed_uninfected	0.65
1336/1/1/NMIF	NP-1336-16-yes-105069-5mnth-141days-R08-P4-C07		no	no	1336/1/1/NMIF	GTCCATAGCTAG	NP	NA	NA	NA	NA	2385.24	62438	41692	2013/07/02	2013/02/11	141	no	NA	NA	NA	#N/A	NA	NA	NA	NA	#N/A	#N/A	NA	NA	#N/A	#N/A	NA	NA	NA	NA	#N/A	#N/A	NA	NA	NA	#N/A	#N/A	NA	#N/A	NA	#N/A	NA	NA
1326/1/1/APIF	NP-1326-15-yes-110066-9mnth-271days-R08-P4-C08		no	no	1326/1/1/APIF	TCCATAACTAGC	NP	NA	NA	NA	NA	28628.39	37272	20253	2013/10/28	2013/01/30	271	no	NA	NA	NA	#N/A	NA	NA	NA	NA	#N/A	#N/A	NA	NA	#N/A	#N/A	NA	NA	NA	NA	#N/A	#N/A	NA	NA	NA	#N/A	#N/A	NA	#N/A	NA	#N/A	NA	NA
1436/1/1/OMIF	NP-1436-16-no-105346-2mnth-56days-R08-P4-C09		yes	yes	1436/1/1/OMIF	TATGTGGCCCAA	NP	NA	NA	NA	NA	2224.95	50247	35095	2013/07/11	2013/05/16	56	yes	T02	A	winter	autumn	female	vaginal	39	middle	-0.076952024	middle	no	none	no	none	no	no	no	no	no	no	low	secondary_any tertiary	no	no	yes	no	no	no	no	HIV_unexposed	-0.15
1436/1/1/OMIF	NP-1436-16-no-113983-10mnth-308days-R08-P4-C10		yes	yes	1436/1/1/OMIF	TTGGGCGTGAAC	NP	NA	NA	NA	NA	3436.3	21802	14283	2014/03/20	2013/05/16	308	yes	T10	C	summer	autumn	female	vaginal	39	middle	-0.076952024	middle	no	none	no	none	no	no	no	no	no	no	low	secondary_any tertiary	yes	no	yes	no	no	no	no	HIV_unexposed	-0.15
1395/1/1/NNIF	NP-1395-16-yes-104195-2mnth-58days-R08-P4-C11		yes	yes	1395/1/1/NNIF	CCTCCATGAGAA	NP	NA	NA	NA	NA	339.9	47055	28995	2013/05/28	2013/03/31	58	yes	T02	A	autumn	summer	female	vaginal	40	middle	0	middle	no	none	no	none	no	yes	no	no	no	no	low	secondary_any tertiary	no	no	no	no	no	no	no	HIV_unexposed	-0.49
1395/1/1/NNIF	NP-1395-16-yes-112611-10mnth-310days-R08-P4-C12		yes	yes	1395/1/1/NNIF	AATCCGTACAGC	NP	NA	NA	NA	NA	3723.8	34659	23757	2014/02/04	2013/03/31	310	yes	T10	C	summer	summer	female	vaginal	40	middle	0	middle	no	none	no	none	no	yes	no	no	no	no	low	secondary_any tertiary	no	no	no	no	no	no	no	HIV_unexposed	-0.49
1209/1/1/ZNIF	NP-1209-13-yes-101429-3mnth-91days-R08-P4-D01		yes	yes	1209/1/1/ZNIF	TCTGCAGTTGGA	NP	NA	NA	NA	NA	4992.95	26351	14873	2013/01/07	2012/10/08	91	yes	T03	A	summer	spring	female	caesarean	38	middle	-0.378156186	middle	no	T01	yes	one	no	no	no	no	no	yes	low	primary_some secondary	no	no	no	no	no	no	no	HIV_unexposed	-1.62
1209/1/1/ZNIF	NP-1209-13-yes-108396-11mnth-337days-R08-P4-D02		yes	yes	1209/1/1/ZNIF	GGCTGTATGGGT	NP	NA	NA	NA	NA	40081.24	30315	19106	2013/09/10	2012/10/08	337	yes	T11	C	spring	spring	female	caesarean	38	middle	-0.378156186	middle	no	T01	yes	one	no	no	no	no	no	yes	low	primary_some secondary	no	no	no	no	no	no	no	HIV_unexposed	-1.62
1307/1/1/LZIF	NP-1307-13-yes-107675-7mnth-213days-R08-P4-D03		yes	no	1307/1/1/LZIF	TGATCAGAAGAG	NP	NA	NA	NA	NA	25749.86	48722	28734	2013/08/21	2013/01/20	213	yes	T07	C	winter	summer	female	vaginal	39	middle	-0.284204125	middle	no	none	no	none	no	no	yes	no	no	yes	low	primary_some secondary	no	no	no	no	no	no	no	HIV_exposed_uninfected	-0.17
1333/1/1/ZSIF	NP-1333-13-yes-103522-3mnth-84days-R08-P4-D04		yes	yes	1333/1/1/ZSIF	ATAGGCGATCTC	NP	NA	NA	NA	NA	8996.59	28851	20111	2013/04/30	2013/02/05	84	yes	T03	A	autumn	summer	female	vaginal	40	middle	-1.884876993	low	yes	T03	yes	four_to_six	no	no	yes	no	no	no	middle	primary_some secondary	no	no	no	no	no	no	no	HIV_exposed_uninfected	0.65
1333/1/1/ZSIF	NP-1333-13-yes-110255-9mnth-272days-R08-P4-D05		yes	yes	1333/1/1/ZSIF	CGACATGCTATT	NP	NA	NA	NA	NA	20964.13	32851	19453	2013/11/04	2013/02/05	272	yes	T09	C	spring	summer	female	vaginal	40	middle	-1.884876993	low	no	T06	yes	four_to_six	no	no	yes	no	no	no	middle	primary_some secondary	no	no	no	no	no	no	no	HIV_exposed_uninfected	0.65
1336/1/1/NMIF	NP-1336-16-yes-108324-7mnth-211days-R08-P4-D07		no	no	1336/1/1/NMIF	AACCTCGTCAAG	NP	NA	NA	NA	NA	47963.8	44831	27600	2013/09/10	2013/02/11	211	no	NA	NA	NA	#N/A	NA	NA	NA	NA	#N/A	#N/A	NA	NA	#N/A	#N/A	NA	NA	NA	NA	#N/A	#N/A	NA	NA	NA	#N/A	#N/A	NA	#N/A	NA	#N/A	NA	NA
1326/1/1/APIF	NP-1326-15-yes-111308-10mnth-309days-R08-P4-D08		no	no	1326/1/1/APIF	CTGGTTAATCTG	NP	NA	NA	NA	NA	9209.37	28690	16109	2013/12/05	2013/01/30	309	no	NA	NA	NA	#N/A	NA	NA	NA	NA	#N/A	#N/A	NA	NA	#N/A	#N/A	NA	NA	NA	NA	#N/A	#N/A	NA	NA	NA	#N/A	#N/A	NA	#N/A	NA	#N/A	NA	NA
1436/1/1/OMIF	NP-1436-16-no-107765-3mnth-98days-R08-P4-D09		yes	yes	1436/1/1/OMIF	TGACTTTGTGTG	NP	WRrepeat	AE	NA	NA	12729.53	34038	20312	2013/08/22	2013/05/16	98	yes	T03	A	winter	autumn	female	vaginal	39	middle	-0.076952024	middle	no	none	no	none	no	no	no	no	no	no	low	secondary_any tertiary	no	no	yes	no	no	no	no	HIV_unexposed	-0.15
1436/1/1/OMIF	NP-1436-16-no-114880-11mnth-336days-R08-P4-D10		yes	yes	1436/1/1/OMIF	AGTGTTCGATCG	NP	NA	NA	NA	NA	1455.29	40766	26564	2014/04/17	2013/05/16	336	yes	T11	C	autumn	autumn	female	vaginal	39	middle	-0.076952024	middle	no	none	no	none	no	no	no	no	no	no	low	secondary_any tertiary	yes	no	yes	no	no	no	no	HIV_unexposed	-0.15
1395/1/1/NNIF	NP-1395-16-yes-105008-3mnth-87days-R08-P4-D11		yes	yes	1395/1/1/NNIF	CCAATCACTATG	NP	NA	NA	NA	NA	14120.94	40643	25512	2013/06/26	2013/03/31	87	yes	T03	A	winter	summer	female	vaginal	40	middle	0	middle	no	none	no	none	no	yes	no	no	no	no	low	secondary_any tertiary	no	no	no	no	no	no	no	HIV_unexposed	-0.49
1395/1/1/NNIF	NP-1395-16-yes-113459-11mnth-338days-R08-P4-D12		yes	yes	1395/1/1/NNIF	ACACCTGGTGAT	NP	NA	NA	NA	NA	2527.11	53822	38076	2014/03/04	2013/03/31	338	yes	T11	C	summer	summer	female	vaginal	40	middle	0	middle	no	none	no	none	no	yes	no	no	no	no	low	secondary_any tertiary	no	no	no	no	no	no	no	HIV_unexposed	-0.49
1209/1/1/ZNIF	NP-1209-13-yes-101938-4mnth-127days-R08-P4-E01		yes	yes	1209/1/1/ZNIF	TACGGGTCTTTA	NP	NA	NA	NA	NA	569.26	12947	6349	2013/02/12	2012/10/08	127	yes	T04	B	summer	spring	female	caesarean	38	middle	-0.378156186	middle	no	T01	yes	one	no	no	no	no	no	yes	low	primary_some secondary	no	no	no	no	no	no	no	HIV_unexposed	-1.62
1209/1/1/ZNIF	NP-1209-13-yes-109482-12mnth-365days-R08-P4-E02		yes	yes	1209/1/1/ZNIF	ATGCGTAGTGCG	NP	NA	NA	NA	NA	1778.07	31897	20909	2013/10/08	2012/10/08	365	yes	T12	C	spring	spring	female	caesarean	38	middle	-0.378156186	middle	no	T01	yes	one	no	no	no	yes	no	yes	low	primary_some secondary	no	no	no	no	no	no	no	HIV_unexposed	-1.62
1307/1/1/LZIF	NP-1307-13-yes-108570-8mnth-240days-R08-P4-E03		yes	no	1307/1/1/LZIF	CGTGGTTAGCAT	NP	NA	NA	NA	NA	13702.32	33483	18158	2013/09/17	2013/01/20	240	yes	T08	C	spring	summer	female	vaginal	39	middle	-0.284204125	middle	no	none	no	none	no	no	yes	no	no	yes	low	primary_some secondary	no	no	no	no	no	no	no	HIV_exposed_uninfected	-0.17
1333/1/1/ZSIF	NP-1333-13-yes-104612-4mnth-127days-R08-P4-E04		yes	yes	1333/1/1/ZSIF	CGGCGATGTACA	NP	NA	NA	NA	NA	9222.67	29305	19714	2013/06/12	2013/02/05	127	yes	T04	B	winter	summer	female	vaginal	40	middle	-1.884876993	low	yes	T06	yes	four_to_six	no	no	yes	no	no	no	middle	primary_some secondary	no	no	no	no	no	no	no	HIV_exposed_uninfected	0.65
1333/1/1/ZSIF	NP-1333-13-yes-111380-10mnth-308days-R08-P4-E05		yes	yes	1333/1/1/ZSIF	AGGATTACTCCG	NP	NA	NA	NA	NA	65441.32	27662	17480	2013/12/10	2013/02/05	308	yes	T10	C	summer	summer	female	vaginal	40	middle	-1.884876993	low	no	T06	yes	four_to_six	no	no	yes	no	no	no	middle	primary_some secondary	no	no	no	no	no	no	no	HIV_exposed_uninfected	0.65
1336/1/1/NMIF	NP-1336-16-yes-109429-8mnth-239days-R08-P4-E07		no	no	1336/1/1/NMIF	ATATTCCCAGGT	NP	NA	NA	NA	NA	3602.02	29057	20739	2013/10/08	2013/02/11	239	no	NA	NA	NA	#N/A	NA	NA	NA	NA	#N/A	#N/A	NA	NA	#N/A	#N/A	NA	NA	NA	NA	#N/A	#N/A	NA	NA	NA	#N/A	#N/A	NA	#N/A	NA	#N/A	NA	NA
1326/1/1/APIF	NP-1326-15-yes-111835-11mnth-337days-R08-P4-E08		no	no	1326/1/1/APIF	GAGTATGCAGCC	NP	NA	NA	NA	NA	21968.53	40483	20696	2014/01/02	2013/01/30	337	no	NA	NA	NA	#N/A	NA	NA	NA	NA	#N/A	#N/A	NA	NA	#N/A	#N/A	NA	NA	NA	NA	#N/A	#N/A	NA	NA	NA	#N/A	#N/A	NA	#N/A	NA	#N/A	NA	NA
1436/1/1/OMIF	NP-1436-16-no-108721-4mnth-126days-R08-P4-E09		yes	yes	1436/1/1/OMIF	CCTATCCTTGGC	NP	NA	NA	NA	NA	16184.85	37805	23983	2013/09/19	2013/05/16	126	yes	T04	B	spring	autumn	female	vaginal	39	middle	-0.076952024	middle	no	none	no	none	no	no	no	no	no	no	low	secondary_any tertiary	no	no	yes	no	no	no	no	HIV_unexposed	-0.15
1436/1/1/OMIF	NP-1436-16-no-115584-12mnth-364days-R08-P4-E10		yes	yes	1436/1/1/OMIF	CATGTTGGCATG	NP	NA	NA	NA	NA	6927.12	46967	30209	2014/05/15	2013/05/16	364	yes	T12	C	autumn	autumn	female	vaginal	39	middle	-0.076952024	middle	no	none	no	none	no	no	no	no	no	no	low	secondary_any tertiary	yes	no	yes	no	no	no	no	HIV_unexposed	-0.15
1395/1/1/NNIF	NP-1395-16-yes-107170-4mnth-128days-R08-P4-E11		yes	yes	1395/1/1/NNIF	TGTCTTGATAGC	NP	NA	NA	NA	NA	2902.52	28497	17446	2013/08/06	2013/03/31	128	yes	T04	B	winter	summer	female	vaginal	40	middle	0	middle	no	none	no	none	no	yes	no	no	no	no	low	secondary_any tertiary	no	no	no	no	no	no	no	HIV_unexposed	-0.49
1395/1/1/NNIF	NP-1395-16-yes-114338-12mnth-367days-R08-P4-E12		yes	yes	1395/1/1/NNIF	TATCGTTGACCA	NP	NA	NA	NA	NA	10596.89	34332	25360	2014/04/02	2013/03/31	367	yes	T12	C	autumn	summer	female	vaginal	40	middle	0	middle	no	none	no	none	no	yes	no	no	no	no	low	secondary_any tertiary	no	no	no	no	no	no	no	HIV_unexposed	-0.49
1209/1/1/ZNIF	NP-1209-13-yes-102629-5mnth-161days-R08-P4-F01		yes	yes	1209/1/1/ZNIF	GGTGAAGATACA	NP	NA	NA	NA	NA	21388.93	30579	17452	2013/03/18	2012/10/08	161	yes	T05	B	summer	spring	female	caesarean	38	middle	-0.378156186	middle	no	T01	yes	one	no	no	no	no	no	yes	low	primary_some secondary	no	no	no	no	no	no	no	HIV_unexposed	-1.62
1307/1/1/LZIF	NP-1307-13-yes-102043-1mnth-30days-R08-P4-F02		yes	no	1307/1/1/LZIF	TCTTAACGACTG	NP	NA	NA	NA	NA	408.82	17873	9487	2013/02/19	2013/01/20	30	yes	T01	A	summer	summer	female	vaginal	39	middle	-0.284204125	middle	no	none	no	none	no	no	yes	no	no	yes	low	primary_some secondary	no	no	no	no	no	no	no	HIV_exposed_uninfected	-0.17
1307/1/1/LZIF	NP-1307-13-yes-107236-9mnth-274days-R08-P4-F03		yes	no	1307/1/1/LZIF	GCCGAGATTGGT	NP	NA	NA	NA	NA	109039.68	25005	14757	2013/10/21	2013/01/20	274	yes	T09	C	spring	summer	female	vaginal	39	middle	-0.284204125	middle	no	none	no	none	no	no	yes	no	no	yes	low	primary_some secondary	no	no	no	no	no	no	no	HIV_exposed_uninfected	-0.17
1333/1/1/ZSIF	NP-1333-13-yes-105261-5mnth-154days-R08-P4-F04		yes	yes	1333/1/1/ZSIF	TGCTGCTTAACA	NP	NA	NA	NA	NA	12010.27	30899	17897	2013/07/09	2013/02/05	154	yes	T05	B	winter	summer	female	vaginal	40	middle	-1.884876993	low	yes	T06	yes	four_to_six	no	no	yes	no	no	no	middle	primary_some secondary	no	no	no	no	no	no	no	HIV_exposed_uninfected	0.65
1333/1/1/ZSIF	NP-1333-13-yes-111917-11mnth-336days-R08-P4-F05		yes	yes	1333/1/1/ZSIF	CCATGGACACAG	NP	NA	NA	NA	NA	20258.01	31850	19649	2014/01/07	2013/02/05	336	yes	T11	C	summer	summer	female	vaginal	40	middle	-1.884876993	low	no	T06	yes	four_to_six	no	no	yes	no	no	no	middle	primary_some secondary	no	no	no	no	no	no	no	HIV_exposed_uninfected	0.65
1336/1/1/NMIF	NP-1336-16-yes-118236-18mnth-546days-R08-P4-F07		no	no	1336/1/1/NMIF	AATTAGGCAGAG	NP	NA	NA	NA	NA	2854.98	49604	30936	2014/08/11	2013/02/11	546	no	NA	NA	NA	#N/A	NA	NA	NA	NA	#N/A	#N/A	NA	NA	#N/A	#N/A	NA	NA	NA	NA	#N/A	#N/A	NA	NA	NA	#N/A	#N/A	NA	#N/A	NA	#N/A	NA	NA
1326/1/1/APIF	NP-1326-15-yes-117740-18mnth-546days-R08-P4-F08		no	no	1326/1/1/APIF	GCACTTTACCAA	NP	NA	NA	NA	NA	1613.06	38748	21078	2014/07/30	2013/01/30	546	no	NA	NA	NA	#N/A	NA	NA	NA	NA	#N/A	#N/A	NA	NA	#N/A	#N/A	NA	NA	NA	NA	#N/A	#N/A	NA	NA	NA	#N/A	#N/A	NA	#N/A	NA	#N/A	NA	NA
1436/1/1/OMIF	NP-1436-16-no-308269-5mnth-154days-R08-P4-F09		yes	yes	1436/1/1/OMIF	ATACACGTGGCG	NP	NA	NA	NA	NA	9647.11	31873	18524	2013/10/17	2013/05/16	154	yes	T05	B	spring	autumn	female	vaginal	39	middle	-0.076952024	middle	no	none	no	none	no	no	no	no	no	no	low	secondary_any tertiary	no	no	yes	no	no	no	no	HIV_unexposed	-0.15
1436/1/1/OMIF	NP-1436-16-no-121204-18mnth-551days-R08-P4-F10		yes	no	1436/1/1/OMIF	TAGACTGTACTC	NP	NA	NA	NA	NA	5366.65	24084	14073	2014/11/18	2013/05/16	551	yes	T13	D	spring	autumn	female	vaginal	39	middle	-0.076952024	middle	no	none	no	none	no	no	no	no	no	no	low	secondary_any tertiary	no	no	yes	no	no	no	no	HIV_unexposed	-0.15
1395/1/1/NNIF	NP-1395-16-yes-107924-5mnth-156days-R08-P4-F11		yes	yes	1395/1/1/NNIF	GAGTTGTCACGG	NP	NA	NA	NA	NA	8364.82	28851	19246	2013/09/03	2013/03/31	156	yes	T05	B	spring	summer	female	vaginal	40	middle	0	middle	no	none	no	none	no	yes	no	no	no	no	low	secondary_any tertiary	no	no	no	no	no	no	no	HIV_unexposed	-0.49
1395/1/1/NNIF	NP-1395-16-yes-119002-18mnth-522days-R08-P4-F12		yes	no	1395/1/1/NNIF	TTACTGTGCGAT	NP	NA	NA	NA	NA	4012.8	27524	17894	2014/09/04	2013/03/31	522	yes	T13	D	spring	summer	female	vaginal	40	middle	0	middle	no	none	no	none	no	yes	no	no	no	no	low	secondary_any tertiary	no	no	no	no	no	no	no	HIV_unexposed	-0.49
1209/1/1/ZNIF	NP-1209-13-yes-103019-6mnth-182days-R08-P4-G01		yes	yes	1209/1/1/ZNIF	GACGAGTCAGTC	NP	NA	NA	NA	NA	4177.64	34113	24475	2013/04/08	2012/10/08	182	yes	T06	B	autumn	spring	female	caesarean	38	middle	-0.378156186	middle	no	T01	yes	one	no	no	no	no	no	yes	low	primary_some secondary	no	no	no	no	no	no	no	HIV_unexposed	-1.62
1307/1/1/LZIF	NP-1307-13-yes-102626-2mnth-57days-R08-P4-G02		no	no	1307/1/1/LZIF	AGGCTTTCGTAG	NP	NA	NA	NA	NA	18.41	11357	5226	2013/03/18	2013/01/20	57	no	NA	NA	NA	summer	NA	NA	NA	NA	#N/A	#N/A	NA	NA	no	none	NA	NA	NA	NA	no	yes	NA	NA	NA	no	no	NA	no	NA	no	NA	NA
1307/1/1/LZIF	NP-1307-13-yes-111012-10mnth-311days-R08-P4-G03		yes	no	1307/1/1/LZIF	TGCGCTTGGATA	NP	NA	NA	NA	NA	34497.54	28265	16633	2013/11/27	2013/01/20	311	yes	T10	C	spring	summer	female	vaginal	39	middle	-0.284204125	middle	no	none	no	none	no	no	yes	no	no	yes	low	primary_some secondary	no	no	no	no	no	no	no	HIV_exposed_uninfected	-0.17
1307/1/1/LZIF	NP-1307-13-yes-117517-18mnth-548days-R08-P4-G04		no	no	1307/1/1/LZIF	ACATAACGCCGT	NP	NA	NA	NA	NA	7.04	4418	2548	2014/07/22	2013/01/20	548	no	NA	NA	NA	summer	NA	NA	NA	NA	#N/A	#N/A	NA	NA	no	none	NA	NA	NA	NA	no	yes	NA	NA	NA	no	no	NA	no	NA	no	NA	NA
1333/1/1/ZSIF	NP-1333-13-yes-112698-12mnth-365days-R08-P4-G05		yes	yes	1333/1/1/ZSIF	ACATCCGCGAAG	NP	NA	NA	NA	NA	16733.84	41388	24535	2014/02/05	2013/02/05	365	yes	T12	C	summer	summer	female	vaginal	40	middle	-1.884876993	low	no	T06	yes	four_to_six	no	no	yes	no	no	no	middle	primary_some secondary	no	no	no	no	no	no	no	HIV_exposed_uninfected	0.65
1336/1/1/NMIF	NP-1336-16-yes-523213-24mnth-756days-R08-P4-G07		no	no	1336/1/1/NMIF	GCTGGGTCATAT	NP	NA	NA	NA	NA	964.66	31949	16254	2015/03/09	2013/02/11	756	no	NA	NA	NA	#N/A	NA	NA	NA	NA	#N/A	#N/A	NA	NA	#N/A	#N/A	NA	NA	NA	NA	#N/A	#N/A	NA	NA	NA	#N/A	#N/A	NA	#N/A	NA	#N/A	NA	NA
1326/1/1/APIF	NP-1326-15-yes-521833-24mnth-730days-R08-P4-G08		no	no	1326/1/1/APIF	GGATAGCCACTT	NP	NA	NA	NA	NA	535.47	15056	7806	2015/01/30	2013/01/30	730	no	NA	NA	NA	#N/A	NA	NA	NA	NA	#N/A	#N/A	NA	NA	#N/A	#N/A	NA	NA	NA	NA	#N/A	#N/A	NA	NA	NA	#N/A	#N/A	NA	#N/A	NA	#N/A	NA	NA
1436/1/1/OMIF	NP-1436-16-no-110617-6mnth-181days-R08-P4-G09		yes	yes	1436/1/1/OMIF	ACAATCGGTTGC	NP	NA	NA	NA	NA	1444.07	36685	24104	2013/11/13	2013/05/16	181	yes	T06	B	spring	autumn	female	vaginal	39	middle	-0.076952024	middle	no	none	no	none	no	no	no	no	no	no	low	secondary_any tertiary	no	no	yes	no	no	no	no	HIV_unexposed	-0.15
1436/1/1/OMIF	NP-1436-16-no-526824-24mnth-770days-R08-P4-G10		yes	no	1436/1/1/OMIF	GTCTCATGTAGG	NP	NA	NA	NA	NA	22193.06	28448	15926	2015/06/25	2013/05/16	770	yes	T14	D	winter	autumn	female	vaginal	39	middle	-0.076952024	middle	no	none	no	none	no	no	no	no	no	no	low	secondary_any tertiary	no	no	yes	yes	no	no	no	HIV_unexposed	-0.15
1395/1/1/NNIF	NP-1395-16-yes-108938-6mnth-183days-R08-P4-G11		yes	yes	1395/1/1/NNIF	TAACAAGGAACG	NP	NA	NA	NA	NA	6733.01	22649	13368	2013/09/30	2013/03/31	183	yes	T06	B	spring	summer	female	vaginal	40	middle	0	middle	no	none	no	none	no	yes	no	no	no	no	low	secondary_any tertiary	no	no	no	no	no	no	no	HIV_unexposed	-0.49
1395/1/1/NNIF	NP-1395-16-yes-524576-24mnth-760days-R08-P4-G12		yes	no	1395/1/1/NNIF	AGGCTACACGAC	NP	NA	NA	NA	NA	25613.68	26880	17697	2015/04/30	2013/03/31	760	yes	T14	D	autumn	summer	female	vaginal	40	middle	0	middle	no	none	no	none	no	yes	no	no	no	no	low	secondary_any tertiary	no	no	no	no	no	no	no	HIV_unexposed	-0.49
1209/1/1/ZNIF	NP-1209-13-yes-103660-7mnth-211days-R08-P4-H01		yes	yes	1209/1/1/ZNIF	AGCTATCCACGA	NP	NA	NA	NA	NA	9182.57	40147	27159	2013/05/07	2012/10/08	211	yes	T07	C	autumn	spring	female	caesarean	38	middle	-0.378156186	middle	no	T01	yes	one	no	no	no	no	no	yes	low	primary_some secondary	no	no	no	no	no	no	no	HIV_unexposed	-1.62
1307/1/1/LZIF	NP-1307-13-yes-103247-3mnth-86days-R08-P4-H02		yes	no	1307/1/1/LZIF	CTCGGCAATTAT	NP	NA	NA	NA	NA	10364.83	42010	30313	2013/04/16	2013/01/20	86	yes	T03	A	autumn	summer	female	vaginal	39	middle	-0.284204125	middle	no	none	no	none	no	no	yes	no	no	yes	low	primary_some secondary	no	no	no	no	no	no	no	HIV_exposed_uninfected	-0.17
1307/1/1/LZIF	NP-1307-13-yes-112266-12mnth-366days-R08-P4-H03		yes	no	1307/1/1/LZIF	GATCTTCAGTAC	NP	NA	NA	NA	NA	10219.97	24270	14845	2014/01/21	2013/01/20	366	yes	T12	C	summer	summer	female	vaginal	39	middle	-0.284204125	middle	no	none	no	none	no	no	yes	yes	no	yes	low	primary_some secondary	no	no	no	no	no	no	no	HIV_exposed_uninfected	-0.17
1307/1/1/LZIF	NP-1307-13-yes-522304-24mnth-752days-R08-P4-H04		yes	no	1307/1/1/LZIF	GCAAAGCAAAGT	NP	NA	NA	NA	NA	5834.58	41225	24319	2015/02/11	2013/01/20	752	yes	T14	D	summer	summer	female	vaginal	39	middle	-0.284204125	middle	no	none	no	none	no	no	yes	yes	no	yes	low	primary_some secondary	no	no	no	no	no	no	no	HIV_exposed_uninfected	-0.17
1352/1/1/AMIF	NP-1352-15-yes-109414-6mnth-178days-R08-P4-H05		no	no	1352/1/1/AMIF	ACTACAGCCTAT	NP	NA	NA	NA	NA	23343.53	27514	16455	2013/10/07	2013/04/12	178	no	NA	NA	NA	#N/A	NA	NA	NA	NA	#N/A	#N/A	NA	NA	#N/A	#N/A	NA	NA	NA	NA	#N/A	#N/A	NA	NA	NA	#N/A	#N/A	NA	#N/A	NA	#N/A	NA	NA
1336/1/1/NMIF	NP-1336-16-yes-132070-30mnth-918days-R08-P4-H07		no	no	1336/1/1/NMIF	GGTGGAATAGAG	NP	NA	NA	NA	NA	1350.79	49597	33575	2015/08/18	2013/02/11	918	no	NA	NA	NA	#N/A	NA	NA	NA	NA	#N/A	#N/A	NA	NA	#N/A	#N/A	NA	NA	NA	NA	#N/A	#N/A	NA	NA	NA	#N/A	#N/A	NA	#N/A	NA	#N/A	NA	NA
1326/1/1/APIF	NP-1326-15-yes-128517-30mnth-868days-R08-P4-H08		no	no	1326/1/1/APIF	GGTACATCGGTT	NP	NA	NA	NA	NA	63970.76	48513	28800	2015/06/17	2013/01/30	868	no	NA	NA	NA	#N/A	NA	NA	NA	NA	#N/A	#N/A	NA	NA	#N/A	#N/A	NA	NA	NA	NA	#N/A	#N/A	NA	NA	NA	#N/A	#N/A	NA	#N/A	NA	#N/A	NA	NA
1436/1/1/OMIF	NP-1436-16-no-111452-7mnth-210days-R08-P4-H09		yes	yes	1436/1/1/OMIF	CCTAAGCACATG	NP	NA	NA	NA	NA	6179	52693	33864	2013/12/12	2013/05/16	210	yes	T07	C	summer	autumn	female	vaginal	39	middle	-0.076952024	middle	no	none	no	none	no	no	no	no	no	no	low	secondary_any tertiary	no	no	yes	no	no	no	no	HIV_unexposed	-0.15
1436/1/1/OMIF	NP-1436-16-no-133994-30mnth-921days-R08-P4-H10		yes	no	1436/1/1/OMIF	CTATACCACGGA	NP	NA	NA	NA	NA	451.34	31607	19620	2015/11/23	2013/05/16	921	yes	T15	D	spring	autumn	female	vaginal	39	middle	-0.076952024	middle	no	none	no	none	no	no	no	yes	no	no	low	secondary_any tertiary	no	no	yes	no	no	no	no	HIV_unexposed	-0.15
1395/1/1/NNIF	NP-1395-16-yes-110097-7mnth-212days-R08-P4-H11		yes	yes	1395/1/1/NNIF	ACCGATAATTCC	NP	NA	NA	NA	NA	47107.56	23609	15556	2013/10/29	2013/03/31	212	yes	T07	C	spring	summer	female	vaginal	40	middle	0	middle	no	none	no	none	no	yes	no	no	no	no	low	secondary_any tertiary	no	no	no	no	no	no	no	HIV_unexposed	-0.49
1395/1/1/NNIF	NP-1395-16-yes-131269-30mnth-918days-R08-P4-H12		yes	no	1395/1/1/NNIF	CTAACCTCCGCT	NP	NA	NA	NA	NA	6281.13	22556	14410	2015/10/05	2013/03/31	918	yes	T15	D	spring	summer	female	vaginal	40	middle	0	middle	no	none	no	none	no	yes	no	yes	no	no	low	secondary_any tertiary	no	no	no	no	no	no	no	HIV_unexposed	-0.49
1809/1/1/ZMIF	NP-1809-14-no-520578-0mnth-0days-R09-P1-A01		no	no	1809/1/1/ZMIF	GAACCAAAGGAT	NP	NA	NA	NA	NA	7.81	23130	4395	2014/12/02	2014/12/02	0	no	NA	NA	NA	summer	NA	NA	NA	NA	#N/A	#N/A	NA	NA	yes	four_to_six	NA	NA	NA	NA	no	no	NA	NA	NA	no	no	NA	no	NA	no	NA	NA
1809/1/1/ZMIF	NP-1809-14-no-122636-1mnth-42days-R09-P1-A02		yes	no	1809/1/1/ZMIF	TACACGATCTAC	NP	NA	NA	NA	NA	30582.15	42852	13252	2015/01/13	2014/12/02	42	yes	T01	A	summer	summer	female	caesarean	39	middle	0.024761134	middle	yes	T03	yes	four_to_six	no	no	no	no	no	no	low	secondary_any tertiary	no	no	no	no	no	no	no	HIV_unexposed	0.46
1809/1/1/ZMIF	NP-1809-14-no-123139-2mnth-56days-R09-P1-A03		no	no	1809/1/1/ZMIF	GCGATATATCGC	NP	NA	NA	NA	NA	76.91	30579	8519	2015/01/27	2014/12/02	56	no	NA	NA	NA	summer	NA	NA	NA	NA	#N/A	#N/A	NA	NA	yes	four_to_six	NA	NA	NA	NA	no	no	NA	NA	NA	no	no	NA	no	NA	no	NA	NA
1809/1/1/ZMIF	NP-1809-14-no-124202-3mnth-84days-R09-P1-A04		yes	no	1809/1/1/ZMIF	CAGTGCATATGC	NP	NA	NA	NA	NA	2741.62	79873	28971	2015/02/24	2014/12/02	84	yes	T03	A	summer	summer	female	caesarean	39	middle	0.024761134	middle	yes	T03	yes	four_to_six	no	no	no	no	no	no	low	secondary_any tertiary	no	no	no	no	no	no	no	HIV_unexposed	0.46
1809/1/1/ZMIF	NP-1809-14-no-125334-4mnth-112days-R09-P1-A05		yes	yes	1809/1/1/ZMIF	TCCAAAGTGTTC	NP	NA	NA	NA	NA	27112.3	65202	23230	2015/03/24	2014/12/02	112	yes	T04	B	summer	summer	female	caesarean	39	middle	0.024761134	middle	yes	T05	yes	four_to_six	no	no	no	no	no	no	low	secondary_any tertiary	no	no	no	no	no	no	no	HIV_unexposed	0.46
1470/1/1/KMIF	NP-1470-16-no-508646-0mnth-1days-R09-P1-A07		no	no	1470/1/1/KMIF	AGTAGAGGGATG	NP	NA	NA	NA	NA	26.26	22998	3040	2013/07/20	2013/07/19	1	no	NA	NA	NA	winter	NA	NA	NA	NA	#N/A	#N/A	NA	NA	no	none	NA	NA	NA	NA	no	no	NA	NA	NA	no	no	NA	no	NA	yes	NA	NA
1470/1/1/KMIF	NP-1470-16-no-113794-8mnth-237days-R09-P1-A08		yes	yes	1470/1/1/KMIF	GAGTGGTAGAGA	NP	NA	NA	NA	NA	12343.66	39928	14569	2014/03/13	2013/07/19	237	yes	T08	C	summer	winter	female	vaginal	40	middle	-1.591534539	low	no	none	no	none	no	yes	no	no	no	no	low	secondary_any tertiary	no	no	no	no	no	yes	yes	HIV_exposed_uninfected	-0.69
1511/1/1/BQIF	NP-1511-16-no-509675-0mnth-0days-R09-P1-A09		no	no	1511/1/1/BQIF	GAACTAGTCACC	NP	NA	NA	NA	NA	19.63	21546	4464	2013/09/06	2013/09/06	0	no	NA	NA	NA	spring	NA	NA	NA	NA	#N/A	#N/A	NA	NA	no	one	NA	NA	NA	NA	no	yes	NA	NA	NA	no	yes	NA	no	NA	no	NA	NA
1511/1/1/BQIF	NP-1511-16-no-115368-8mnth-238days-R09-P1-A10		yes	yes	1511/1/1/BQIF	TTGCGCATACTA	NP	NA	NA	NA	NA	1130.78	31529	9502	2014/05/02	2013/09/06	238	yes	T08	C	autumn	spring	female	vaginal	39	middle	0.796795544	middle	no	T01	no	one	no	yes	yes	no	no	yes	low	primary_some secondary	no	no	yes	no	no	no	no	HIV_unexposed	1.01
1513/1/1/MNIF	NP-1513-16-no-509537-0mnth-0days-R09-P1-A11		no	no	1513/1/1/MNIF	CACGGTTGTGAG	NP	NA	NA	NA	NA	4.83	23217	3378	2013/09/02	2013/09/02	0	no	NA	NA	NA	spring	NA	NA	NA	NA	#N/A	#N/A	NA	NA	yes	two_three	NA	NA	NA	NA	no	no	NA	NA	NA	yes	yes	NA	no	NA	no	NA	NA
1513/1/1/MNIF	NP-1513-16-no-115240-8mnth-239days-R09-P1-A12		yes	yes	1513/1/1/MNIF	GAAGAAGCGGTA	NP	NA	NA	NA	NA	3801.61	29384	13152	2014/04/29	2013/09/02	239	yes	T08	C	autumn	spring	male	vaginal	38	middle	0.524367976	middle	no	T03	yes	two_three	no	no	yes	no	no	no	middle	primary_some secondary	no	yes	yes	no	no	no	no	HIV_exposed_uninfected	-0.45
1809/1/1/ZMIF	NP-1809-14-no-126788-5mnth-154days-R09-P1-B01		yes	yes	1809/1/1/ZMIF	GTATGCGCTGTA	NP	NA	NA	NA	NA	13395.71	70344	33843	2015/05/05	2014/12/02	154	yes	T05	B	autumn	summer	female	caesarean	39	middle	0.024761134	middle	yes	T05	yes	four_to_six	no	no	no	no	no	no	low	secondary_any tertiary	no	no	no	no	no	no	no	HIV_unexposed	0.46
1809/1/1/ZMIF	NP-1809-14-no-127873-6mnth-181days-R09-P1-B02		yes	yes	1809/1/1/ZMIF	GCACACACGTTA	NP	NA	NA	NA	NA	3437.63	39488	14672	2015/06/01	2014/12/02	181	yes	T06	B	winter	summer	female	caesarean	39	middle	0.024761134	middle	no	T05	yes	four_to_six	no	no	no	no	no	no	low	secondary_any tertiary	no	no	no	no	no	no	no	HIV_unexposed	0.46
1809/1/1/ZMIF	NP-1809-14-no-129029-7mnth-210days-R09-P1-B03		yes	yes	1809/1/1/ZMIF	TAGGATTGCTCG	NP	NA	NA	NA	NA	42881.04	58708	21239	2015/06/30	2014/12/02	210	yes	T07	C	winter	summer	female	caesarean	39	middle	0.024761134	middle	no	T05	yes	four_to_six	no	no	no	no	no	no	low	secondary_any tertiary	no	no	no	no	no	no	no	HIV_unexposed	0.46
1809/1/1/ZMIF	NP-1809-14-no-131775-8mnth-252days-R09-P1-B04		yes	yes	1809/1/1/ZMIF	TCACGGGAGTTG	NP	NA	NA	NA	NA	6364.47	70618	26695	2015/08/11	2014/12/02	252	yes	T08	C	winter	summer	female	caesarean	39	middle	0.024761134	middle	no	T05	yes	four_to_six	no	no	no	no	no	no	low	secondary_any tertiary	no	no	no	no	no	no	no	HIV_unexposed	0.46
1809/1/1/ZMIF	NP-1809-14-no-133072-9mnth-281days-R09-P1-B05		yes	yes	1809/1/1/ZMIF	TACAGATGGCTC	NP	NA	NA	NA	NA	3714.49	66169	26583	2015/09/09	2014/12/02	281	yes	T09	C	spring	summer	female	caesarean	39	middle	0.024761134	middle	no	T05	yes	four_to_six	no	no	no	no	no	no	low	secondary_any tertiary	no	no	no	no	no	no	no	HIV_unexposed	0.46
1470/1/1/KMIF	NP-1470-16-no-108013-1mnth-41days-R09-P1-B07		yes	yes	1470/1/1/KMIF	CGCAGCGGTATA	NP	NA	NA	NA	NA	1327.06	51803	13906	2013/08/29	2013/07/19	41	yes	T01	A	winter	winter	female	vaginal	40	middle	-1.591534539	low	no	none	no	none	no	yes	no	no	no	no	low	secondary_any tertiary	no	no	no	no	no	no	yes	HIV_exposed_uninfected	-0.69
1470/1/1/KMIF	NP-1470-16-no-115191-9mnth-279days-R09-P1-B08		yes	yes	1470/1/1/KMIF	GAAGTTGGAAGT	NP	NA	NA	NA	NA	35509.15	67922	31732	2014/04/24	2013/07/19	279	yes	T09	C	autumn	winter	female	vaginal	40	middle	-1.591534539	low	no	none	no	none	no	yes	no	no	no	no	low	secondary_any tertiary	no	no	no	no	no	yes	yes	HIV_exposed_uninfected	-0.69
1511/1/1/BQIF	NP-1511-16-no-109391-1mnth-27days-R09-P1-B09		yes	yes	1511/1/1/BQIF	GACGGAACCCAT	NP	NA	NA	NA	NA	16883.52	89745	32672	2013/10/03	2013/09/06	27	yes	T01	A	spring	spring	female	vaginal	39	middle	0.796795544	middle	yes	T01	no	one	no	yes	yes	no	no	yes	low	primary_some secondary	no	no	yes	no	no	no	no	HIV_unexposed	1.01
1511/1/1/BQIF	NP-1511-16-no-116140-9mnth-276days-R09-P1-B10		yes	yes	1511/1/1/BQIF	ACATTCAGCGCA	NP	NA	NA	NA	NA	24116.76	44562	15312	2014/06/09	2013/09/06	276	yes	T09	C	winter	spring	female	vaginal	39	middle	0.796795544	middle	no	T01	no	one	no	yes	yes	no	no	yes	low	primary_some secondary	no	no	yes	no	no	no	no	HIV_unexposed	1.01
1513/1/1/MNIF	NP-1513-16-no-109219-1mnth-29days-R09-P1-B11		yes	yes	1513/1/1/MNIF	GAGGAATAGCAG	NP	NA	NA	NA	NA	24449.54	45222	16924	2013/10/01	2013/09/02	29	yes	T01	A	spring	spring	male	vaginal	38	middle	0.524367976	middle	yes	T03	yes	two_three	no	no	yes	no	no	no	middle	primary_some secondary	no	yes	yes	no	no	no	no	HIV_exposed_uninfected	-0.45
1513/1/1/MNIF	NP-1513-16-no-116144-9mnth-280days-R09-P1-B12		yes	yes	1513/1/1/MNIF	TGTTATCGCACA	NP	NA	NA	NA	NA	55139.82	33307	13542	2014/06/09	2013/09/02	280	yes	T09	C	winter	spring	male	vaginal	38	middle	0.524367976	middle	no	T03	yes	two_three	no	no	yes	no	no	no	middle	primary_some secondary	no	yes	yes	no	no	no	no	HIV_exposed_uninfected	-0.45
1809/1/1/ZMIF	NP-1809-14-no-131358-10mnth-308days-R09-P1-C01		yes	yes	1809/1/1/ZMIF	GTACATACCGGT	NP	NA	NA	NA	NA	32185.98	83006	35873	2015/10/06	2014/12/02	308	yes	T10	C	spring	summer	female	caesarean	39	middle	0.024761134	middle	no	T05	yes	four_to_six	no	no	no	no	no	no	low	secondary_any tertiary	no	no	no	no	no	no	no	HIV_unexposed	0.46
1809/1/1/ZMIF	NP-1809-14-no-130721-11mnth-336days-R09-P1-C02		yes	yes	1809/1/1/ZMIF	CACGCCATAATG	NP	NA	NA	NA	NA	12179.01	77562	26825	2015/11/03	2014/12/02	336	yes	T11	C	spring	summer	female	caesarean	39	middle	0.024761134	middle	no	T05	yes	four_to_six	no	no	no	no	no	no	low	secondary_any tertiary	no	no	no	no	no	no	no	HIV_unexposed	0.46
1809/1/1/ZMIF	NP-1809-14-no-134333-12mnth-365days-R09-P1-C03		yes	yes	1809/1/1/ZMIF	ATGTGCACGACT	NP	NA	NA	NA	NA	15106.48	82059	35197	2015/12/02	2014/12/02	365	yes	T12	C	summer	summer	female	caesarean	39	middle	0.024761134	middle	no	T05	yes	four_to_six	no	no	no	no	no	no	low	secondary_any tertiary	no	no	no	no	no	no	no	HIV_unexposed	0.46
1809/1/1/ZMIF	NP-1809-14-no-137896-18mnth-547days-R09-P1-C04		yes	no	1809/1/1/ZMIF	CTGCTAACGCAA	NP	NA	NA	NA	NA	7262.73	92798	42875	2016/06/01	2014/12/02	547	yes	T13	D	winter	summer	female	caesarean	39	middle	0.024761134	middle	no	T05	yes	four_to_six	no	no	no	no	no	no	low	secondary_any tertiary	no	no	no	no	no	no	no	HIV_unexposed	0.46
3294/1/1/LSIF	NP-3294-13-yes-502197-0mnth-0days-R09-P1-C05		no	no	3294/1/1/LSIF	ACGTGTACCCAA	NP	NA	NA	NA	NA	11.38	31397	5879	2012/11/18	2012/11/18	0	no	NA	NA	NA	spring	NA	NA	NA	NA	#N/A	#N/A	NA	NA	no	none	NA	NA	NA	NA	no	no	NA	NA	NA	no	yes	NA	no	NA	no	NA	NA
1470/1/1/KMIF	NP-1470-16-no-108483-2mnth-55days-R09-P1-C07		yes	yes	1470/1/1/KMIF	AATGCCTCAACT	NP	NA	NA	NA	NA	8132.22	39682	11536	2013/09/12	2013/07/19	55	yes	T02	A	spring	winter	female	vaginal	40	middle	-1.591534539	low	no	none	no	none	no	yes	no	no	no	no	low	secondary_any tertiary	no	no	no	no	no	no	yes	HIV_exposed_uninfected	-0.69
1470/1/1/KMIF	NP-1470-16-no-115686-10mnth-307days-R09-P1-C08		yes	yes	1470/1/1/KMIF	TTCCTAGGTGAG	NP	NA	NA	NA	NA	17324.57	64779	20887	2014/05/22	2013/07/19	307	yes	T10	C	autumn	winter	female	vaginal	40	middle	-1.591534539	low	no	none	no	none	no	yes	no	no	no	no	low	secondary_any tertiary	no	no	no	no	no	no	yes	HIV_exposed_uninfected	-0.69
1511/1/1/BQIF	NP-1511-16-no-511663-2mnth-55days-R09-P1-C09		yes	yes	1511/1/1/BQIF	CAAGCATGCCTA	NP	NA	NA	NA	NA	24984.69	61636	19575	2013/10/31	2013/09/06	55	yes	T02	A	spring	spring	female	vaginal	39	middle	0.796795544	middle	no	T01	no	one	no	yes	yes	no	no	yes	low	primary_some secondary	no	no	yes	no	no	no	no	HIV_unexposed	1.01
1511/1/1/BQIF	NP-1511-16-no-117230-10mnth-307days-R09-P1-C10		yes	yes	1511/1/1/BQIF	ACTGACAGCCAT	NP	NA	NA	NA	NA	6239.31	77414	29172	2014/07/10	2013/09/06	307	yes	T10	C	winter	spring	female	vaginal	39	middle	0.796795544	middle	no	T01	no	one	no	yes	yes	yes	no	yes	low	primary_some secondary	no	no	yes	no	no	no	no	HIV_unexposed	1.01
1513/1/1/MNIF	NP-1513-16-no-110481-2mnth-70days-R09-P1-C11		yes	yes	1513/1/1/MNIF	CAGCGGTGACAT	NP	NA	NA	NA	NA	78220.8	50472	18740	2013/11/11	2013/09/02	70	yes	T02	A	spring	spring	male	vaginal	38	middle	0.524367976	middle	yes	T03	yes	two_three	no	no	yes	no	no	no	middle	primary_some secondary	no	yes	yes	no	no	no	no	HIV_exposed_uninfected	-0.45
1513/1/1/MNIF	NP-1513-16-no-117136-10mnth-309days-R09-P1-C12		yes	yes	1513/1/1/MNIF	TCGTCGATAATC	NP	NA	NA	NA	NA	11047.16	38780	15105	2014/07/08	2013/09/02	309	yes	T10	C	winter	spring	male	vaginal	38	middle	0.524367976	middle	no	T03	yes	two_three	no	no	yes	no	no	no	middle	primary_some secondary	no	yes	yes	no	no	no	no	HIV_exposed_uninfected	-0.45
3294/1/1/LSIF	NP-3294-13-yes-301321-1mnth-30days-R09-P1-D01		yes	no	3294/1/1/LSIF	TCCGACACAATT	NP	NA	NA	NA	NA	8227.8	51471	15623	2012/12/18	2012/11/18	30	yes	T01	A	summer	spring	male	vaginal	35	low	-1.126244743	low	no	none	no	none	no	no	yes	no	no	no	middle	primary_some secondary	no	no	yes	yes	no	no	no	HIV_unexposed	-0.58
3294/1/1/LSIF	NP-3294-13-yes-301917-3mnth-85days-R09-P1-D02		yes	no	3294/1/1/LSIF	CAGGCGTATTGG	NP	NA	NA	NA	NA	6946.51	44136	11812	2013/02/11	2012/11/18	85	yes	T03	A	summer	spring	male	vaginal	35	low	-1.126244743	low	no	none	no	none	no	no	yes	no	no	no	middle	primary_some secondary	no	no	yes	yes	no	no	no	HIV_unexposed	-0.58
3294/1/1/LSIF	NP-3294-13-yes-302604-4mnth-128days-R09-P1-D03		yes	yes	3294/1/1/LSIF	ACGCGCAGATAC	NP	WRrepeat	AF	NA	NA	5776.97	49804	20898	2013/03/26	2012/11/18	128	yes	T04	B	summer	spring	male	vaginal	35	low	-1.126244743	low	no	none	no	none	no	no	yes	no	no	no	middle	primary_some secondary	no	no	yes	no	no	no	no	HIV_unexposed	-0.58
3294/1/1/LSIF	NP-3294-13-yes-303100-5mnth-156days-R09-P1-D04		yes	yes	3294/1/1/LSIF	TTAGGGCTCGTA	NP	NA	NA	NA	NA	14130.32	42026	17703	2013/04/23	2012/11/18	156	yes	T05	B	autumn	spring	male	vaginal	35	low	-1.126244743	low	no	none	no	none	no	no	yes	no	no	no	middle	primary_some secondary	no	no	yes	no	no	no	no	HIV_unexposed	-0.58
3294/1/1/LSIF	NP-3294-13-yes-303618-6mnth-184days-R09-P1-D05		yes	yes	3294/1/1/LSIF	AAGGAGCGCCTT	NP	NA	NA	NA	NA	8104.98	56507	26708	2013/05/21	2012/11/18	184	yes	T06	B	autumn	spring	male	vaginal	35	low	-1.126244743	low	no	none	no	none	no	no	yes	no	no	no	middle	primary_some secondary	no	no	yes	no	no	no	no	HIV_unexposed	-0.58
1470/1/1/KMIF	NP-1470-16-no-307893-3mnth-96days-R09-P1-D07		yes	yes	1470/1/1/KMIF	GGTGTCTATTGT	NP	NA	NA	NA	NA	7116.72	44774	21078	2013/10/23	2013/07/19	96	yes	T03	A	spring	winter	female	vaginal	40	middle	-1.591534539	low	no	none	no	none	no	yes	no	no	no	no	low	secondary_any tertiary	no	no	no	no	no	no	yes	HIV_exposed_uninfected	-0.69
1470/1/1/KMIF	NP-1470-16-no-116623-11mnth-335days-R09-P1-D08		yes	yes	1470/1/1/KMIF	GCACGACAACAC	NP	NA	NA	NA	NA	57667.79	65363	24170	2014/06/19	2013/07/19	335	yes	T11	C	winter	winter	female	vaginal	40	middle	-1.591534539	low	no	none	no	none	no	yes	no	no	no	no	low	secondary_any tertiary	no	no	no	no	no	no	yes	HIV_exposed_uninfected	-0.69
1511/1/1/BQIF	NP-1511-16-no-111412-3mnth-96days-R09-P1-D09		yes	yes	1511/1/1/BQIF	CCTGAACTAGTT	NP	NA	NA	NA	NA	12210.69	49549	18533	2013/12/11	2013/09/06	96	yes	T03	A	summer	spring	female	vaginal	39	middle	0.796795544	middle	no	T01	no	one	no	yes	yes	no	no	yes	low	primary_some secondary	no	no	yes	no	no	no	no	HIV_unexposed	1.01
1511/1/1/BQIF	NP-1511-16-no-118126-11mnth-334days-R09-P1-D10		yes	yes	1511/1/1/BQIF	CGAGAAGAGAAC	NP	NA	NA	NA	NA	6121.41	58088	20575	2014/08/06	2013/09/06	334	yes	T11	C	winter	spring	female	vaginal	39	middle	0.796795544	middle	no	T01	no	one	no	yes	yes	yes	no	yes	low	primary_some secondary	no	no	yes	no	no	no	no	HIV_unexposed	1.01
1513/1/1/MNIF	NP-1513-16-no-111024-3mnth-86days-R09-P1-D11		yes	yes	1513/1/1/MNIF	ATCGGCGTTACA	NP	NA	NA	NA	NA	23076.27	37631	14553	2013/11/27	2013/09/02	86	yes	T03	A	spring	spring	male	vaginal	38	middle	0.524367976	middle	yes	T03	yes	two_three	no	no	yes	no	no	no	middle	primary_some secondary	no	yes	yes	no	no	no	no	HIV_exposed_uninfected	-0.45
1513/1/1/MNIF	NP-1513-16-no-118104-11mnth-337days-R09-P1-D12		yes	yes	1513/1/1/MNIF	ATTGGGCTAGGC	NP	NA	NA	NA	NA	896.64	35676	13791	2014/08/05	2013/09/02	337	yes	T11	C	winter	spring	male	vaginal	38	middle	0.524367976	middle	no	T03	yes	two_three	no	no	yes	no	no	no	middle	primary_some secondary	no	yes	yes	no	no	no	no	HIV_exposed_uninfected	-0.45
3294/1/1/LSIF	NP-3294-13-yes-304128-7mnth-213days-R09-P1-E01		yes	yes	3294/1/1/LSIF	CCAGTGTATGCA	NP	NA	NA	NA	NA	10001.51	54334	25874	2013/06/19	2012/11/18	213	yes	T07	C	winter	spring	male	vaginal	35	low	-1.126244743	low	no	none	no	none	no	no	yes	no	no	no	middle	primary_some secondary	no	no	yes	no	no	no	no	HIV_unexposed	-0.58
3294/1/1/LSIF	NP-3294-13-yes-304663-8mnth-240days-R09-P1-E02		yes	yes	3294/1/1/LSIF	GGATCGCAGATC	NP	NA	NA	NA	NA	19573.99	43889	17149	2013/07/16	2012/11/18	240	yes	T08	C	winter	spring	male	vaginal	35	low	-1.126244743	low	no	none	no	none	no	no	yes	no	no	no	middle	primary_some secondary	yes	no	yes	no	no	no	no	HIV_unexposed	-0.58
3294/1/1/LSIF	NP-3294-13-yes-305296-9mnth-275days-R09-P1-E03		yes	yes	3294/1/1/LSIF	GACTTTCCCTCG	NP	NA	NA	NA	NA	3004.8	29849	12434	2013/08/20	2012/11/18	275	yes	T09	C	winter	spring	male	vaginal	35	low	-1.126244743	low	no	none	no	none	no	no	yes	no	no	no	middle	primary_some secondary	yes	no	yes	no	no	no	no	HIV_unexposed	-0.58
3294/1/1/LSIF	NP-3294-13-yes-307189-10mnth-309days-R09-P1-E04		yes	yes	3294/1/1/LSIF	TCTAGCGTAGTG	NP	NA	NA	NA	NA	1089.77	58938	23826	2013/09/23	2012/11/18	309	yes	T10	C	spring	spring	male	vaginal	35	low	-1.126244743	low	no	none	no	none	no	no	yes	no	no	no	middle	primary_some secondary	yes	no	yes	no	no	no	no	HIV_unexposed	-0.58
3294/1/1/LSIF	NP-3294-13-yes-307446-11mnth-324days-R09-P1-E05		yes	yes	3294/1/1/LSIF	CGATCCGTATTA	NP	NA	NA	NA	NA	19527.81	44257	16317	2013/10/08	2012/11/18	324	yes	T11	C	spring	spring	male	vaginal	35	low	-1.126244743	low	no	none	no	none	no	no	yes	no	no	no	middle	primary_some secondary	yes	no	yes	no	no	no	no	HIV_unexposed	-0.58
1470/1/1/KMIF	NP-1470-16-no-110878-4mnth-125days-R09-P1-E07		yes	yes	1470/1/1/KMIF	GTCAATTGACCG	NP	NA	NA	NA	NA	19929.9	118726	47763	2013/11/21	2013/07/19	125	yes	T04	B	spring	winter	female	vaginal	40	middle	-1.591534539	low	no	none	no	none	no	yes	no	no	no	no	low	secondary_any tertiary	no	no	no	no	no	no	yes	HIV_exposed_uninfected	-0.69
1470/1/1/KMIF	NP-1470-16-no-117386-12mnth-363days-R09-P1-E08		yes	yes	1470/1/1/KMIF	ATCGATCTGTGG	NP	NA	NA	NA	NA	8646.61	64762	26044	2014/07/17	2013/07/19	363	yes	T12	C	winter	winter	female	vaginal	40	middle	-1.591534539	low	no	none	no	none	no	yes	no	no	no	no	low	secondary_any tertiary	no	no	no	no	no	no	yes	HIV_exposed_uninfected	-0.69
1511/1/1/BQIF	NP-1511-16-no-112004-4mnth-125days-R09-P1-E09		yes	yes	1511/1/1/BQIF	CTTCGGCAGAAT	NP	NA	NA	NA	NA	1052.26	43288	12378	2014/01/09	2013/09/06	125	yes	T04	B	summer	spring	female	vaginal	39	middle	0.796795544	middle	no	T01	no	one	no	yes	yes	no	no	yes	low	primary_some secondary	no	no	yes	no	no	no	no	HIV_unexposed	1.01
1511/1/1/BQIF	NP-1511-16-no-118949-12mnth-362days-R09-P1-E10		yes	yes	1511/1/1/BQIF	AGGCATCTTACG	NP	NA	NA	NA	NA	8126.53	40700	14786	2014/09/03	2013/09/06	362	yes	T12	C	spring	spring	female	vaginal	39	middle	0.796795544	middle	no	T01	no	one	no	yes	yes	yes	no	yes	low	primary_some secondary	yes	no	yes	no	no	no	no	HIV_unexposed	1.01
1513/1/1/MNIF	NP-1513-16-no-111657-4mnth-112days-R09-P1-E11		yes	yes	1513/1/1/MNIF	AGATGTTCTGCT	NP	NA	NA	NA	NA	3925.69	40820	17488	2013/12/23	2013/09/02	112	yes	T04	B	summer	spring	male	vaginal	38	middle	0.524367976	middle	no	T03	yes	two_three	no	no	yes	no	no	no	middle	primary_some secondary	yes	yes	yes	no	no	no	no	HIV_exposed_uninfected	-0.45
1513/1/1/MNIF	NP-1513-16-no-118891-12mnth-365days-R09-P1-E12		yes	yes	1513/1/1/MNIF	ACCACATACATC	NP	NA	NA	NA	NA	12378.88	41860	15747	2014/09/02	2013/09/02	365	yes	T12	C	spring	spring	male	vaginal	38	middle	0.524367976	middle	no	T03	yes	two_three	no	no	yes	no	no	no	middle	primary_some secondary	no	yes	yes	no	no	no	no	HIV_exposed_uninfected	-0.45
1454/1/1/TNIF	NP-1454-14-no-508027-0mnth-0days-R09-P1-F01		no	no	1454/1/1/TNIF	CCTCGTTCGACT	NP	NA	NA	NA	NA	69.45	28953	5180	2013/06/26	2013/06/26	0	no	NA	NA	NA	winter	NA	NA	NA	NA	#N/A	#N/A	NA	NA	yes	two_three	NA	NA	NA	NA	no	no	NA	NA	NA	no	yes	NA	yes	NA	no	NA	NA
1454/1/1/TNIF	NP-1454-14-no-106796-1mnth-29days-R09-P1-F02		yes	yes	1454/1/1/TNIF	GCTGATGAGCTG	NP	NA	NA	NA	NA	1855.61	56480	22937	2013/07/25	2013/06/26	29	yes	T01	A	winter	winter	male	vaginal	40	middle	-0.983838974	middle	yes	T02	yes	two_three	no	no	yes	no	no	no	low	secondary_any tertiary	no	no	yes	no	yes	no	no	HIV_unexposed	-0.01
1454/1/1/TNIF	NP-1454-14-no-107776-2mnth-57days-R09-P1-F03		yes	yes	1454/1/1/TNIF	ATCCCGAATTTG	NP	NA	NA	NA	NA	7858.79	42707	16178	2013/08/22	2013/06/26	57	yes	T02	A	winter	winter	male	vaginal	40	middle	-0.983838974	middle	yes	T02	yes	two_three	no	no	yes	no	no	no	low	secondary_any tertiary	no	no	yes	no	yes	no	no	HIV_unexposed	-0.01
1454/1/1/TNIF	NP-1454-14-no-108719-3mnth-85days-R09-P1-F04		yes	yes	1454/1/1/TNIF	TCGAGGACTGCA	NP	NA	NA	NA	NA	11148.1	46296	17983	2013/09/19	2013/06/26	85	yes	T03	A	spring	winter	male	vaginal	40	middle	-0.983838974	middle	no	T02	yes	two_three	no	no	yes	no	no	no	low	secondary_any tertiary	no	no	yes	no	yes	no	no	HIV_unexposed	-0.01
3294/1/1/LSIF	NP-3294-13-yes-308634-12mnth-353days-R09-P1-F05		yes	yes	3294/1/1/LSIF	GTCTAATTCCGA	NP	NA	NA	NA	NA	4468.47	30923	11212	2013/11/06	2012/11/18	353	yes	T12	C	spring	spring	male	vaginal	35	low	-1.126244743	low	no	none	no	none	no	no	yes	no	no	no	middle	primary_some secondary	no	no	yes	no	no	no	no	HIV_unexposed	-0.58
1470/1/1/KMIF	NP-1470-16-no-111596-5mnth-153days-R09-P1-F07		yes	yes	1470/1/1/KMIF	ATGAGACTCCAC	NP	NA	NA	NA	NA	144773.97	38099	16193	2013/12/19	2013/07/19	153	yes	T05	B	summer	winter	female	vaginal	40	middle	-1.591534539	low	no	none	no	none	no	yes	no	no	no	no	low	secondary_any tertiary	no	no	no	no	no	no	yes	HIV_exposed_uninfected	-0.69
1470/1/1/KMIF	NP-1470-16-no-123026-18mnth-552days-R09-P1-F08		yes	no	1470/1/1/KMIF	CTTGTGTCGATA	NP	NA	NA	NA	NA	22043.62	75222	35716	2015/01/22	2013/07/19	552	yes	T13	D	summer	winter	female	vaginal	40	middle	-1.591534539	low	no	none	no	none	no	yes	no	no	no	no	low	secondary_any tertiary	no	no	no	no	no	no	yes	HIV_exposed_uninfected	-0.69
1511/1/1/BQIF	NP-1511-16-no-112732-5mnth-153days-R09-P1-F09		yes	yes	1511/1/1/BQIF	ACGGGACATGCT	NP	NA	NA	NA	NA	15445.32	52854	16362	2014/02/06	2013/09/06	153	yes	T05	B	summer	spring	female	vaginal	39	middle	0.796795544	middle	no	T01	no	one	no	yes	yes	no	no	yes	low	primary_some secondary	no	no	yes	no	no	no	no	HIV_unexposed	1.01
1511/1/1/BQIF	NP-1511-16-no-124671-18mnth-546days-R09-P1-F10		yes	no	1511/1/1/BQIF	CAGCTAGAACGC	NP	NA	NA	NA	NA	641.56	37997	13361	2015/03/06	2013/09/06	546	yes	T13	D	summer	spring	female	vaginal	39	middle	0.796795544	middle	no	T01	no	one	no	yes	yes	yes	no	yes	low	primary_some secondary	no	no	yes	no	no	no	no	HIV_unexposed	1.01
1513/1/1/MNIF	NP-1513-16-no-112662-5mnth-156days-R09-P1-F11		yes	yes	1513/1/1/MNIF	CCACCTACTCCA	NP	NA	NA	NA	NA	2490.42	51092	20855	2014/02/05	2013/09/02	156	yes	T05	B	summer	spring	male	vaginal	38	middle	0.524367976	middle	no	T03	yes	two_three	no	no	yes	no	no	no	middle	primary_some secondary	yes	yes	yes	no	no	no	no	HIV_exposed_uninfected	-0.45
1513/1/1/MNIF	NP-1513-16-no-124596-18mnth-549days-R09-P1-F12		yes	no	1513/1/1/MNIF	AACACAAGGAGT	NP	NA	NA	NA	NA	132424.12	47744	17650	2015/03/05	2013/09/02	549	yes	T13	D	summer	spring	male	vaginal	38	middle	0.524367976	middle	no	T03	yes	two_three	no	no	yes	no	no	no	middle	primary_some secondary	no	yes	yes	no	no	no	no	HIV_exposed_uninfected	-0.45
1454/1/1/TNIF	NP-1454-14-no-110221-4mnth-127days-R09-P1-G01		yes	yes	1454/1/1/TNIF	TGAGTCACTGGT	NP	NA	NA	NA	NA	30795.76	58170	22464	2013/10/31	2013/06/26	127	yes	T04	B	spring	winter	male	vaginal	40	middle	-0.983838974	middle	no	T02	yes	two_three	no	no	yes	no	no	no	low	secondary_any tertiary	no	no	yes	no	yes	no	no	HIV_unexposed	-0.01
1454/1/1/TNIF	NP-1454-14-no-111080-5mnth-155days-R09-P1-G02		yes	yes	1454/1/1/TNIF	AGCTGTTGTTTG	NP	NA	NA	NA	NA	4162.3	50016	19825	2013/11/28	2013/06/26	155	yes	T05	B	spring	winter	male	vaginal	40	middle	-0.983838974	middle	no	T02	yes	two_three	no	no	yes	no	no	no	low	secondary_any tertiary	no	no	yes	no	yes	no	no	HIV_unexposed	-0.01
1454/1/1/TNIF	NP-1454-14-no-111653-6mnth-180days-R09-P1-G03		yes	yes	1454/1/1/TNIF	GTTGGTCAATCT	NP	NA	NA	NA	NA	2404.42	45712	19540	2013/12/23	2013/06/26	180	yes	T06	B	summer	winter	male	vaginal	40	middle	-0.983838974	middle	no	T02	yes	two_three	no	no	yes	no	no	no	low	secondary_any tertiary	no	no	yes	no	yes	no	no	HIV_unexposed	-0.01
1454/1/1/TNIF	NP-1454-14-no-112354-7mnth-211days-R09-P1-G04		yes	yes	1454/1/1/TNIF	CGGAGCTATGGT	NP	NA	NA	NA	NA	17785.3	53636	21846	2014/01/23	2013/06/26	211	yes	T07	C	summer	winter	male	vaginal	40	middle	-0.983838974	middle	no	T02	yes	two_three	no	no	yes	no	no	no	low	secondary_any tertiary	no	no	yes	yes	yes	no	no	HIV_unexposed	-0.01
1454/1/1/TNIF	NP-1454-14-no-113130-8mnth-239days-R09-P1-G05		yes	yes	1454/1/1/TNIF	TCCGAATTCACA	NP	NA	NA	NA	NA	11472.96	43043	15538	2014/02/20	2013/06/26	239	yes	T08	C	summer	winter	male	vaginal	40	middle	-0.983838974	middle	no	T02	yes	two_three	no	no	yes	no	no	no	low	secondary_any tertiary	yes	no	yes	yes	yes	no	no	HIV_unexposed	-0.01
1470/1/1/KMIF	NP-1470-16-no-112186-6mnth-181days-R09-P1-G07		yes	yes	1470/1/1/KMIF	GAATCTTCGAGC	NP	NA	NA	NA	NA	39384.35	43780	15127	2014/01/16	2013/07/19	181	yes	T06	B	summer	winter	female	vaginal	40	middle	-1.591534539	low	no	none	no	none	no	yes	no	no	no	no	low	secondary_any tertiary	no	no	no	no	no	yes	yes	HIV_exposed_uninfected	-0.69
1470/1/1/KMIF	NP-1470-16-no-528577-24mnth-783days-R09-P1-G08		yes	no	1470/1/1/KMIF	TGAGCCGGAATC	NP	NA	NA	NA	NA	21399.04	52807	17409	2015/09/10	2013/07/19	783	yes	T14	D	spring	winter	female	vaginal	40	middle	-1.591534539	low	no	none	no	none	no	yes	no	no	no	no	low	secondary_any tertiary	no	no	no	no	no	no	yes	HIV_exposed_uninfected	-0.69
1511/1/1/BQIF	NP-1511-16-no-113422-6mnth-178days-R09-P1-G09		yes	yes	1511/1/1/BQIF	GTCATATCGTAC	NP	NA	NA	NA	NA	22786.14	45209	16169	2014/03/03	2013/09/06	178	yes	T06	B	summer	spring	female	vaginal	39	middle	0.796795544	middle	no	T01	no	one	no	yes	yes	no	no	yes	low	primary_some secondary	no	no	yes	no	no	no	no	HIV_unexposed	1.01
1511/1/1/BQIF	NP-1511-16-no-529522-24mnth-789days-R09-P1-G10		yes	no	1511/1/1/BQIF	TCCCAGAACAAC	NP	NA	NA	NA	NA	494.22	34482	11049	2015/11/04	2013/09/06	789	yes	T14	D	spring	spring	female	vaginal	39	middle	0.796795544	middle	no	T01	no	one	no	yes	yes	yes	no	yes	low	primary_some secondary	no	no	yes	no	no	no	no	HIV_unexposed	1.01
1513/1/1/MNIF	NP-1513-16-no-113392-6mnth-182days-R09-P1-G11		yes	yes	1513/1/1/MNIF	GAATAGAGCCAA	NP	NA	NA	NA	NA	27733.14	45453	17425	2014/03/03	2013/09/02	182	yes	T06	B	summer	spring	male	vaginal	38	middle	0.524367976	middle	no	T03	yes	two_three	no	no	yes	no	no	no	middle	primary_some secondary	yes	yes	yes	no	no	no	no	HIV_exposed_uninfected	-0.45
1513/1/1/MNIF	NP-1513-16-no-528441-24mnth-729days-R09-P1-G12		yes	no	1513/1/1/MNIF	AATGTCCGTGAC	NP	NA	NA	NA	NA	1311.48	32944	12773	2015/09/01	2013/09/02	729	yes	T14	D	spring	spring	male	vaginal	38	middle	0.524367976	middle	no	T03	yes	two_three	no	no	yes	yes	no	no	middle	primary_some secondary	no	yes	yes	no	no	no	no	HIV_exposed_uninfected	-0.45
1454/1/1/TNIF	NP-1454-14-no-114124-9mnth-273days-R09-P1-H01		yes	yes	1454/1/1/TNIF	GACTTGGTATTC	NP	NA	NA	NA	NA	23642.45	41211	18376	2014/03/26	2013/06/26	273	yes	T09	C	summer	winter	male	vaginal	40	middle	-0.983838974	middle	no	T02	yes	two_three	no	no	yes	no	no	no	low	secondary_any tertiary	yes	no	yes	yes	yes	no	no	HIV_unexposed	-0.01
1454/1/1/TNIF	NP-1454-14-no-114896-10mnth-295days-R09-P1-H02		yes	yes	1454/1/1/TNIF	GGATGGTGTTGC	NP	NA	NA	NA	NA	17884.37	43132	14300	2014/04/17	2013/06/26	295	yes	T10	C	autumn	winter	male	vaginal	40	middle	-0.983838974	middle	no	T02	yes	two_three	no	no	yes	no	no	no	low	secondary_any tertiary	yes	no	yes	yes	yes	no	no	HIV_unexposed	-0.01
1454/1/1/TNIF	NP-1454-14-no-115496-11mnth-323days-R09-P1-H03		yes	yes	1454/1/1/TNIF	TAGCTCGTAACT	NP	NA	NA	NA	NA	7378.54	48974	19506	2014/05/15	2013/06/26	323	yes	T11	C	autumn	winter	male	vaginal	40	middle	-0.983838974	middle	no	T02	yes	two_three	no	no	yes	no	no	no	low	secondary_any tertiary	yes	no	yes	yes	yes	no	no	HIV_unexposed	-0.01
1454/1/1/TNIF	NP-1454-14-no-515242-12mnth-358days-R09-P1-H04		yes	yes	1454/1/1/TNIF	AAGAGATGTCGA	NP	NA	NA	NA	NA	26033.88	48606	19722	2014/06/19	2013/06/26	358	yes	T12	C	winter	winter	male	vaginal	40	middle	-0.983838974	middle	no	T02	yes	two_three	no	no	yes	no	no	no	low	secondary_any tertiary	no	no	yes	no	yes	no	no	HIV_unexposed	-0.01
1454/1/1/TNIF	NP-1454-14-no-121313-18mnth-512days-R09-P1-H05		yes	no	1454/1/1/TNIF	ACGCCACGAATG	NP	NA	NA	NA	NA	2087.25	52748	20394	2014/11/20	2013/06/26	512	yes	T13	D	spring	winter	male	vaginal	40	middle	-0.983838974	middle	no	T02	yes	two_three	no	no	yes	no	no	no	low	secondary_any tertiary	no	no	yes	no	yes	no	no	HIV_unexposed	-0.01
1470/1/1/KMIF	NP-1470-16-no-112939-7mnth-209days-R09-P1-H07		yes	yes	1470/1/1/KMIF	ACACGTAAGCCT	NP	NA	NA	NA	NA	8683.16	54790	23303	2014/02/13	2013/07/19	209	yes	T07	C	summer	winter	female	vaginal	40	middle	-1.591534539	low	no	none	no	none	no	yes	no	no	no	no	low	secondary_any tertiary	no	no	no	no	no	yes	yes	HIV_exposed_uninfected	-0.69
1470/1/1/KMIF	NP-1470-16-no-135287-30mnth-924days-R09-P1-H08		yes	no	1470/1/1/KMIF	GCGGCAATTACG	NP	NA	NA	NA	NA	45529.21	40469	13147	2016/01/29	2013/07/19	924	yes	T15	D	summer	winter	female	vaginal	40	middle	-1.591534539	low	no	none	no	none	no	yes	no	no	no	no	low	secondary_any tertiary	no	no	no	no	no	no	yes	HIV_exposed_uninfected	-0.69
1511/1/1/BQIF	NP-1511-16-no-114422-7mnth-209days-R09-P1-H09		yes	yes	1511/1/1/BQIF	GGAAACCACCAC	NP	NA	NA	NA	NA	10487.56	58579	25586	2014/04/03	2013/09/06	209	yes	T07	C	autumn	spring	female	vaginal	39	middle	0.796795544	middle	no	T01	no	one	no	yes	yes	no	no	yes	low	primary_some secondary	no	no	yes	no	no	no	no	HIV_unexposed	1.01
1511/1/1/BQIF	NP-1511-16-no-136293-30mnth-915days-R09-P1-H10		yes	no	1511/1/1/BQIF	AGCTGGAAGTCC	NP	NA	NA	NA	NA	2969.01	42094	16344	2016/03/09	2013/09/06	915	yes	T15	D	summer	spring	female	vaginal	39	middle	0.796795544	middle	no	T01	no	one	no	yes	yes	yes	no	yes	low	primary_some secondary	no	no	yes	no	no	no	no	HIV_unexposed	1.01
1513/1/1/MNIF	NP-1513-16-no-114336-7mnth-212days-R09-P1-H11		yes	yes	1513/1/1/MNIF	GTACGTGGGATC	NP	NA	NA	NA	NA	30336.23	51585	20123	2014/04/02	2013/09/02	212	yes	T07	C	autumn	spring	male	vaginal	38	middle	0.524367976	middle	no	T03	yes	two_three	no	no	yes	no	no	no	middle	primary_some secondary	yes	yes	yes	no	no	no	no	HIV_exposed_uninfected	-0.45
1513/1/1/MNIF	NP-1513-16-no-135814-30mnth-904days-R09-P1-H12		yes	no	1513/1/1/MNIF	TACTTCGCTCGC	NP	NA	NA	NA	NA	112353.13	61757	23143	2016/02/23	2013/09/02	904	yes	T15	D	summer	spring	male	vaginal	38	middle	0.524367976	middle	no	T03	yes	two_three	no	no	yes	yes	no	no	middle	primary_some secondary	no	yes	yes	no	no	no	no	HIV_exposed_uninfected	-0.45
1585/1/1/NVIF	NP-1585-16-no-511186-0mnth-0days-R09-P2-A01		no	no	1585/1/1/NVIF	GCTTCGGTAGAT	NP	BRrepeat	NA	W	NA	6.43	24402	5944	2013/11/28	2013/11/28	0	no	NA	NA	NA	spring	NA	NA	NA	NA	#N/A	#N/A	NA	NA	yes	one	NA	NA	NA	NA	no	yes	NA	NA	NA	yes	yes	NA	yes	NA	no	NA	NA
1585/1/1/NVIF	NP-1585-16-no-117597-8mnth-238days-R09-P2-A02		yes	yes	1585/1/1/NVIF	TCTGTTGCTCTC	NP	NA	NA	NA	NA	811.43	32586	9562	2014/07/24	2013/11/28	238	yes	T08	C	winter	spring	male	vaginal	40	middle	-0.157795098	middle	no	T01	yes	one	no	no	yes	no	no	yes	middle	primary_some secondary	yes	yes	yes	no	yes	no	no	HIV_unexposed	0
1476/1/1/NMIF	NP-1476-14-no-508995-0mnth-0days-R09-P2-A03		no	no	1476/1/1/NMIF	TCTTCCGCTACT	NP	NA	NA	NA	NA	29.15	25330	5620	2013/08/06	2013/08/06	0	no	NA	NA	NA	winter	NA	NA	NA	NA	#N/A	#N/A	NA	NA	no	none	NA	NA	NA	NA	no	no	NA	NA	NA	no	no	NA	no	NA	no	NA	NA
1476/1/1/NMIF	NP-1476-14-no-114281-8mnth-238days-R09-P2-A04		yes	yes	1476/1/1/NMIF	ACGGCATGGCAT	NP	NA	NA	NA	NA	42468.81	76519	35332	2014/04/01	2013/08/06	238	yes	T08	C	autumn	winter	male	vaginal	41	high	-1.501758213	low	no	none	no	none	no	no	yes	no	no	no	high	primary_some secondary	no	no	no	no	no	no	no	HIV_exposed_uninfected	-0.25
1483/1/1/AMIF	NP-1483-16-no-114173-8mnth-238days-R09-P2-A05		no	no	1483/1/1/AMIF	TAACACCACATC	NP	NA	NA	NA	NA	34239.78	54008	19623	2014/03/27	2013/08/01	238	no	NA	NA	NA	#N/A	NA	NA	NA	NA	#N/A	#N/A	NA	NA	#N/A	#N/A	NA	NA	NA	NA	#N/A	#N/A	NA	NA	NA	#N/A	#N/A	NA	#N/A	NA	#N/A	NA	NA
1605/1/1/FMIF	NP-1605-16-no-512957-0mnth-0days-R09-P2-A07		no	no	1605/1/1/FMIF	ATGATGACCCGT	NP	NA	NA	NA	NA	7.08	23240	5015	2014/01/14	2014/01/14	0	no	NA	NA	NA	summer	NA	NA	NA	NA	#N/A	#N/A	NA	NA	yes	two_three	NA	NA	NA	NA	no	no	NA	NA	NA	no	yes	NA	no	NA	no	NA	NA
1605/1/1/FMIF	NP-1605-16-no-119120-8mnth-238days-R09-P2-A08		yes	yes	1605/1/1/FMIF	GTCCGAAACACT	NP	NA	NA	NA	NA	5578.38	47380	19376	2014/09/09	2014/01/14	238	yes	T08	C	spring	summer	female	vaginal	37	middle	0.531488752	middle	no	T02	yes	two_three	no	no	yes	no	no	no	low	secondary_any tertiary	yes	no	yes	no	no	no	no	HIV_unexposed	0.75
1606/1/1/BNIF	NP-1606-16-no-512964-0mnth-0days-R09-P2-A09		no	no	1606/1/1/BNIF	CGACTGTCTTAA	NP	WRrepeat	AG	NA	NA	7.2	18429	4043	2014/01/14	2014/01/14	0	no	NA	NA	NA	summer	NA	NA	NA	NA	#N/A	#N/A	NA	NA	no	none	NA	NA	NA	NA	no	no	NA	NA	NA	no	no	NA	no	NA	no	NA	NA
1606/1/1/BNIF	NP-1606-16-no-119118-8mnth-238days-R09-P2-A10		yes	yes	1606/1/1/BNIF	TGGCACCGATTA	NP	NA	NA	NA	NA	5568.8	54961	18310	2014/09/09	2014/01/14	238	yes	T08	C	spring	summer	female	vaginal	37	middle	-0.185882599	middle	no	none	no	none	no	no	yes	no	no	no	high	secondary_any tertiary	no	no	no	no	no	no	no	HIV_unexposed	0
1611/1/1/XJIF	NP-1611-16-no-512657-0mnth-2days-R09-P2-A11		no	no	1611/1/1/XJIF	GACTCGAATCGT	NP	NA	NA	NA	NA	8.49	27223	6256	2014/01/30	2014/01/28	2	no	NA	NA	NA	summer	NA	NA	NA	NA	#N/A	#N/A	NA	NA	no	none	NA	NA	NA	NA	no	no	NA	NA	NA	yes	yes	NA	no	NA	no	NA	NA
1611/1/1/XJIF	NP-1611-16-no-119516-8mnth-238days-R09-P2-A12		yes	no	1611/1/1/XJIF	CGCAAATTCGAC	NP	NA	NA	NA	NA	6668.32	59501	28290	2014/09/23	2014/01/28	238	yes	T08	C	spring	summer	female	caesarean	40	middle	0.451828674	middle	no	none	no	none	no	no	yes	no	no	no	high	primary_some secondary	yes	yes	yes	no	no	no	no	HIV_unexposed	0
1585/1/1/NVIF	NP-1585-16-no-111704-1mnth-26days-R09-P2-B01		yes	yes	1585/1/1/NVIF	CTTACACCAAGT	NP	NA	NA	NA	NA	2540.59	47334	15472	2013/12/24	2013/11/28	26	yes	T01	A	summer	spring	male	vaginal	40	middle	-0.157795098	middle	yes	T01	yes	one	no	no	yes	no	no	yes	middle	primary_some secondary	no	yes	yes	no	yes	no	no	HIV_unexposed	0
1585/1/1/NVIF	NP-1585-16-no-118845-9mnth-277days-R09-P2-B02		yes	yes	1585/1/1/NVIF	AGTTCCCGAGTA	NP	NA	NA	NA	NA	36367.82	42049	16412	2014/09/01	2013/11/28	277	yes	T09	C	spring	spring	male	vaginal	40	middle	-0.157795098	middle	no	T01	yes	one	no	no	yes	no	no	yes	middle	primary_some secondary	no	yes	yes	no	yes	no	no	HIV_unexposed	0
1476/1/1/NMIF	NP-1476-14-no-107857-1mnth-28days-R09-P2-B03		yes	yes	1476/1/1/NMIF	GTACCTAATTGC	NP	NA	NA	NA	NA	4530.16	52403	17921	2013/09/03	2013/08/06	28	yes	T01	A	spring	winter	male	vaginal	41	high	-1.501758213	low	no	none	no	none	no	no	yes	no	no	no	high	primary_some secondary	no	no	no	no	no	no	no	HIV_exposed_uninfected	-0.25
1476/1/1/NMIF	NP-1476-14-no-109989-9mnth-280days-R09-P2-B04		yes	yes	1476/1/1/NMIF	CGTGACAATGTC	NP	NA	NA	NA	NA	5448.58	63729	26205	2014/05/13	2013/08/06	280	yes	T09	C	autumn	winter	male	vaginal	41	high	-1.501758213	low	no	none	no	none	no	no	yes	no	no	no	high	primary_some secondary	no	no	no	no	no	no	no	HIV_exposed_uninfected	-0.25
1483/1/1/AMIF	NP-1483-16-no-115312-9mnth-272days-R09-P2-B05		no	no	1483/1/1/AMIF	GACACATTTCTG	NP	NA	NA	NA	NA	54871.39	58854	25628	2014/04/30	2013/08/01	272	no	NA	NA	NA	#N/A	NA	NA	NA	NA	#N/A	#N/A	NA	NA	#N/A	#N/A	NA	NA	NA	NA	#N/A	#N/A	NA	NA	NA	#N/A	#N/A	NA	#N/A	NA	#N/A	NA	NA
1605/1/1/FMIF	NP-1605-16-no-112828-1mnth-28days-R09-P2-B07		yes	yes	1605/1/1/FMIF	GTGGGATGTTTC	NP	NA	NA	NA	NA	6328.84	32388	11384	2014/02/11	2014/01/14	28	yes	T01	A	summer	summer	female	vaginal	37	middle	0.531488752	middle	yes	T02	yes	two_three	no	no	yes	no	no	no	low	secondary_any tertiary	no	no	yes	no	no	no	no	HIV_unexposed	0.75
1605/1/1/FMIF	NP-1605-16-no-120299-9mnth-279days-R09-P2-B08		yes	yes	1605/1/1/FMIF	TAAACCGCGTGT	NP	NA	NA	NA	NA	1439.69	65031	20892	2014/10/20	2014/01/14	279	yes	T09	C	spring	summer	female	vaginal	37	middle	0.531488752	middle	no	T02	yes	two_three	no	no	yes	no	no	no	low	secondary_any tertiary	yes	no	yes	no	no	no	no	HIV_unexposed	0.75
1606/1/1/BNIF	NP-1606-16-no-112825-1mnth-28days-R09-P2-B09		yes	yes	1606/1/1/BNIF	GCTCAGTGCAGA	NP	NA	NA	NA	NA	34653.68	50901	19575	2014/02/11	2014/01/14	28	yes	T01	A	summer	summer	female	vaginal	37	middle	-0.185882599	middle	no	none	no	none	no	no	yes	no	no	no	high	secondary_any tertiary	no	no	no	no	no	no	no	HIV_unexposed	0
1606/1/1/BNIF	NP-1606-16-no-119903-9mnth-266days-R09-P2-B10		yes	yes	1606/1/1/BNIF	CTACCGGATCAA	NP	NA	NA	NA	NA	90672.27	47903	19389	2014/10/07	2014/01/14	266	yes	T09	C	spring	summer	female	vaginal	37	middle	-0.185882599	middle	no	none	no	none	no	no	yes	no	no	no	high	secondary_any tertiary	no	no	no	no	no	no	no	HIV_unexposed	0
1611/1/1/XJIF	NP-1611-16-no-113253-1mnth-28days-R09-P2-B11		yes	yes	1611/1/1/XJIF	ATGGACCGAACC	NP	NA	NA	NA	NA	3990.51	34372	13844	2014/02/25	2014/01/28	28	yes	T01	A	summer	summer	female	caesarean	40	middle	0.451828674	middle	no	none	no	none	no	no	yes	no	no	no	high	primary_some secondary	no	yes	yes	no	no	no	no	HIV_unexposed	0
1611/1/1/XJIF	NP-1611-16-no-120795-9mnth-280days-R09-P2-B12		yes	no	1611/1/1/XJIF	TAACTCTGATGC	NP	NA	NA	NA	NA	2908.75	49168	21695	2014/11/04	2014/01/28	280	yes	T09	C	spring	summer	female	caesarean	40	middle	0.451828674	middle	no	none	no	none	no	no	yes	no	no	no	high	primary_some secondary	no	yes	yes	no	no	no	no	HIV_unexposed	0
1585/1/1/NVIF	NP-1585-16-no-112333-2mnth-56days-R09-P2-C01		yes	yes	1585/1/1/NVIF	TGACCTCCAAGA	NP	NA	NA	NA	NA	3665.18	49547	14718	2014/01/23	2013/11/28	56	yes	T02	A	summer	spring	male	vaginal	40	middle	-0.157795098	middle	no	T01	yes	one	no	no	yes	no	no	yes	middle	primary_some secondary	no	yes	yes	no	yes	no	no	HIV_unexposed	0
1585/1/1/NVIF	NP-1585-16-no-119815-10mnth-309days-R09-P2-C02		yes	yes	1585/1/1/NVIF	AGCCTAAGCACG	NP	NA	NA	NA	NA	33545.42	44304	16322	2014/10/03	2013/11/28	309	yes	T10	C	spring	spring	male	vaginal	40	middle	-0.157795098	middle	no	T01	yes	one	no	no	yes	yes	no	yes	middle	primary_some secondary	no	yes	yes	no	yes	no	no	HIV_unexposed	0
1476/1/1/NMIF	NP-1476-14-no-109251-2mnth-56days-R09-P2-C03		yes	yes	1476/1/1/NMIF	ACTCACGGTATG	NP	NA	NA	NA	NA	5698	52752	14831	2013/10/01	2013/08/06	56	yes	T02	A	spring	winter	male	vaginal	41	high	-1.501758213	low	no	none	no	none	no	no	yes	no	no	no	high	primary_some secondary	no	no	no	no	no	no	no	HIV_exposed_uninfected	-0.25
1476/1/1/NMIF	NP-1476-14-no-116388-10mnth-310days-R09-P2-C04		yes	yes	1476/1/1/NMIF	ATGGTTGTTGGC	NP	NA	NA	NA	NA	2667.92	66820	31714	2014/06/12	2013/08/06	310	yes	T10	C	winter	winter	male	vaginal	41	high	-1.501758213	low	no	none	no	none	no	no	yes	no	no	no	high	primary_some secondary	no	no	no	no	no	no	no	HIV_exposed_uninfected	-0.25
1483/1/1/AMIF	NP-1483-16-no-116077-10mnth-308days-R09-P2-C05		no	no	1483/1/1/AMIF	CTCTACCTCTAC	NP	NA	NA	NA	NA	20152.19	42105	16940	2014/06/05	2013/08/01	308	no	NA	NA	NA	#N/A	NA	NA	NA	NA	#N/A	#N/A	NA	NA	#N/A	#N/A	NA	NA	NA	NA	#N/A	#N/A	NA	NA	NA	#N/A	#N/A	NA	#N/A	NA	#N/A	NA	NA
1605/1/1/FMIF	NP-1605-16-no-113691-2mnth-56days-R09-P2-C07		yes	yes	1605/1/1/FMIF	CTCGAGAGTACG	NP	NA	NA	NA	NA	13120	44512	17010	2014/03/11	2014/01/14	56	yes	T02	A	summer	summer	female	vaginal	37	middle	0.531488752	middle	yes	T02	yes	two_three	no	no	yes	no	no	no	low	secondary_any tertiary	no	no	yes	no	no	no	no	HIV_unexposed	0.75
1605/1/1/FMIF	NP-1605-16-no-121269-10mnth-309days-R09-P2-C08		yes	yes	1605/1/1/FMIF	CTAGATTTGCCA	NP	NA	NA	NA	NA	22522.6	49455	20283	2014/11/19	2014/01/14	309	yes	T10	C	spring	summer	female	vaginal	37	middle	0.531488752	middle	no	T02	yes	two_three	no	no	yes	no	no	no	low	secondary_any tertiary	yes	no	yes	no	no	no	no	HIV_unexposed	0.75
1606/1/1/BNIF	NP-1606-16-no-113675-2mnth-56days-R09-P2-C09		yes	yes	1606/1/1/BNIF	TACTAATCTGCG	NP	NA	NA	NA	NA	4099.72	59875	19944	2014/03/11	2014/01/14	56	yes	T02	A	summer	summer	female	vaginal	37	middle	-0.185882599	middle	no	none	no	none	no	no	yes	no	no	no	high	secondary_any tertiary	no	no	no	no	no	no	no	HIV_unexposed	0
1606/1/1/BNIF	NP-1606-16-no-121242-10mnth-308days-R09-P2-C10		yes	yes	1606/1/1/BNIF	AGCAAACACCCG	NP	NA	NA	NA	NA	12093.53	34388	13531	2014/11/18	2014/01/14	308	yes	T10	C	spring	summer	female	vaginal	37	middle	-0.185882599	middle	no	none	no	none	no	no	yes	no	no	no	high	secondary_any tertiary	no	no	no	no	no	no	no	HIV_unexposed	0
1611/1/1/XJIF	NP-1611-16-no-114097-2mnth-56days-R09-P2-C11		yes	yes	1611/1/1/XJIF	AAGATGGATCAG	NP	NA	NA	NA	NA	18858.87	47612	17487	2014/03/25	2014/01/28	56	yes	T02	A	summer	summer	female	caesarean	40	middle	0.451828674	middle	no	none	no	none	no	no	yes	no	no	no	high	primary_some secondary	no	yes	yes	no	no	no	no	HIV_unexposed	0
1611/1/1/XJIF	NP-1611-16-no-121692-10mnth-308days-R09-P2-C12		no	no	1611/1/1/XJIF	TACGATGACCAC	NP	NA	NA	NA	NA	121.48	48619	15907	2014/12/02	2014/01/28	308	no	NA	NA	NA	summer	NA	NA	NA	NA	#N/A	#N/A	NA	NA	no	none	NA	NA	NA	NA	no	no	NA	NA	NA	yes	yes	NA	no	NA	no	NA	NA
1585/1/1/NVIF	NP-1585-16-no-113490-3mnth-97days-R09-P2-D01		yes	yes	1585/1/1/NVIF	ACAAGGAGGTGA	NP	NA	NA	NA	NA	1892.79	38413	11016	2014/03/05	2013/11/28	97	yes	T03	A	summer	spring	male	vaginal	40	middle	-0.157795098	middle	no	T01	yes	one	no	no	yes	no	no	yes	middle	primary_some secondary	no	yes	yes	no	yes	no	no	HIV_unexposed	0
1585/1/1/NVIF	NP-1585-16-no-120252-11mnth-322days-R09-P2-D02		yes	yes	1585/1/1/NVIF	ATACCTTCGGTA	NP	NA	NA	NA	NA	21731.17	55552	25730	2014/10/16	2013/11/28	322	yes	T11	C	spring	spring	male	vaginal	40	middle	-0.157795098	middle	no	T01	yes	one	no	no	yes	yes	no	yes	middle	primary_some secondary	no	yes	yes	no	yes	no	no	HIV_unexposed	0
1476/1/1/NMIF	NP-1476-14-no-110125-3mnth-84days-R09-P2-D03		yes	yes	1476/1/1/NMIF	GTCTACACACAT	NP	NA	NA	NA	NA	2623.91	51002	19717	2013/10/29	2013/08/06	84	yes	T03	A	spring	winter	male	vaginal	41	high	-1.501758213	low	no	none	no	none	no	no	yes	no	no	no	high	primary_some secondary	no	no	no	no	no	no	no	HIV_exposed_uninfected	-0.25
1476/1/1/NMIF	NP-1476-14-no-117124-11mnth-336days-R09-P2-D04		yes	yes	1476/1/1/NMIF	CCTAGTACTGAT	NP	NA	NA	NA	NA	12952.35	69497	32389	2014/07/08	2013/08/06	336	yes	T11	C	winter	winter	male	vaginal	41	high	-1.501758213	low	no	none	no	none	no	no	yes	no	no	no	high	primary_some secondary	no	no	no	no	no	no	no	HIV_exposed_uninfected	-0.25
1483/1/1/AMIF	NP-1483-16-no-117033-11mnth-336days-R09-P2-D05		no	no	1483/1/1/AMIF	TAGCGGATCACG	NP	NA	NA	NA	NA	29615.93	56991	21192	2014/07/03	2013/08/01	336	no	NA	NA	NA	#N/A	NA	NA	NA	NA	#N/A	#N/A	NA	NA	#N/A	#N/A	NA	NA	NA	NA	#N/A	#N/A	NA	NA	NA	#N/A	#N/A	NA	#N/A	NA	#N/A	NA	NA
1605/1/1/FMIF	NP-1605-16-no-114617-3mnth-84days-R09-P2-D07		yes	yes	1605/1/1/FMIF	AACGAGAACTGA	NP	NA	NA	NA	NA	1740.91	55833	20825	2014/04/08	2014/01/14	84	yes	T03	A	autumn	summer	female	vaginal	37	middle	0.531488752	middle	no	T02	yes	two_three	no	no	yes	no	no	no	low	secondary_any tertiary	no	no	yes	no	no	no	no	HIV_unexposed	0.75
1605/1/1/FMIF	NP-1605-16-no-122033-11mnth-335days-R09-P2-D08		yes	yes	1605/1/1/FMIF	TAAGGTAAGGTG	NP	NA	NA	NA	NA	8450.2	67858	23254	2014/12/15	2014/01/14	335	yes	T11	C	summer	summer	female	vaginal	37	middle	0.531488752	middle	no	T02	yes	two_three	no	no	yes	no	no	no	low	secondary_any tertiary	no	no	yes	no	no	no	no	HIV_unexposed	0.75
1606/1/1/BNIF	NP-1606-16-no-114800-3mnth-91days-R09-P2-D09		yes	yes	1606/1/1/BNIF	ATGTGGGACCCA	NP	NA	NA	NA	NA	96687.25	58721	21555	2014/04/15	2014/01/14	91	yes	T03	A	autumn	summer	female	vaginal	37	middle	-0.185882599	middle	no	none	no	none	no	no	yes	no	no	no	high	secondary_any tertiary	no	no	no	no	no	no	no	HIV_unexposed	0
1606/1/1/BNIF	NP-1606-16-no-122071-11mnth-335days-R09-P2-D10		yes	yes	1606/1/1/BNIF	AACCGCGGTCAA	NP	NA	NA	NA	NA	41563.48	60197	20879	2014/12/15	2014/01/14	335	yes	T11	C	summer	summer	female	vaginal	37	middle	-0.185882599	middle	no	none	no	none	no	no	yes	no	no	no	high	secondary_any tertiary	no	no	no	no	no	no	no	HIV_unexposed	0
1611/1/1/XJIF	NP-1611-16-no-115394-3mnth-97days-R09-P2-D11		yes	yes	1611/1/1/XJIF	AGCCGGCACATA	NP	NA	NA	NA	NA	32814.47	68139	21617	2014/05/05	2014/01/28	97	yes	T03	A	autumn	summer	female	caesarean	40	middle	0.451828674	middle	no	none	no	none	no	no	yes	no	no	no	high	primary_some secondary	no	yes	yes	no	no	no	no	HIV_unexposed	0
1611/1/1/XJIF	NP-1611-16-no-122336-11mnth-335days-R09-P2-D12		no	no	1611/1/1/XJIF	TTCGCCCTTCAG	NP	NA	NA	NA	NA	53.62	45798	16632	2014/12/29	2014/01/28	335	no	NA	NA	NA	summer	NA	NA	NA	NA	#N/A	#N/A	NA	NA	no	none	NA	NA	NA	NA	no	no	NA	NA	NA	yes	yes	NA	no	NA	no	NA	NA
1585/1/1/NVIF	NP-1585-16-no-114388-4mnth-126days-R09-P2-E01		yes	yes	1585/1/1/NVIF	TATCAGGTGTGC	NP	NA	NA	NA	NA	18215.91	34637	9889	2014/04/03	2013/11/28	126	yes	T04	B	autumn	spring	male	vaginal	40	middle	-0.157795098	middle	no	T01	yes	one	no	no	yes	no	no	yes	middle	primary_some secondary	no	yes	yes	no	yes	no	no	HIV_unexposed	0
1585/1/1/NVIF	NP-1585-16-no-121605-12mnth-364days-R09-P2-E02		yes	yes	1585/1/1/NVIF	GAATGATGAGTG	NP	NA	NA	NA	NA	15876.21	40126	15522	2014/11/27	2013/11/28	364	yes	T12	C	spring	spring	male	vaginal	40	middle	-0.157795098	middle	no	T01	yes	one	no	no	yes	yes	no	yes	middle	primary_some secondary	no	yes	yes	yes	yes	no	no	HIV_unexposed	0
1476/1/1/NMIF	NP-1476-14-no-111472-4mnth-128days-R09-P2-E03		yes	no	1476/1/1/NMIF	ATACTTCGCAGG	NP	NA	NA	NA	NA	1196.05	56476	17978	2013/12/12	2013/08/06	128	yes	T04	B	summer	winter	male	vaginal	41	high	-1.501758213	low	no	none	no	none	no	no	yes	no	no	no	high	primary_some secondary	no	no	no	no	no	no	no	HIV_exposed_uninfected	-0.25
1476/1/1/NMIF	NP-1476-14-no-118116-12mnth-365days-R09-P2-E04		yes	yes	1476/1/1/NMIF	ATCGCTCGAGGA	NP	NA	NA	NA	NA	11922.84	48857	20091	2014/08/06	2013/08/06	365	yes	T12	C	winter	winter	male	vaginal	41	high	-1.501758213	low	no	none	no	none	no	no	yes	no	no	no	high	primary_some secondary	no	no	no	no	no	no	no	HIV_exposed_uninfected	-0.25
1483/1/1/AMIF	NP-1483-16-no-117791-12mnth-364days-R09-P2-E05		no	no	1483/1/1/AMIF	CGCCAAATAACC	NP	NA	NA	NA	NA	7403.93	53242	19383	2014/07/31	2013/08/01	364	no	NA	NA	NA	#N/A	NA	NA	NA	NA	#N/A	#N/A	NA	NA	#N/A	#N/A	NA	NA	NA	NA	#N/A	#N/A	NA	NA	NA	#N/A	#N/A	NA	#N/A	NA	#N/A	NA	NA
1605/1/1/FMIF	NP-1605-16-no-115636-4mnth-126days-R09-P2-E07		yes	yes	1605/1/1/FMIF	CAACACGCACGA	NP	NA	NA	NA	NA	18204.55	54681	19979	2014/05/20	2014/01/14	126	yes	T04	B	autumn	summer	female	vaginal	37	middle	0.531488752	middle	no	T02	yes	two_three	no	no	yes	no	no	no	low	secondary_any tertiary	no	no	yes	no	no	no	no	HIV_unexposed	0.75
1605/1/1/FMIF	NP-1605-16-no-122684-12mnth-364days-R09-P2-E08		yes	yes	1605/1/1/FMIF	CAGGAAGGTTAA	NP	NA	NA	NA	NA	12346.27	48806	17687	2015/01/13	2014/01/14	364	yes	T12	C	summer	summer	female	vaginal	37	middle	0.531488752	middle	no	T02	yes	two_three	no	no	yes	no	no	no	low	secondary_any tertiary	no	no	yes	no	no	no	no	HIV_unexposed	0.75
1606/1/1/BNIF	NP-1606-16-no-114488-4mnth-112days-R09-P2-E09		yes	yes	1606/1/1/BNIF	TATGCACCAGTG	NP	NA	NA	NA	NA	37550.94	50014	16457	2014/05/06	2014/01/14	112	yes	T04	B	autumn	summer	female	vaginal	37	middle	-0.185882599	middle	no	none	no	none	no	no	yes	no	no	no	high	secondary_any tertiary	no	no	no	no	no	no	no	HIV_unexposed	0
1606/1/1/BNIF	NP-1606-16-no-122670-12mnth-364days-R09-P2-E10		yes	yes	1606/1/1/BNIF	GATTGGTTGCAC	NP	NA	NA	NA	NA	16318.05	43519	18135	2015/01/13	2014/01/14	364	yes	T12	C	summer	summer	female	vaginal	37	middle	-0.185882599	middle	no	none	no	none	no	no	yes	no	no	no	high	secondary_any tertiary	no	no	no	no	no	no	no	HIV_unexposed	0
1611/1/1/XJIF	NP-1611-16-no-115997-4mnth-126days-R09-P2-E11		yes	yes	1611/1/1/XJIF	ACGATGCGACCA	NP	NA	NA	NA	NA	18752.38	62632	24240	2014/06/03	2014/01/28	126	yes	T04	B	winter	summer	female	caesarean	40	middle	0.451828674	middle	no	none	no	none	no	no	yes	no	no	no	high	primary_some secondary	no	yes	yes	no	no	no	no	HIV_unexposed	0
1611/1/1/XJIF	NP-1611-16-no-123103-12mnth-364days-R09-P2-E12		yes	no	1611/1/1/XJIF	ATTCTGTGAGCG	NP	NA	NA	NA	NA	800.09	51699	22938	2015/01/27	2014/01/28	364	yes	T12	C	summer	summer	female	caesarean	40	middle	0.451828674	middle	no	none	no	none	no	no	yes	no	no	no	high	primary_some secondary	no	yes	yes	no	no	no	no	HIV_unexposed	0
1585/1/1/NVIF	NP-1585-16-no-115364-5mnth-155days-R09-P2-F01		yes	yes	1585/1/1/NVIF	TGTAATTGTCGC	NP	NA	NA	NA	NA	32380.64	45802	13612	2014/05/02	2013/11/28	155	yes	T05	B	autumn	spring	male	vaginal	40	middle	-0.157795098	middle	no	T01	yes	one	no	no	yes	no	no	yes	middle	primary_some secondary	yes	yes	yes	no	yes	no	no	HIV_unexposed	0
1585/1/1/NVIF	NP-1585-16-no-127746-18mnth-546days-R09-P2-F02		yes	no	1585/1/1/NVIF	CGTCCGAAATAC	NP	NA	NA	NA	NA	13504.93	45959	17472	2015/05/28	2013/11/28	546	yes	T13	D	autumn	spring	male	vaginal	40	middle	-0.157795098	middle	no	T01	yes	one	no	no	yes	yes	no	yes	middle	primary_some secondary	no	yes	yes	no	yes	no	no	HIV_unexposed	0
1476/1/1/NMIF	NP-1476-14-no-111978-5mnth-156days-R09-P2-F03		yes	no	1476/1/1/NMIF	ATGTCGAGAGAA	NP	NA	NA	NA	NA	2324.57	75225	19065	2014/01/09	2013/08/06	156	yes	T05	B	summer	winter	male	vaginal	41	high	-1.501758213	low	no	none	no	none	no	no	yes	no	no	no	high	primary_some secondary	no	no	no	no	no	no	no	HIV_exposed_uninfected	-0.25
1476/1/1/NMIF	NP-1476-14-no-123447-18mnth-548days-R09-P2-F04		yes	no	1476/1/1/NMIF	TAACGCTTGGGT	NP	NA	NA	NA	NA	2075.32	55937	23802	2015/02/05	2013/08/06	548	yes	T13	D	summer	winter	male	vaginal	41	high	-1.501758213	low	no	none	no	none	no	no	yes	no	no	no	high	primary_some secondary	no	no	no	no	no	no	no	HIV_exposed_uninfected	-0.25
1483/1/1/AMIF	NP-1483-16-no-123531-18mnth-554days-R09-P2-F05		no	no	1483/1/1/AMIF	GTATTACGATCC	NP	NA	NA	NA	NA	47810.79	47555	17248	2015/02/06	2013/08/01	554	no	NA	NA	NA	#N/A	NA	NA	NA	NA	#N/A	#N/A	NA	NA	#N/A	#N/A	NA	NA	NA	NA	#N/A	#N/A	NA	NA	NA	#N/A	#N/A	NA	#N/A	NA	#N/A	NA	NA
1605/1/1/FMIF	NP-1605-16-no-116487-5mnth-154days-R09-P2-F07		yes	yes	1605/1/1/FMIF	CCATGCGATAAC	NP	NA	NA	NA	NA	1608.27	47181	16055	2014/06/17	2014/01/14	154	yes	T05	B	winter	summer	female	vaginal	37	middle	0.531488752	middle	no	T02	yes	two_three	no	no	yes	no	no	no	low	secondary_any tertiary	no	no	yes	no	no	no	no	HIV_unexposed	0.75
1605/1/1/FMIF	NP-1605-16-no-130341-18mnth-559days-R09-P2-F08		yes	no	1605/1/1/FMIF	TGGCATACGGCA	NP	NA	NA	NA	NA	10792.67	39942	14353	2015/07/27	2014/01/14	559	yes	T13	D	winter	summer	female	vaginal	37	middle	0.531488752	middle	no	T02	yes	two_three	no	no	yes	yes	no	no	low	secondary_any tertiary	no	no	yes	no	no	no	no	HIV_unexposed	0.75
1606/1/1/BNIF	NP-1606-16-no-116497-5mnth-154days-R09-P2-F09		yes	yes	1606/1/1/BNIF	AGAGCCTACGTT	NP	NA	NA	NA	NA	5666.45	67758	24466	2014/06/17	2014/01/14	154	yes	T05	B	winter	summer	female	vaginal	37	middle	-0.185882599	middle	no	none	no	none	no	no	yes	no	no	no	high	secondary_any tertiary	no	no	no	no	no	no	no	HIV_unexposed	0
1606/1/1/BNIF	NP-1606-16-no-128953-18mnth-531days-R09-P2-F10		yes	no	1606/1/1/BNIF	TCAAGCTCAAGC	NP	NA	NA	NA	NA	2693.41	42316	15983	2015/06/29	2014/01/14	531	yes	T13	D	winter	summer	female	vaginal	37	middle	-0.185882599	middle	no	none	no	none	no	no	yes	no	no	no	high	secondary_any tertiary	no	no	no	no	no	no	no	HIV_unexposed	0
1611/1/1/XJIF	NP-1611-16-no-116894-5mnth-153days-R09-P2-F11		yes	yes	1611/1/1/XJIF	CCAAGTCTTACA	NP	NA	NA	NA	NA	22631.76	80697	34593	2014/06/30	2014/01/28	153	yes	T05	B	winter	summer	female	caesarean	40	middle	0.451828674	middle	no	none	no	none	no	no	yes	no	no	no	high	primary_some secondary	yes	yes	yes	no	no	no	no	HIV_unexposed	0
1611/1/1/XJIF	NP-1611-16-no-132429-18mnth-547days-R09-P2-F12		yes	no	1611/1/1/XJIF	GCACTACCGAAT	NP	NA	NA	NA	NA	4390.35	59526	24704	2015/07/29	2014/01/28	547	yes	T13	D	winter	summer	female	caesarean	40	middle	0.451828674	middle	no	none	no	none	no	no	yes	no	no	no	high	primary_some secondary	no	yes	yes	no	no	no	no	HIV_unexposed	0
1585/1/1/NVIF	NP-1585-16-no-115757-6mnth-179days-R09-P2-G01		yes	yes	1585/1/1/NVIF	AATGGAGCATGA	NP	NA	NA	NA	NA	456.86	37333	10401	2014/05/26	2013/11/28	179	yes	T06	B	autumn	spring	male	vaginal	40	middle	-0.157795098	middle	no	T01	yes	one	no	no	yes	no	no	yes	middle	primary_some secondary	yes	yes	yes	no	yes	no	no	HIV_unexposed	0
1585/1/1/NVIF	NP-1585-16-no-530433-24mnth-775days-R09-P2-G02		yes	no	1585/1/1/NVIF	GCAGGATAGATA	NP	NA	NA	NA	NA	2803.65	42845	18427	2016/01/12	2013/11/28	775	yes	T14	D	summer	spring	male	vaginal	40	middle	-0.157795098	middle	no	T01	yes	one	no	no	yes	yes	no	yes	middle	primary_some secondary	no	yes	yes	no	yes	no	no	HIV_unexposed	0
1476/1/1/NMIF	NP-1476-14-no-113033-6mnth-196days-R09-P2-G03		no	no	1476/1/1/NMIF	TCTACGGAGAGC	NP	NA	NA	NA	NA	150.88	55265	18782	2014/02/18	2013/08/06	196	no	NA	NA	NA	winter	NA	NA	NA	NA	#N/A	#N/A	NA	NA	no	none	NA	NA	NA	NA	no	no	NA	NA	NA	no	no	NA	no	NA	no	NA	NA
1483/1/1/AMIF	NP-1483-16-no-108926-2mnth-57days-R09-P2-G04		no	no	1483/1/1/AMIF	AATCTTGCTGCA	NP	NA	NA	NA	NA	5331.97	32444	11411	2013/09/27	2013/08/01	57	no	NA	NA	NA	#N/A	NA	NA	NA	NA	#N/A	#N/A	NA	NA	#N/A	#N/A	NA	NA	NA	NA	#N/A	#N/A	NA	NA	NA	#N/A	#N/A	NA	#N/A	NA	#N/A	NA	NA
1483/1/1/AMIF	NP-1483-16-no-529040-24mnth-790days-R09-P2-G05		no	no	1483/1/1/AMIF	TTGATGCTATGC	NP	NA	NA	NA	NA	14933.96	55162	22745	2015/09/30	2013/08/01	790	no	NA	NA	NA	#N/A	NA	NA	NA	NA	#N/A	#N/A	NA	NA	#N/A	#N/A	NA	NA	NA	NA	#N/A	#N/A	NA	NA	NA	#N/A	#N/A	NA	#N/A	NA	#N/A	NA	NA
1605/1/1/FMIF	NP-1605-16-no-117256-6mnth-181days-R09-P2-G07		yes	yes	1605/1/1/FMIF	CCTCTCGTGATC	NP	NA	NA	NA	NA	1692.18	57145	22777	2014/07/14	2014/01/14	181	yes	T06	B	winter	summer	female	vaginal	37	middle	0.531488752	middle	no	T02	yes	two_three	no	no	yes	no	no	no	low	secondary_any tertiary	no	no	yes	no	no	no	no	HIV_unexposed	0.75
1605/1/1/FMIF	NP-1605-16-no-530954-24mnth-752days-R09-P2-G08		yes	no	1605/1/1/FMIF	ACTATTGTCACG	NP	NA	NA	NA	NA	2940.64	45352	18582	2016/02/05	2014/01/14	752	yes	T14	D	summer	summer	female	vaginal	37	middle	0.531488752	middle	no	T02	yes	two_three	no	no	yes	yes	no	no	low	secondary_any tertiary	no	no	yes	no	no	no	no	HIV_unexposed	0.75
1606/1/1/BNIF	NP-1606-16-no-117276-6mnth-181days-R09-P2-G09		yes	yes	1606/1/1/BNIF	CGGACTACAACT	NP	NA	NA	NA	NA	6501.59	64465	25398	2014/07/14	2014/01/14	181	yes	T06	B	winter	summer	female	vaginal	37	middle	-0.185882599	middle	no	none	no	none	no	no	yes	no	no	no	high	secondary_any tertiary	no	no	no	no	no	no	no	HIV_unexposed	0
1606/1/1/BNIF	NP-1606-16-no-530942-24mnth-751days-R09-P2-G10		yes	no	1606/1/1/BNIF	TAATCCACAGCG	NP	NA	NA	NA	NA	466.75	39505	12302	2016/02/04	2014/01/14	751	yes	T14	D	summer	summer	female	vaginal	37	middle	-0.185882599	middle	no	none	no	none	no	no	yes	no	no	no	high	secondary_any tertiary	no	no	no	no	no	no	no	HIV_unexposed	0
1611/1/1/XJIF	NP-1611-16-no-117679-6mnth-181days-R09-P2-G11		yes	yes	1611/1/1/XJIF	ACACTAGATCCG	NP	NA	NA	NA	NA	2774.52	71345	33488	2014/07/28	2014/01/28	181	yes	T06	B	winter	summer	female	caesarean	40	middle	0.451828674	middle	no	none	no	none	no	no	yes	no	no	no	high	primary_some secondary	yes	yes	yes	no	no	no	no	HIV_unexposed	0
1611/1/1/XJIF	NP-1611-16-no-531157-24mnth-751days-R09-P2-G12		yes	no	1611/1/1/XJIF	GGTAACAGCTCG	NP	NA	NA	NA	NA	39257	52426	21197	2016/02/18	2014/01/28	751	yes	T14	D	summer	summer	female	caesarean	40	middle	0.451828674	middle	no	none	no	none	no	no	yes	yes	no	no	high	primary_some secondary	no	yes	yes	no	no	no	no	HIV_unexposed	0
1585/1/1/NVIF	NP-1585-16-no-116866-7mnth-211days-R09-P2-H01		yes	yes	1585/1/1/NVIF	AGCTTGACAGCT	NP	NA	NA	NA	NA	11431.04	35153	11927	2014/06/27	2013/11/28	211	yes	T07	C	winter	spring	male	vaginal	40	middle	-0.157795098	middle	no	T01	yes	one	no	no	yes	no	no	yes	middle	primary_some secondary	yes	yes	yes	no	yes	no	no	HIV_unexposed	0
1585/1/1/NVIF	NP-1585-16-no-137977-30mnth-923days-R09-P2-H02		yes	no	1585/1/1/NVIF	GACTCTTGGCAA	NP	NA	NA	NA	NA	80568.3	47294	18594	2016/06/08	2013/11/28	923	yes	T15	D	winter	spring	male	vaginal	40	middle	-0.157795098	middle	no	T01	yes	one	no	no	yes	yes	no	yes	middle	primary_some secondary	no	yes	yes	no	yes	no	no	HIV_unexposed	0
1476/1/1/NMIF	NP-1476-14-no-113453-7mnth-210days-R09-P2-H03		yes	yes	1476/1/1/NMIF	GGTCAGCTTAAC	NP	NA	NA	NA	NA	3430.31	48213	22400	2014/03/04	2013/08/06	210	yes	T07	C	summer	winter	male	vaginal	41	high	-1.501758213	low	no	none	no	none	no	no	yes	no	no	no	high	primary_some secondary	no	no	no	no	no	no	no	HIV_exposed_uninfected	-0.25
1483/1/1/AMIF	NP-1483-16-no-113348-7mnth-210days-R09-P2-H04		no	no	1483/1/1/AMIF	TGCAATGTTGCT	NP	NA	NA	NA	NA	9267.56	35216	12375	2014/02/27	2013/08/01	210	no	NA	NA	NA	#N/A	NA	NA	NA	NA	#N/A	#N/A	NA	NA	#N/A	#N/A	NA	NA	NA	NA	#N/A	#N/A	NA	NA	NA	#N/A	#N/A	NA	#N/A	NA	#N/A	NA	NA
1483/1/1/AMIF	NP-1483-16-no-134799-30mnth-886days-R09-P2-H05		no	no	1483/1/1/AMIF	CACATCTAACAC	NP	NA	NA	NA	NA	16432.66	56643	21385	2016/01/04	2013/08/01	886	no	NA	NA	NA	#N/A	NA	NA	NA	NA	#N/A	#N/A	NA	NA	#N/A	#N/A	NA	NA	NA	NA	#N/A	#N/A	NA	NA	NA	#N/A	#N/A	NA	#N/A	NA	#N/A	NA	NA
1605/1/1/FMIF	NP-1605-16-no-118271-7mnth-210days-R09-P2-H07		yes	yes	1605/1/1/FMIF	GCCTGAATTTAC	NP	NA	NA	NA	NA	484.97	41924	15116	2014/08/12	2014/01/14	210	yes	T07	C	winter	summer	female	vaginal	37	middle	0.531488752	middle	no	T02	yes	two_three	no	no	yes	no	no	no	low	secondary_any tertiary	no	no	yes	no	no	no	no	HIV_unexposed	0.75
1605/1/1/FMIF	NP-1605-16-no-137411-30mnth-913days-R09-P2-H08		yes	no	1605/1/1/FMIF	CGAGTTGTAGCG	NP	NA	NA	NA	NA	28602.78	51910	19746	2016/07/15	2014/01/14	913	yes	T15	D	winter	summer	female	vaginal	37	middle	0.531488752	middle	no	T02	yes	two_three	no	no	yes	yes	no	no	low	secondary_any tertiary	no	no	yes	no	no	no	no	HIV_unexposed	0.75
1606/1/1/BNIF	NP-1606-16-no-118285-7mnth-210days-R09-P2-H09		yes	yes	1606/1/1/BNIF	CGGGTTTGACGA	NP	NA	NA	NA	NA	843.42	54842	22074	2014/08/12	2014/01/14	210	yes	T07	C	winter	summer	female	vaginal	37	middle	-0.185882599	middle	no	none	no	none	no	no	yes	no	no	no	high	secondary_any tertiary	no	no	no	no	no	no	no	HIV_unexposed	0
1606/1/1/BNIF	NP-1606-16-no-137449-30mnth-920days-R09-P2-H10		yes	no	1606/1/1/BNIF	GGTCACTGACAG	NP	NA	NA	NA	NA	681.25	57719	28495	2016/07/22	2014/01/14	920	yes	T15	D	winter	summer	female	vaginal	37	middle	-0.185882599	middle	no	none	no	none	no	no	yes	yes	no	no	high	secondary_any tertiary	no	no	no	no	no	no	no	HIV_unexposed	0
1611/1/1/XJIF	NP-1611-16-no-118689-7mnth-209days-R09-P2-H11		yes	no	1611/1/1/XJIF	GCTCGAAGATCG	NP	NA	NA	NA	NA	25779.96	56566	23553	2014/08/25	2014/01/28	209	yes	T07	C	winter	summer	female	caesarean	40	middle	0.451828674	middle	no	none	no	none	no	no	yes	no	no	no	high	primary_some secondary	yes	yes	yes	no	no	no	no	HIV_unexposed	0
1611/1/1/XJIF	NP-1611-16-no-137586-30mnth-895days-R09-P2-H12		yes	no	1611/1/1/XJIF	CAGCATGTGTTG	NP	NA	NA	NA	NA	653.86	33767	10440	2016/07/11	2014/01/28	895	yes	T15	D	winter	summer	female	caesarean	40	middle	0.451828674	middle	no	none	no	none	no	no	yes	yes	no	no	high	primary_some secondary	no	yes	yes	no	no	no	no	HIV_unexposed	0
1614/1/1/KZIF	NP-1614-16-no-512544-0mnth-0days-R09-P3-A01		no	no	1614/1/1/KZIF	CGTTTAGAGTCG	NP	NA	NA	NA	NA	7.7	25675	3704	2014/02/19	2014/02/19	0	no	NA	NA	NA	summer	NA	NA	NA	NA	#N/A	#N/A	NA	NA	yes	two_three	NA	NA	NA	NA	no	no	NA	NA	NA	no	no	NA	no	NA	no	NA	NA
1614/1/1/KZIF	NP-1614-16-no-120271-8mnth-240days-R09-P3-A02		no	no	1614/1/1/KZIF	ACACGAGCCACA	NP	NA	NA	NA	NA	162.1	33474	11004	2014/10/17	2014/02/19	240	no	NA	NA	NA	summer	NA	NA	NA	NA	#N/A	#N/A	NA	NA	yes	two_three	NA	NA	NA	NA	no	no	NA	NA	NA	no	no	NA	no	NA	no	NA	NA
1615/1/1/ESIF	NP-1615-16-no-512603-0mnth-1days-R09-P3-A03		no	no	1615/1/1/ESIF	GTCGTCCTAAAT	NP	NA	NA	NA	NA	5.67	25091	4609	2014/01/23	2014/01/22	1	no	NA	NA	NA	summer	NA	NA	NA	NA	#N/A	#N/A	NA	NA	yes	one	NA	NA	NA	NA	no	no	NA	NA	NA	yes	yes	NA	no	NA	no	NA	NA
1615/1/1/ESIF	NP-1615-16-no-119384-8mnth-239days-R09-P3-A04		yes	yes	1615/1/1/ESIF	ATGTACGGCGAC	NP	NA	NA	NA	NA	486.37	44892	18081	2014/09/18	2014/01/22	239	yes	T08	C	spring	summer	female	vaginal	38	middle	-0.443820625	middle	no	T01	yes	one	yes	no	yes	no	no	no	middle	primary_some secondary	yes	yes	yes	no	no	no	no	HIV_unexposed	0
1633/1/1/KBIF	NP-1633-16-no-513617-0mnth-0days-R09-P3-A05		no	no	1633/1/1/KBIF	GCTAATTACGCT	NP	NA	NA	NA	NA	6.73	22408	4234	2014/03/08	2014/03/08	0	no	NA	NA	NA	summer	NA	NA	NA	NA	#N/A	#N/A	NA	NA	yes	one	NA	NA	NA	NA	no	no	NA	NA	NA	no	yes	NA	no	NA	no	NA	NA
1633/1/1/KBIF	NP-1633-16-no-121037-8mnth-249days-R09-P3-A07		yes	yes	1633/1/1/KBIF	ACACAAAGGGAG	NP	NA	NA	NA	NA	4694.61	68166	30354	2014/11/12	2014/03/08	249	yes	T08	C	spring	summer	female	caesarean	41	high	1.31600744	high	no	T01	yes	one	no	no	yes	no	no	no	middle	primary_some secondary	yes	no	yes	no	no	no	no	HIV_unexposed	0
1592/1/1/VNIF	NP-1592-14-no-510859-0mnth-0days-R09-P3-A08		no	no	1592/1/1/VNIF	TGCTATATCTGG	NP	NA	NA	NA	NA	7.12	29736	6221	2013/10/27	2013/10/27	0	no	NA	NA	NA	spring	NA	NA	NA	NA	#N/A	#N/A	NA	NA	no	none	NA	NA	NA	NA	no	yes	NA	NA	NA	no	no	NA	no	NA	no	NA	NA
1592/1/1/VNIF	NP-1592-14-no-110525-1mnth-16days-R09-P3-A09		yes	yes	1592/1/1/VNIF	TCCAGGCTTAAT	NP	NA	NA	NA	NA	1619.98	40853	12004	2013/11/12	2013/10/27	16	yes	T01	A	spring	spring	male	vaginal	36	low	0.722697483	middle	no	none	no	none	no	no	no	no	no	yes	low	primary_some secondary	no	no	no	no	no	no	no	HIV_exposed_uninfected	0
1592/1/1/VNIF	NP-1592-14-no-111694-2mnth-58days-R09-P3-A10		yes	yes	1592/1/1/VNIF	TGAGTTCGCTAT	NP	NA	NA	NA	NA	4654.07	70113	33217	2013/12/24	2013/10/27	58	yes	T02	A	summer	spring	male	vaginal	36	low	0.722697483	middle	no	none	no	none	no	no	no	no	no	yes	low	primary_some secondary	no	no	no	no	no	no	no	HIV_exposed_uninfected	0
1592/1/1/VNIF	NP-1592-14-no-112242-3mnth-86days-R09-P3-A11		yes	yes	1592/1/1/VNIF	AAGGTGTAAGGT	NP	NA	NA	NA	NA	171156.02	52753	21181	2014/01/21	2013/10/27	86	yes	T03	A	summer	spring	male	vaginal	36	low	0.722697483	middle	no	none	no	none	no	no	no	no	no	yes	low	primary_some secondary	no	no	no	no	no	no	no	HIV_exposed_uninfected	0
1592/1/1/VNIF	NP-1592-14-no-113001-4mnth-114days-R09-P3-A12		yes	yes	1592/1/1/VNIF	GAGAGAATGATC	NP	NA	NA	NA	NA	6693.48	51619	26111	2014/02/18	2013/10/27	114	yes	T04	B	summer	spring	male	vaginal	36	low	0.722697483	middle	no	none	no	none	no	no	no	no	no	yes	low	primary_some secondary	no	no	no	no	no	no	no	HIV_exposed_uninfected	0
1614/1/1/KZIF	NP-1614-16-no-113987-1mnth-29days-R09-P3-B01		yes	yes	1614/1/1/KZIF	CTTGCTGAAGAC	NP	NA	NA	NA	NA	2784.24	27117	7490	2014/03/20	2014/02/19	29	yes	T01	A	summer	summer	male	vaginal	37	middle	-1.411509749	low	yes	T02	yes	two_three	no	no	no	no	no	no	middle	primary_some secondary	no	no	no	no	no	no	no	HIV_unexposed	0.23
1614/1/1/KZIF	NP-1614-16-no-121530-9mnth-280days-R09-P3-B02		yes	no	1614/1/1/KZIF	CTCCTGAAAGTT	NP	NA	NA	NA	NA	6738.53	54160	24567	2014/11/26	2014/02/19	280	yes	T09	C	spring	summer	male	vaginal	37	middle	-1.411509749	low	no	T02	yes	two_three	no	no	no	no	no	no	middle	primary_some secondary	no	no	no	no	no	no	no	HIV_unexposed	0.23
1615/1/1/ESIF	NP-1615-16-no-113106-1mnth-29days-R09-P3-B03		yes	yes	1615/1/1/ESIF	CCTTGGCTATCC	NP	NA	NA	NA	NA	17055.44	36484	12848	2014/02/20	2014/01/22	29	yes	T01	A	summer	summer	female	vaginal	38	middle	-0.443820625	middle	yes	T01	yes	one	yes	no	yes	no	no	no	middle	primary_some secondary	no	yes	yes	no	no	no	no	HIV_unexposed	0
1615/1/1/ESIF	NP-1615-16-no-120387-9mnth-273days-R09-P3-B04		yes	yes	1615/1/1/ESIF	TAATCGGATTCC	NP	NA	NA	NA	NA	1049.48	51745	23429	2014/10/22	2014/01/22	273	yes	T09	C	spring	summer	female	vaginal	38	middle	-0.443820625	middle	no	T01	yes	one	yes	no	yes	no	no	no	middle	primary_some secondary	no	yes	yes	no	no	no	no	HIV_unexposed	0
1633/1/1/KBIF	NP-1633-16-no-114386-1mnth-26days-R09-P3-B05		yes	yes	1633/1/1/KBIF	GTCATTCACGAG	NP	NA	NA	NA	NA	19855.82	34612	12717	2014/04/03	2014/03/08	26	yes	T01	A	autumn	summer	female	caesarean	41	high	1.31600744	high	yes	T01	yes	one	no	no	yes	no	no	no	middle	primary_some secondary	no	no	yes	no	no	no	no	HIV_unexposed	0
1633/1/1/KBIF	NP-1633-16-no-121906-9mnth-277days-R09-P3-B07		yes	yes	1633/1/1/KBIF	TTAGGTGCAGCT	NP	NA	NA	NA	NA	3638.35	45131	16199	2014/12/10	2014/03/08	277	yes	T09	C	summer	summer	female	caesarean	41	high	1.31600744	high	no	T01	yes	one	no	no	yes	no	no	no	middle	primary_some secondary	yes	no	yes	no	no	no	no	HIV_unexposed	0
1592/1/1/VNIF	NP-1592-14-no-114279-5mnth-156days-R09-P3-B08		yes	yes	1592/1/1/VNIF	AAGTGGACTCTC	NP	NA	NA	NA	NA	5935.34	53029	22928	2014/04/01	2013/10/27	156	yes	T05	B	autumn	spring	male	vaginal	36	low	0.722697483	middle	no	none	no	none	no	no	no	no	no	yes	low	primary_some secondary	no	no	no	no	no	no	no	HIV_exposed_uninfected	0
1592/1/1/VNIF	NP-1592-14-no-115298-6mnth-185days-R09-P3-B09		yes	yes	1592/1/1/VNIF	GATAGAAAGCCA	NP	NA	NA	NA	NA	6979.64	54496	23784	2014/04/30	2013/10/27	185	yes	T06	B	autumn	spring	male	vaginal	36	low	0.722697483	middle	no	none	no	none	no	no	no	no	no	yes	low	primary_some secondary	no	no	no	no	no	no	no	HIV_exposed_uninfected	0
1592/1/1/VNIF	NP-1592-14-no-115823-7mnth-212days-R09-P3-B10		yes	yes	1592/1/1/VNIF	CACACAGCGTTA	NP	NA	NA	NA	NA	8271.77	49630	21625	2014/05/27	2013/10/27	212	yes	T07	C	autumn	spring	male	vaginal	36	low	0.722697483	middle	no	none	no	none	no	no	no	yes	no	yes	low	primary_some secondary	no	no	no	no	no	no	no	HIV_exposed_uninfected	0
1592/1/1/VNIF	NP-1592-14-no-116743-8mnth-240days-R09-P3-B11		yes	yes	1592/1/1/VNIF	GTAAGCACCTAC	NP	NA	NA	NA	NA	2048.31	53196	22607	2014/06/24	2013/10/27	240	yes	T08	C	winter	spring	male	vaginal	36	low	0.722697483	middle	no	none	no	none	no	no	no	yes	no	yes	low	primary_some secondary	no	no	no	no	no	no	no	HIV_exposed_uninfected	0
1592/1/1/VNIF	NP-1592-14-no-117544-9mnth-268days-R09-P3-B12		yes	yes	1592/1/1/VNIF	TACGGTATGTCT	NP	NA	NA	NA	NA	5665.25	55147	25796	2014/07/22	2013/10/27	268	yes	T09	C	winter	spring	male	vaginal	36	low	0.722697483	middle	no	none	no	none	no	no	no	yes	no	yes	low	primary_some secondary	no	no	no	no	no	no	no	HIV_exposed_uninfected	0
1614/1/1/KZIF	NP-1614-16-no-114908-2mnth-57days-R09-P3-C01		yes	yes	1614/1/1/KZIF	GGAGGTTATCCG	NP	NA	NA	NA	NA	26087.4	37235	14521	2014/04/17	2014/02/19	57	yes	T02	A	autumn	summer	male	vaginal	37	middle	-1.411509749	low	yes	T02	yes	two_three	no	no	no	no	no	no	middle	primary_some secondary	no	no	no	no	no	no	no	HIV_unexposed	0.23
1614/1/1/KZIF	NP-1614-16-no-122231-10mnth-306days-R09-P3-C02		yes	no	1614/1/1/KZIF	TTATCACGTGCA	NP	NA	NA	NA	NA	3280.12	42139	17953	2014/12/22	2014/02/19	306	yes	T10	C	summer	summer	male	vaginal	37	middle	-1.411509749	low	no	T02	yes	two_three	no	no	no	no	no	no	middle	primary_some secondary	no	no	no	no	no	no	no	HIV_unexposed	0.23
1615/1/1/ESIF	NP-1615-16-no-113942-2mnth-56days-R09-P3-C03		yes	yes	1615/1/1/ESIF	CGTAACCAACCA	NP	NA	NA	NA	NA	7754.19	58647	22508	2014/03/19	2014/01/22	56	yes	T02	A	summer	summer	female	vaginal	38	middle	-0.443820625	middle	no	T01	yes	one	yes	no	yes	no	no	no	middle	primary_some secondary	no	yes	yes	no	no	no	no	HIV_unexposed	0
1615/1/1/ESIF	NP-1615-16-no-121618-10mnth-310days-R09-P3-C04		yes	yes	1615/1/1/ESIF	AACCATCGGGTG	NP	NA	NA	NA	NA	747.7	46004	19180	2014/11/28	2014/01/22	310	yes	T10	C	spring	summer	female	vaginal	38	middle	-0.443820625	middle	no	T01	yes	one	yes	no	yes	no	no	no	middle	primary_some secondary	no	yes	yes	no	no	no	no	HIV_unexposed	0
1633/1/1/KBIF	NP-1633-16-no-115554-2mnth-68days-R09-P3-C05		yes	yes	1633/1/1/KBIF	TAGAACTCACCT	NP	NA	NA	NA	NA	7665.24	50432	20711	2014/05/15	2014/03/08	68	yes	T02	A	autumn	summer	female	caesarean	41	high	1.31600744	high	no	T01	yes	one	no	no	yes	no	no	no	middle	primary_some secondary	no	no	yes	no	no	no	no	HIV_unexposed	0
1633/1/1/KBIF	NP-1633-16-no-122555-10mnth-306days-R09-P3-C07		yes	yes	1633/1/1/KBIF	CATCGGTCAAGG	NP	NA	NA	NA	NA	7345.9	46373	13004	2015/01/08	2014/03/08	306	yes	T10	C	summer	summer	female	caesarean	41	high	1.31600744	high	no	T01	yes	one	no	no	yes	no	no	no	middle	primary_some secondary	yes	no	yes	no	no	no	no	HIV_unexposed	0
1592/1/1/VNIF	NP-1592-14-no-118899-10mnth-310days-R09-P3-C08		yes	yes	1592/1/1/VNIF	TACGTCCCGTTC	NP	NA	NA	NA	NA	1862.08	66601	33522	2014/09/02	2013/10/27	310	yes	T10	C	spring	spring	male	vaginal	36	low	0.722697483	middle	no	none	no	none	no	no	no	yes	no	yes	low	primary_some secondary	no	no	no	no	no	no	no	HIV_exposed_uninfected	0
1592/1/1/VNIF	NP-1592-14-no-119443-11mnth-330days-R09-P3-C09		yes	yes	1592/1/1/VNIF	TGTTTGAGCTGT	NP	NA	NA	NA	NA	5056.13	117435	56919	2014/09/22	2013/10/27	330	yes	T11	C	spring	spring	male	vaginal	36	low	0.722697483	middle	no	none	no	none	no	no	no	yes	no	yes	low	primary_some secondary	no	no	no	no	no	no	no	HIV_exposed_uninfected	0
1592/1/1/VNIF	NP-1592-14-no-120537-12mnth-365days-R09-P3-C10		yes	yes	1592/1/1/VNIF	TCGAGTTTGGTT	NP	NA	NA	NA	NA	17916.59	104554	42155	2014/10/27	2013/10/27	365	yes	T12	C	spring	spring	male	vaginal	36	low	0.722697483	middle	no	none	no	none	no	no	no	yes	no	yes	low	primary_some secondary	no	no	no	no	no	no	no	HIV_exposed_uninfected	0
1592/1/1/VNIF	NP-1592-14-no-125727-18mnth-527days-R09-P3-C11		yes	no	1592/1/1/VNIF	CATCCAAATGCG	NP	NA	NA	NA	NA	12157.82	44386	18398	2015/04/07	2013/10/27	527	yes	T13	D	autumn	spring	male	vaginal	36	low	0.722697483	middle	no	none	no	none	no	no	no	yes	no	yes	low	primary_some secondary	no	no	no	no	no	no	no	HIV_exposed_uninfected	0
1597/1/1/UMIF	NP-1597-14-no-512903-0mnth-1days-R09-P3-C12		no	no	1597/1/1/UMIF	CGCATGAGGATC	NP	NA	NA	NA	NA	18.7	17961	3641	2014/01/07	2014/01/06	1	no	NA	NA	NA	summer	NA	NA	NA	NA	#N/A	#N/A	NA	NA	no	none	NA	NA	NA	NA	no	no	NA	NA	NA	no	no	NA	no	NA	no	NA	NA
1614/1/1/KZIF	NP-1614-16-no-115580-3mnth-85days-R09-P3-D01		yes	yes	1614/1/1/KZIF	TAAAGTCACCCT	NP	NA	NA	NA	NA	11539.75	28648	10951	2014/05/15	2014/02/19	85	yes	T03	A	autumn	summer	male	vaginal	37	middle	-1.411509749	low	no	T02	yes	two_three	no	no	no	no	no	no	middle	primary_some secondary	no	no	no	no	no	no	no	HIV_unexposed	0.23
1614/1/1/KZIF	NP-1614-16-no-122994-11mnth-337days-R09-P3-D02		yes	no	1614/1/1/KZIF	TGGACACCGAAC	NP	NA	NA	NA	NA	3132.73	35857	15077	2015/01/22	2014/02/19	337	yes	T11	C	summer	summer	male	vaginal	37	middle	-1.411509749	low	no	T02	yes	two_three	no	no	no	no	no	no	middle	primary_some secondary	no	no	no	no	no	no	no	HIV_unexposed	0.23
1615/1/1/ESIF	NP-1615-16-no-114922-3mnth-85days-R09-P3-D03		yes	yes	1615/1/1/ESIF	CATTTGGACGAC	NP	NA	NA	NA	NA	10329.27	33093	11183	2014/04/17	2014/01/22	85	yes	T03	A	autumn	summer	female	vaginal	38	middle	-0.443820625	middle	no	T01	yes	one	yes	no	yes	no	no	no	middle	primary_some secondary	no	yes	yes	no	no	no	no	HIV_unexposed	0
1615/1/1/ESIF	NP-1615-16-no-122221-11mnth-334days-R09-P3-D04		yes	yes	1615/1/1/ESIF	TACCTCTCAGAA	NP	NA	NA	NA	NA	1676.8	44201	16609	2014/12/22	2014/01/22	334	yes	T11	C	summer	summer	female	vaginal	38	middle	-0.443820625	middle	no	T01	yes	one	yes	no	yes	no	no	no	middle	primary_some secondary	no	yes	yes	no	no	no	no	HIV_unexposed	0
1633/1/1/KBIF	NP-1633-16-no-116353-3mnth-95days-R09-P3-D05		yes	yes	1633/1/1/KBIF	AGATAGGACAGG	NP	NA	NA	NA	NA	21215.8	53821	20398	2014/06/11	2014/03/08	95	yes	T03	A	winter	summer	female	caesarean	41	high	1.31600744	high	no	T01	yes	one	no	no	yes	no	no	no	middle	primary_some secondary	no	no	yes	no	no	no	no	HIV_unexposed	0
1633/1/1/KBIF	NP-1633-16-no-123473-11mnth-334days-R09-P3-D07		yes	yes	1633/1/1/KBIF	TGAGGATGATAG	NP	NA	NA	NA	NA	1644.77	59288	24612	2015/02/05	2014/03/08	334	yes	T11	C	summer	summer	female	caesarean	41	high	1.31600744	high	no	T01	yes	one	no	no	yes	no	no	no	middle	primary_some secondary	yes	no	yes	no	no	no	no	HIV_unexposed	0
1597/1/1/UMIF	NP-1597-14-no-112672-1mnth-30days-R09-P3-D08		yes	yes	1597/1/1/UMIF	AAGCCTACACGT	NP	NA	NA	NA	NA	4549.27	47071	12802	2014/02/05	2014/01/06	30	yes	T01	A	summer	summer	female	vaginal	39	middle	1.193195414	high	no	none	no	none	no	no	yes	no	no	no	middle	primary_some secondary	no	no	no	no	no	no	no	HIV_unexposed	0
1597/1/1/UMIF	NP-1597-14-no-113443-2mnth-57days-R09-P3-D09		yes	yes	1597/1/1/UMIF	ATGGATACGCTC	NP	NA	NA	NA	NA	5973.94	33133	10678	2014/03/04	2014/01/06	57	yes	T02	A	summer	summer	female	vaginal	39	middle	1.193195414	high	no	none	no	none	no	no	yes	no	no	no	middle	primary_some secondary	no	no	no	no	no	no	no	HIV_unexposed	0
1597/1/1/UMIF	NP-1597-14-no-114254-3mnth-84days-R09-P3-D10		yes	yes	1597/1/1/UMIF	TTACGAGACGGC	NP	NA	NA	NA	NA	6175.81	16104	5374	2014/03/31	2014/01/06	84	yes	T03	A	summer	summer	female	vaginal	39	middle	1.193195414	high	no	none	no	none	no	no	yes	no	no	no	middle	primary_some secondary	no	no	no	no	no	no	no	HIV_unexposed	0
1597/1/1/UMIF	NP-1597-14-no-115290-4mnth-113days-R09-P3-D11		yes	yes	1597/1/1/UMIF	CGCACATGTTAT	NP	NA	NA	NA	NA	1607.74	31267	10531	2014/04/29	2014/01/06	113	yes	T04	B	autumn	summer	female	vaginal	39	middle	1.193195414	high	no	none	no	none	no	no	yes	no	no	no	middle	primary_some secondary	no	no	no	no	no	no	no	HIV_unexposed	0
1597/1/1/UMIF	NP-1597-14-no-116297-5mnth-155days-R09-P3-D12		yes	yes	1597/1/1/UMIF	AGGGACGATAAT	NP	NA	NA	NA	NA	2826.23	33418	13789	2014/06/10	2014/01/06	155	yes	T05	B	winter	summer	female	vaginal	39	middle	1.193195414	high	no	none	no	none	no	no	yes	no	no	no	middle	primary_some secondary	no	no	no	no	no	no	no	HIV_unexposed	0
1614/1/1/KZIF	NP-1614-16-no-116838-4mnth-127days-R09-P3-E01		yes	yes	1614/1/1/KZIF	TCGCATGAAGTC	NP	NA	NA	NA	NA	9698.57	38107	16190	2014/06/26	2014/02/19	127	yes	T04	B	winter	summer	male	vaginal	37	middle	-1.411509749	low	no	T02	yes	two_three	no	no	no	no	no	no	middle	primary_some secondary	no	no	no	no	no	no	no	HIV_unexposed	0.23
1614/1/1/KZIF	NP-1614-16-no-123426-12mnth-350days-R09-P3-E02		yes	no	1614/1/1/KZIF	GATAGCTGTCTT	NP	NA	NA	NA	NA	1694.77	31477	12868	2015/02/04	2014/02/19	350	yes	T12	C	summer	summer	male	vaginal	37	middle	-1.411509749	low	no	T02	yes	two_three	no	no	no	no	no	no	middle	primary_some secondary	no	no	no	no	no	no	no	HIV_unexposed	0.23
1615/1/1/ESIF	NP-1615-16-no-115895-4mnth-127days-R09-P3-E03		yes	yes	1615/1/1/ESIF	TGGAGCACGTTG	NP	NA	NA	NA	NA	17395.25	50871	20189	2014/05/29	2014/01/22	127	yes	T04	B	autumn	summer	female	vaginal	38	middle	-0.443820625	middle	no	T01	yes	one	yes	no	yes	no	no	no	middle	primary_some secondary	no	yes	yes	no	no	no	no	HIV_unexposed	0
1615/1/1/ESIF	NP-1615-16-no-123028-12mnth-365days-R09-P3-E04		yes	yes	1615/1/1/ESIF	TTCCGTAGGGAT	NP	NA	NA	NA	NA	695.53	41875	17415	2015/01/22	2014/01/22	365	yes	T12	C	summer	summer	female	vaginal	38	middle	-0.443820625	middle	no	T01	yes	one	yes	no	yes	no	no	no	middle	primary_some secondary	no	yes	yes	no	no	no	no	HIV_unexposed	0
1633/1/1/KBIF	NP-1633-16-no-117222-4mnth-124days-R09-P3-E05		yes	yes	1633/1/1/KBIF	GCGTGTTAAACC	NP	NA	NA	NA	NA	10714.27	56180	22169	2014/07/10	2014/03/08	124	yes	T04	B	winter	summer	female	caesarean	41	high	1.31600744	high	no	T01	yes	one	no	no	yes	no	no	no	middle	primary_some secondary	no	no	yes	no	no	no	no	HIV_unexposed	0
1633/1/1/KBIF	NP-1633-16-no-124539-12mnth-361days-R09-P3-E07		yes	yes	1633/1/1/KBIF	ACCGGCTAGAGT	NP	NA	NA	NA	NA	18667.99	54336	20580	2015/03/04	2014/03/08	361	yes	T12	C	summer	summer	female	caesarean	41	high	1.31600744	high	no	T01	yes	one	no	no	yes	no	no	no	middle	primary_some secondary	no	no	yes	no	no	no	no	HIV_unexposed	0
1597/1/1/UMIF	NP-1597-14-no-117098-6mnth-182days-R09-P3-E08		yes	yes	1597/1/1/UMIF	CTGTAGGAGACC	NP	NA	NA	NA	NA	924.81	65039	29300	2014/07/07	2014/01/06	182	yes	T06	B	winter	summer	female	vaginal	39	middle	1.193195414	high	no	none	no	none	no	no	yes	no	no	no	middle	primary_some secondary	no	no	no	no	no	no	no	HIV_unexposed	0
1597/1/1/UMIF	NP-1597-14-no-118086-7mnth-211days-R09-P3-E09		yes	no	1597/1/1/UMIF	CCATTCGCCCAT	NP	NA	NA	NA	NA	6100.28	56053	26877	2014/08/05	2014/01/06	211	yes	T07	C	winter	summer	female	vaginal	39	middle	1.193195414	high	no	none	no	none	no	no	yes	no	no	no	middle	primary_some secondary	no	no	no	no	no	no	no	HIV_unexposed	0
1597/1/1/UMIF	NP-1597-14-no-118955-8mnth-240days-R09-P3-E10		yes	no	1597/1/1/UMIF	CGAGATACCCAG	NP	NA	NA	NA	NA	63318.95	62539	27783	2014/09/03	2014/01/06	240	yes	T08	C	spring	summer	female	vaginal	39	middle	1.193195414	high	no	none	no	none	no	no	yes	no	no	no	middle	primary_some secondary	no	no	no	no	no	no	no	HIV_unexposed	0
1597/1/1/UMIF	NP-1597-14-no-119681-9mnth-267days-R09-P3-E11		no	no	1597/1/1/UMIF	CGATTTCTCAAG	NP	NA	NA	NA	NA	136.16	20788	4828	2014/09/30	2014/01/06	267	no	NA	NA	NA	summer	NA	NA	NA	NA	#N/A	#N/A	NA	NA	no	none	NA	NA	NA	NA	no	no	NA	NA	NA	no	no	NA	no	NA	no	NA	NA
1597/1/1/UMIF	NP-1597-14-no-120965-10mnth-308days-R09-P3-E12		yes	no	1597/1/1/UMIF	ATAGCGGTCTGG	NP	NA	NA	NA	NA	10213.61	44608	17937	2014/11/10	2014/01/06	308	yes	T10	C	spring	summer	female	vaginal	39	middle	1.193195414	high	no	none	no	none	no	no	yes	no	no	no	middle	primary_some secondary	no	no	no	no	no	no	no	HIV_unexposed	0
1614/1/1/KZIF	NP-1614-16-no-117617-5mnth-155days-R09-P3-F01		yes	yes	1614/1/1/KZIF	TTGCAGACAGGC	NP	NA	NA	NA	NA	539.23	15428	4401	2014/07/24	2014/02/19	155	yes	T05	B	winter	summer	male	vaginal	37	middle	-1.411509749	low	no	T02	yes	two_three	no	no	no	no	no	no	middle	primary_some secondary	no	no	no	no	no	no	no	HIV_unexposed	0.23
1614/1/1/KZIF	NP-1614-16-no-129773-18mnth-511days-R09-P3-F02		yes	no	1614/1/1/KZIF	TGACCGGTCAAT	NP	NA	NA	NA	NA	11581.75	39912	14966	2015/07/15	2014/02/19	511	yes	T13	D	winter	summer	male	vaginal	37	middle	-1.411509749	low	no	T02	yes	two_three	no	no	no	no	no	no	middle	primary_some secondary	no	no	no	no	no	no	no	HIV_unexposed	0.23
1615/1/1/ESIF	NP-1615-16-no-116826-5mnth-155days-R09-P3-F03		yes	yes	1615/1/1/ESIF	GCGACTTGTGTA	NP	NA	NA	NA	NA	22827.97	49705	21052	2014/06/26	2014/01/22	155	yes	T05	B	winter	summer	female	vaginal	38	middle	-0.443820625	middle	no	T01	yes	one	yes	no	yes	no	no	no	middle	primary_some secondary	yes	yes	yes	no	no	no	no	HIV_unexposed	0
1615/1/1/ESIF	NP-1615-16-no-128557-18mnth-512days-R09-P3-F04		yes	no	1615/1/1/ESIF	CCTAATGGAACC	NP	NA	NA	NA	NA	4468.85	58128	27174	2015/06/18	2014/01/22	512	yes	T13	D	winter	summer	female	vaginal	38	middle	-0.443820625	middle	no	T01	yes	one	yes	no	yes	no	no	no	middle	primary_some secondary	no	yes	yes	no	no	no	no	HIV_unexposed	0
1633/1/1/KBIF	NP-1633-16-no-118180-5mnth-152days-R09-P3-F05		yes	yes	1633/1/1/KBIF	CTCCTACTGTCT	NP	NA	NA	NA	NA	6284.99	54810	22798	2014/08/07	2014/03/08	152	yes	T05	B	winter	summer	female	caesarean	41	high	1.31600744	high	no	T01	yes	one	no	no	yes	no	no	no	middle	primary_some secondary	no	no	yes	no	no	no	no	HIV_unexposed	0
1633/1/1/KBIF	NP-1633-16-no-130430-18mnth-592days-R09-P3-F07		yes	no	1633/1/1/KBIF	TAAGGCCTATCG	NP	NA	NA	NA	NA	11831.43	46019	17999	2015/10/21	2014/03/08	592	yes	T13	D	spring	summer	female	caesarean	41	high	1.31600744	high	no	T01	yes	one	no	no	yes	no	no	no	middle	primary_some secondary	no	no	yes	no	no	no	no	HIV_unexposed	0
1623/1/1/TSIF	NP-1623-16-no-117228-5mnth-154days-R09-P3-F08		no	no	1623/1/1/TSIF	CCTTAAGTCAGT	NP	NA	NA	NA	NA	3326.87	45575	17318	2014/07/10	2014/02/06	154	no	NA	NA	NA	#N/A	NA	NA	NA	NA	#N/A	#N/A	NA	NA	#N/A	#N/A	NA	NA	NA	NA	#N/A	#N/A	NA	NA	NA	#N/A	#N/A	NA	#N/A	NA	#N/A	NA	NA
1623/1/1/TSIF	NP-1623-16-no-118238-6mnth-186days-R09-P3-F09		no	no	1623/1/1/TSIF	TACCCAGAGATC	NP	NA	NA	NA	NA	956.14	56598	21670	2014/08/11	2014/02/06	186	no	NA	NA	NA	#N/A	NA	NA	NA	NA	#N/A	#N/A	NA	NA	#N/A	#N/A	NA	NA	NA	NA	#N/A	#N/A	NA	NA	NA	#N/A	#N/A	NA	#N/A	NA	#N/A	NA	NA
1597/1/1/UMIF	NP-1597-14-no-121524-11mnth-324days-R09-P3-F10		yes	no	1597/1/1/UMIF	CAACGGGTAGTC	NP	NA	NA	NA	NA	2004.71	35048	13023	2014/11/26	2014/01/06	324	yes	T11	C	spring	summer	female	vaginal	39	middle	1.193195414	high	no	none	no	none	no	no	yes	no	no	no	middle	primary_some secondary	no	no	no	no	no	no	no	HIV_unexposed	0
1597/1/1/UMIF	NP-1597-14-no-122475-12mnth-365days-R09-P3-F11		yes	no	1597/1/1/UMIF	TGTGCTGTGTAG	NP	NA	NA	NA	NA	5588.45	54569	24572	2015/01/06	2014/01/06	365	yes	T12	C	summer	summer	female	vaginal	39	middle	1.193195414	high	no	none	no	none	no	no	yes	no	no	no	middle	primary_some secondary	no	no	no	no	no	no	no	HIV_unexposed	0
1597/1/1/UMIF	NP-1597-14-no-128742-18mnth-533days-R09-P3-F12		yes	no	1597/1/1/UMIF	GTTTCTAGAGCT	NP	NA	NA	NA	NA	11110.69	38312	16884	2015/06/23	2014/01/06	533	yes	T13	D	winter	summer	female	vaginal	39	middle	1.193195414	high	no	none	no	none	no	no	yes	no	no	no	middle	primary_some secondary	no	no	no	no	no	no	no	HIV_unexposed	0
1614/1/1/KZIF	NP-1614-16-no-118476-6mnth-180days-R09-P3-G01		yes	yes	1614/1/1/KZIF	GAGGCCATCAGT	NP	NA	NA	NA	NA	3816.42	33263	12674	2014/08/18	2014/02/19	180	yes	T06	B	winter	summer	male	vaginal	37	middle	-1.411509749	low	no	T02	yes	two_three	no	no	no	no	no	no	middle	primary_some secondary	no	no	no	no	no	no	no	HIV_unexposed	0.23
1614/1/1/KZIF	NP-1614-16-no-531466-24mnth-749days-R09-P3-G02		yes	no	1614/1/1/KZIF	TGTGATGGAGAA	NP	NA	NA	NA	NA	44810.4	48319	16534	2016/03/09	2014/02/19	749	yes	T14	D	summer	summer	male	vaginal	37	middle	-1.411509749	low	no	T02	yes	two_three	no	no	no	no	no	no	middle	primary_some secondary	no	no	no	no	no	no	no	HIV_unexposed	0.23
1615/1/1/ESIF	NP-1615-16-no-117479-6mnth-180days-R09-P3-G03		yes	yes	1615/1/1/ESIF	ATTCATGGACGC	NP	NA	NA	NA	NA	4105.71	42422	20041	2014/07/21	2014/01/22	180	yes	T06	B	winter	summer	female	vaginal	38	middle	-0.443820625	middle	no	T01	yes	one	yes	no	yes	no	no	no	middle	primary_some secondary	yes	yes	yes	no	no	no	no	HIV_unexposed	0
1615/1/1/ESIF	NP-1615-16-no-530619-24mnth-733days-R09-P3-G04		yes	no	1615/1/1/ESIF	TTCTGGGAACAC	NP	NA	NA	NA	NA	1609.76	35494	12279	2016/01/25	2014/01/22	733	yes	T14	D	summer	summer	female	vaginal	38	middle	-0.443820625	middle	no	T01	yes	one	yes	no	yes	no	no	no	middle	primary_some secondary	no	yes	yes	no	no	no	no	HIV_unexposed	0
1633/1/1/KBIF	NP-1633-16-no-119004-6mnth-180days-R09-P3-G05		yes	yes	1633/1/1/KBIF	GTAAGTCGTGGC	NP	NA	NA	NA	NA	4128.67	52633	21091	2014/09/04	2014/03/08	180	yes	T06	B	spring	summer	female	caesarean	41	high	1.31600744	high	no	T01	yes	one	no	no	yes	no	no	no	middle	primary_some secondary	no	no	yes	no	no	no	no	HIV_unexposed	0
1633/1/1/KBIF	NP-1633-16-no-531699-24mnth-754days-R09-P3-G07		yes	no	1633/1/1/KBIF	CACGAGGTCATT	NP	NA	NA	NA	NA	29832.54	60010	21769	2016/03/31	2014/03/08	754	yes	T14	D	summer	summer	female	caesarean	41	high	1.31600744	high	no	T01	yes	one	no	no	yes	no	no	no	middle	primary_some secondary	no	no	yes	no	no	no	no	HIV_unexposed	0
1623/1/1/TSIF	NP-1623-16-no-118984-7mnth-210days-R09-P3-G08		no	no	1623/1/1/TSIF	AACGGCAGCATC	NP	NA	NA	NA	NA	15418.2	42430	14810	2014/09/04	2014/02/06	210	no	NA	NA	NA	#N/A	NA	NA	NA	NA	#N/A	#N/A	NA	NA	#N/A	#N/A	NA	NA	NA	NA	#N/A	#N/A	NA	NA	NA	#N/A	#N/A	NA	#N/A	NA	#N/A	NA	NA
1623/1/1/TSIF	NP-1623-16-no-119764-8mnth-238days-R09-P3-G09		no	no	1623/1/1/TSIF	ACCCGTATGATG	NP	NA	NA	NA	NA	6105.79	70618	26433	2014/10/02	2014/02/06	238	no	NA	NA	NA	#N/A	NA	NA	NA	NA	#N/A	#N/A	NA	NA	#N/A	#N/A	NA	NA	NA	NA	#N/A	#N/A	NA	NA	NA	#N/A	#N/A	NA	#N/A	NA	#N/A	NA	NA
1623/1/1/TSIF	NP-1623-16-no-121075-9mnth-280days-R09-P3-G10		no	no	1623/1/1/TSIF	AGTTTGCAACGC	NP	NA	NA	NA	NA	1712.14	35481	11895	2014/11/13	2014/02/06	280	no	NA	NA	NA	#N/A	NA	NA	NA	NA	#N/A	#N/A	NA	NA	#N/A	#N/A	NA	NA	NA	NA	#N/A	#N/A	NA	NA	NA	#N/A	#N/A	NA	#N/A	NA	#N/A	NA	NA
1623/1/1/TSIF	NP-1623-16-no-121971-10mnth-308days-R09-P3-G11		no	no	1623/1/1/TSIF	ACGTAGCATTTC	NP	NA	NA	NA	NA	13072.88	29820	10889	2014/12/11	2014/02/06	308	no	NA	NA	NA	#N/A	NA	NA	NA	NA	#N/A	#N/A	NA	NA	#N/A	#N/A	NA	NA	NA	NA	#N/A	#N/A	NA	NA	NA	#N/A	#N/A	NA	#N/A	NA	#N/A	NA	NA
1623/1/1/TSIF	NP-1623-16-no-122569-11mnth-336days-R09-P3-G12		no	no	1623/1/1/TSIF	CACGTCGATGGA	NP	NA	NA	NA	NA	10473.86	33951	10254	2015/01/08	2014/02/06	336	no	NA	NA	NA	#N/A	NA	NA	NA	NA	#N/A	#N/A	NA	NA	#N/A	#N/A	NA	NA	NA	NA	#N/A	#N/A	NA	NA	NA	#N/A	#N/A	NA	#N/A	NA	#N/A	NA	NA
1614/1/1/KZIF	NP-1614-16-no-119770-7mnth-225days-R09-P3-H01		yes	no	1614/1/1/KZIF	TGCGGCATCGAA	NP	NA	NA	NA	NA	7019.48	41415	15113	2014/10/02	2014/02/19	225	yes	T07	C	spring	summer	male	vaginal	37	middle	-1.411509749	low	no	T02	yes	two_three	no	no	no	no	no	no	middle	primary_some secondary	no	no	no	no	no	no	no	HIV_unexposed	0.23
1614/1/1/KZIF	NP-1614-16-no-138192-30mnth-909days-R09-P3-H02		yes	no	1614/1/1/KZIF	CCTCTACCTACG	NP	NA	NA	NA	NA	2247.83	46116	17747	2016/08/16	2014/02/19	909	yes	T15	D	winter	summer	male	vaginal	37	middle	-1.411509749	low	no	T02	yes	two_three	no	no	no	yes	no	no	middle	primary_some secondary	no	no	no	no	no	no	no	HIV_unexposed	0.23
1615/1/1/ESIF	NP-1615-16-no-118615-7mnth-211days-R09-P3-H03		yes	yes	1615/1/1/ESIF	GTTACGCATTAC	NP	WRrepeat	AH	NA	NA	5996.27	65669	28800	2014/08/21	2014/01/22	211	yes	T07	C	winter	summer	female	vaginal	38	middle	-0.443820625	middle	no	T01	yes	one	yes	no	yes	no	no	no	middle	primary_some secondary	yes	yes	yes	no	no	no	no	HIV_unexposed	0
1615/1/1/ESIF	NP-1615-16-no-137465-30mnth-911days-R09-P3-H04		no	no	1615/1/1/ESIF	ATTATACCTCGG	NP	NA	NA	NA	NA	63.54	26330	7492	2016/07/21	2014/01/22	911	no	NA	NA	NA	summer	NA	NA	NA	NA	#N/A	#N/A	NA	NA	yes	one	NA	NA	NA	NA	no	no	NA	NA	NA	yes	yes	NA	no	NA	no	NA	NA
1633/1/1/KBIF	NP-1633-16-no-119756-7mnth-208days-R09-P3-H05		yes	yes	1633/1/1/KBIF	GGTAGGAACAAT	NP	NA	NA	NA	NA	10576.46	48318	22384	2014/10/02	2014/03/08	208	yes	T07	C	spring	summer	female	caesarean	41	high	1.31600744	high	no	T01	yes	one	no	no	yes	no	no	no	middle	primary_some secondary	no	no	yes	no	no	no	no	HIV_unexposed	0
1633/1/1/KBIF	NP-1633-16-no-138307-30mnth-913days-R09-P3-H07		yes	no	1633/1/1/KBIF	CACATGCCTAAG	NP	NA	NA	NA	NA	1252.36	65216	21842	2016/09/06	2014/03/08	913	yes	T15	D	spring	summer	female	caesarean	41	high	1.31600744	high	no	T01	yes	one	no	no	yes	no	no	no	middle	primary_some secondary	no	no	yes	no	no	no	no	HIV_unexposed	0
1623/1/1/TSIF	NP-1623-16-no-123449-12mnth-364days-R09-P3-H08		no	no	1623/1/1/TSIF	CTGGCCTAGGAA	NP	NA	NA	NA	NA	4757.82	75515	33151	2015/02/05	2014/02/06	364	no	NA	NA	NA	#N/A	NA	NA	NA	NA	#N/A	#N/A	NA	NA	#N/A	#N/A	NA	NA	NA	NA	#N/A	#N/A	NA	NA	NA	#N/A	#N/A	NA	#N/A	NA	#N/A	NA	NA
1623/1/1/TSIF	NP-1623-16-no-131712-18mnth-547days-R09-P3-H09		no	no	1623/1/1/TSIF	CCATAATCCGTA	NP	NA	NA	NA	NA	12286.28	42238	14396	2015/08/07	2014/02/06	547	no	NA	NA	NA	#N/A	NA	NA	NA	NA	#N/A	#N/A	NA	NA	#N/A	#N/A	NA	NA	NA	NA	#N/A	#N/A	NA	NA	NA	#N/A	#N/A	NA	#N/A	NA	#N/A	NA	NA
1623/1/1/TSIF	NP-1623-16-no-531270-24mnth-748days-R09-P3-H10		no	no	1623/1/1/TSIF	ACTTATGCGGTT	NP	NA	NA	NA	NA	987.14	24009	8817	2016/02/24	2014/02/06	748	no	NA	NA	NA	#N/A	NA	NA	NA	NA	#N/A	#N/A	NA	NA	#N/A	#N/A	NA	NA	NA	NA	#N/A	#N/A	NA	NA	NA	#N/A	#N/A	NA	#N/A	NA	#N/A	NA	NA
1623/1/1/TSIF	NP-1623-16-no-138041-30mnth-910days-R09-P3-H11		no	no	1623/1/1/TSIF	GGCAACCTCAGA	NP	NA	NA	NA	NA	49529.12	69451	32316	2016/08/04	2014/02/06	910	no	NA	NA	NA	#N/A	NA	NA	NA	NA	#N/A	#N/A	NA	NA	#N/A	#N/A	NA	NA	NA	NA	#N/A	#N/A	NA	NA	NA	#N/A	#N/A	NA	#N/A	NA	#N/A	NA	NA
1643/1/1/THIF	NP-1643-16-no-115445-2mnth-56days-R09-P3-H12		no	no	1643/1/1/THIF	AACCACACATCG	NP	NA	NA	NA	NA	5403.63	85492	37927	2014/05/13	2014/03/18	56	no	NA	NA	NA	#N/A	NA	NA	NA	NA	#N/A	#N/A	NA	NA	#N/A	#N/A	NA	NA	NA	NA	#N/A	#N/A	NA	NA	NA	#N/A	#N/A	NA	#N/A	NA	#N/A	NA	NA
1596/1/1/SGIF	NP-1596-16-no-513150-0mnth-0days-R09-P4-A01		no	no	1596/1/1/SGIF	TCCCAACTTCGC	NP	NA	NA	NA	NA	10.31	22098	4198	2013/12/29	2013/12/29	0	no	NA	NA	NA	summer	NA	NA	NA	NA	#N/A	#N/A	NA	NA	yes	two_three	NA	NA	NA	NA	no	no	NA	NA	NA	no	yes	NA	no	NA	no	NA	NA
1596/1/1/SGIF	NP-1596-16-no-118751-8mnth-240days-R09-P4-A02		yes	yes	1596/1/1/SGIF	AGTTAGTGCGTC	NP	NA	NA	NA	NA	52923.45	46189	21589	2014/08/26	2013/12/29	240	yes	T08	C	winter	summer	male	vaginal	39	middle	-0.399998705	middle	no	T03	yes	two_three	no	no	yes	no	no	no	low	primary_some secondary	yes	no	yes	no	no	no	no	HIV_unexposed	-0.55
1463/1/1/PTIF	NP-1463-16-no-507609-0mnth-0days-R09-P4-A03		no	no	1463/1/1/PTIF	CGATAACATGCC	NP	NA	NA	NA	NA	12.14	30727	6232	2013/06/19	2013/06/19	0	no	NA	NA	NA	winter	NA	NA	NA	NA	#N/A	#N/A	NA	NA	yes	one	NA	NA	NA	NA	yes	no	NA	NA	NA	no	no	NA	no	NA	no	NA	NA
1463/1/1/PTIF	NP-1463-16-no-112909-8mnth-239days-R09-P4-A04		yes	yes	1463/1/1/PTIF	TGTACACGGCGA	NP	NA	NA	NA	NA	8425.55	67207	21014	2014/02/13	2013/06/19	239	yes	T08	C	summer	winter	female	caesarean	40	middle	-1.401870265	low	no	T01	yes	one	no	no	no	yes	yes	no	middle	primary_some secondary	no	no	no	no	no	no	no	HIV_unexposed	-0.96
1643/1/1/THIF	NP-1643-16-no-121125-8mnth-241days-R09-P4-A05		no	no	1643/1/1/THIF	AATACCGCTTTG	NP	NA	NA	NA	NA	67864.57	64651	26208	2014/11/14	2014/03/18	241	no	NA	NA	NA	#N/A	NA	NA	NA	NA	#N/A	#N/A	NA	NA	#N/A	#N/A	NA	NA	NA	NA	#N/A	#N/A	NA	NA	NA	#N/A	#N/A	NA	#N/A	NA	#N/A	NA	NA
1445/1/1/AJIF	NP-1445-16-no-507034-0mnth-0days-R09-P4-A07		no	no	1445/1/1/AJIF	TGTGTGTGACTT	NP	NA	NA	NA	NA	12.05	29933	7594	2013/05/28	2013/05/28	0	no	NA	NA	NA	autumn	NA	NA	NA	NA	#N/A	#N/A	NA	NA	yes	two_three	NA	NA	NA	NA	no	no	NA	NA	NA	no	no	NA	no	NA	yes	NA	NA
1445/1/1/AJIF	NP-1445-16-no-112264-8mnth-238days-R09-P4-A08		yes	yes	1445/1/1/AJIF	GACTCACTCAAT	NP	NA	NA	NA	NA	7731.49	41819	16229	2014/01/21	2013/05/28	238	yes	T08	C	summer	autumn	male	vaginal	38	middle	-0.195122844	middle	no	T02	yes	two_three	no	no	no	no	no	no	low	secondary_any tertiary	no	no	no	no	no	yes	yes	HIV_unexposed	0.62
1676/1/1/NAIF	NP-1676-16-no-515600-0mnth-0days-R09-P4-A09		no	no	1676/1/1/NAIF	ACGGCCAATCGA	NP	NA	NA	NA	NA	11.56	28078	6009	2014/06/21	2014/06/21	0	no	NA	NA	NA	winter	NA	NA	NA	NA	#N/A	#N/A	NA	NA	yes	one	NA	NA	NA	NA	no	yes	NA	NA	NA	no	no	NA	yes	NA	no	NA	NA
1676/1/1/NAIF	NP-1676-16-no-124369-8mnth-251days-R09-P4-A10		yes	yes	1676/1/1/NAIF	TAATGGAGGAAC	NP	NA	NA	NA	NA	17152.97	63493	23584	2015/02/27	2014/06/21	251	yes	T08	C	summer	winter	female	vaginal	44	high	-2.752540373	low	no	T01	yes	one	no	yes	no	yes	no	yes	low	primary_some secondary	no	no	no	no	yes	no	no	HIV_exposed_uninfected	0.51
1710/1/1/NPIF	NP-1710-16-no-516146-0mnth-0days-R09-P4-A11		no	no	1710/1/1/NPIF	ACGTGCCGTAGA	NP	NA	NA	NA	NA	7.22	27041	5555	2014/07/12	2014/07/12	0	no	NA	NA	NA	winter	NA	NA	NA	NA	#N/A	#N/A	NA	NA	yes	one	NA	NA	NA	NA	yes	no	NA	NA	NA	no	yes	NA	no	NA	no	NA	NA
1710/1/1/NPIF	NP-1710-16-no-124809-8mnth-242days-R09-P4-A12		yes	yes	1710/1/1/NPIF	GGAGACAAGGGA	NP	NA	NA	NA	NA	12520.96	59025	27126	2015/03/11	2014/07/12	242	yes	T08	C	summer	winter	female	caesarean	39	middle	0.224532099	middle	no	T01	yes	one	no	no	yes	yes	yes	no	middle	primary_some secondary	no	no	yes	no	no	no	no	HIV_exposed_uninfected	0
1596/1/1/SGIF	NP-1596-16-no-112444-1mnth-30days-R09-P4-B01		yes	yes	1596/1/1/SGIF	AACGCCGAATGC	NP	NA	NA	NA	NA	766.07	50575	16290	2014/01/28	2013/12/29	30	yes	T01	A	summer	summer	male	vaginal	39	middle	-0.399998705	middle	yes	T03	yes	two_three	no	no	yes	no	no	no	low	primary_some secondary	no	no	yes	yes	no	no	no	HIV_unexposed	-0.55
1596/1/1/SGIF	NP-1596-16-no-119506-9mnth-268days-R09-P4-B02		yes	yes	1596/1/1/SGIF	ACGTAAATCGCC	NP	NA	NA	NA	NA	2230.19	56116	20535	2014/09/23	2013/12/29	268	yes	T09	C	spring	summer	male	vaginal	39	middle	-0.399998705	middle	no	T03	yes	two_three	no	no	yes	no	no	no	low	primary_some secondary	yes	no	yes	no	no	no	no	HIV_unexposed	-0.55
1463/1/1/PTIF	NP-1463-16-no-106729-1mnth-29days-R09-P4-B03		yes	no	1463/1/1/PTIF	CCTACTGTGCCT	NP	NA	NA	NA	NA	1141.82	49106	13378	2013/07/18	2013/06/19	29	yes	T01	A	winter	winter	female	caesarean	40	middle	-1.401870265	low	yes	T01	yes	one	no	no	no	no	yes	no	middle	primary_some secondary	no	no	no	no	no	no	no	HIV_unexposed	-0.96
1463/1/1/PTIF	NP-1463-16-no-113913-9mnth-272days-R09-P4-B04		yes	yes	1463/1/1/PTIF	CATATCGCAGTT	NP	NA	NA	NA	NA	8514.11	77073	32694	2014/03/18	2013/06/19	272	yes	T09	C	summer	winter	female	caesarean	40	middle	-1.401870265	low	no	T01	yes	one	no	no	no	yes	yes	no	middle	primary_some secondary	no	no	no	no	no	no	no	HIV_unexposed	-0.96
1643/1/1/THIF	NP-1643-16-no-122287-9mnth-280days-R09-P4-B05		no	no	1643/1/1/THIF	TACGTAGTTTCG	NP	NA	NA	NA	NA	53307.84	62288	24102	2014/12/23	2014/03/18	280	no	NA	NA	NA	#N/A	NA	NA	NA	NA	#N/A	#N/A	NA	NA	#N/A	#N/A	NA	NA	NA	NA	#N/A	#N/A	NA	NA	NA	#N/A	#N/A	NA	#N/A	NA	#N/A	NA	NA
1445/1/1/AJIF	NP-1445-16-no-104919-1mnth-28days-R09-P4-B07		yes	yes	1445/1/1/AJIF	TCGAATCACAGC	NP	NA	NA	NA	NA	9618.72	40364	13984	2013/06/25	2013/05/28	28	yes	T01	A	winter	autumn	male	vaginal	38	middle	-0.195122844	middle	yes	T02	yes	two_three	no	no	no	no	no	no	low	secondary_any tertiary	no	no	no	no	no	no	yes	HIV_unexposed	0.62
1445/1/1/AJIF	NP-1445-16-no-113319-9mnth-274days-R09-P4-B08		yes	yes	1445/1/1/AJIF	TCCGTACCATAA	NP	NA	NA	NA	NA	19584.34	74009	26960	2014/02/26	2013/05/28	274	yes	T09	C	summer	autumn	male	vaginal	38	middle	-0.195122844	middle	no	T02	yes	two_three	no	no	no	no	no	no	low	secondary_any tertiary	no	no	no	no	no	yes	yes	HIV_unexposed	0.62
1676/1/1/NAIF	NP-1676-16-no-117797-1mnth-40days-R09-P4-B09		yes	yes	1676/1/1/NAIF	GTCCAGTAATGC	NP	NA	NA	NA	NA	4506.06	58620	22340	2014/07/31	2014/06/21	40	yes	T01	A	winter	winter	female	vaginal	44	high	-2.752540373	low	yes	T01	yes	one	no	yes	no	no	no	yes	low	primary_some secondary	no	no	no	no	yes	no	no	HIV_exposed_uninfected	0.51
1676/1/1/NAIF	NP-1676-16-no-125415-9mnth-278days-R09-P4-B10		yes	yes	1676/1/1/NAIF	GAAAGGACAGGT	NP	NA	NA	NA	NA	3298.22	51764	19381	2015/03/26	2014/06/21	278	yes	T09	C	summer	winter	female	vaginal	44	high	-2.752540373	low	no	T01	yes	one	no	yes	no	yes	no	yes	low	primary_some secondary	no	no	no	no	yes	no	no	HIV_exposed_uninfected	0.51
1710/1/1/NPIF	NP-1710-16-no-118283-1mnth-31days-R09-P4-B11		yes	no	1710/1/1/NPIF	GTGTTGCAGCAT	NP	NA	NA	NA	NA	2025.75	72082	30877	2014/08/12	2014/07/12	31	yes	T01	A	winter	winter	female	caesarean	39	middle	0.224532099	middle	yes	T01	yes	one	no	no	yes	no	yes	no	middle	primary_some secondary	no	no	yes	no	no	no	no	HIV_exposed_uninfected	0
1710/1/1/NPIF	NP-1710-16-no-125737-9mnth-269days-R09-P4-B12		yes	yes	1710/1/1/NPIF	AATCAGTCTCGT	NP	WRrepeat	AI	NA	NA	6443.62	76333	30891	2015/04/07	2014/07/12	269	yes	T09	C	autumn	winter	female	caesarean	39	middle	0.224532099	middle	no	T01	yes	one	no	no	yes	yes	yes	no	middle	primary_some secondary	no	no	yes	no	no	no	no	HIV_exposed_uninfected	0
1596/1/1/SGIF	NP-1596-16-no-113239-2mnth-58days-R09-P4-C01		yes	yes	1596/1/1/SGIF	TGCACAATGGCG	NP	NA	NA	NA	NA	2005.73	63295	21040	2014/02/25	2013/12/29	58	yes	T02	A	summer	summer	male	vaginal	39	middle	-0.399998705	middle	yes	T03	yes	two_three	no	no	yes	no	no	no	low	primary_some secondary	no	no	yes	yes	no	no	no	HIV_unexposed	-0.55
1596/1/1/SGIF	NP-1596-16-no-120803-10mnth-310days-R09-P4-C02		yes	yes	1596/1/1/SGIF	AGCGATGCCTTA	NP	NA	NA	NA	NA	7335.18	43648	17525	2014/11/04	2013/12/29	310	yes	T10	C	spring	summer	male	vaginal	39	middle	-0.399998705	middle	no	T03	yes	two_three	no	no	yes	no	no	no	low	primary_some secondary	yes	no	yes	no	no	no	no	HIV_unexposed	-0.55
1463/1/1/PTIF	NP-1463-16-no-107618-2mnth-57days-R09-P4-C03		no	no	1463/1/1/PTIF	GGATGTAAGTAG	NP	NA	NA	NA	NA	110.7	42197	8370	2013/08/15	2013/06/19	57	no	NA	NA	NA	winter	NA	NA	NA	NA	#N/A	#N/A	NA	NA	yes	one	NA	NA	NA	NA	yes	no	NA	NA	NA	no	no	NA	no	NA	no	NA	NA
1463/1/1/PTIF	NP-1463-16-no-115203-10mnth-309days-R09-P4-C04		yes	yes	1463/1/1/PTIF	ATGAGTTGGAAG	NP	NA	NA	NA	NA	3372.88	44659	19503	2014/04/24	2013/06/19	309	yes	T10	C	autumn	winter	female	caesarean	40	middle	-1.401870265	low	no	T01	yes	one	no	no	no	yes	yes	no	middle	primary_some secondary	no	no	no	no	no	no	no	HIV_unexposed	-0.96
1643/1/1/THIF	NP-1643-16-no-122928-10mnth-308days-R09-P4-C05		no	no	1643/1/1/THIF	TTGCTGGTCCTC	NP	NA	NA	NA	NA	196.71	28230	9604	2015/01/20	2014/03/18	308	no	NA	NA	NA	#N/A	NA	NA	NA	NA	#N/A	#N/A	NA	NA	#N/A	#N/A	NA	NA	NA	NA	#N/A	#N/A	NA	NA	NA	#N/A	#N/A	NA	#N/A	NA	#N/A	NA	NA
1445/1/1/AJIF	NP-1445-16-no-102390-2mnth-70days-R09-P4-C07		yes	yes	1445/1/1/AJIF	GTCCATAGCTAG	NP	NA	NA	NA	NA	8893.95	52597	18006	2013/08/06	2013/05/28	70	yes	T02	A	winter	autumn	male	vaginal	38	middle	-0.195122844	middle	yes	T02	yes	two_three	no	no	no	no	no	no	low	secondary_any tertiary	no	no	no	no	no	no	yes	HIV_unexposed	0.62
1445/1/1/AJIF	NP-1445-16-no-114269-10mnth-308days-R09-P4-C08		yes	yes	1445/1/1/AJIF	TCCATAACTAGC	NP	NA	NA	NA	NA	10115	60216	21883	2014/04/01	2013/05/28	308	yes	T10	C	autumn	autumn	male	vaginal	38	middle	-0.195122844	middle	no	T02	yes	two_three	no	no	no	no	no	no	low	secondary_any tertiary	no	no	no	no	no	no	yes	HIV_unexposed	0.62
1676/1/1/NAIF	NP-1676-16-no-118784-2mnth-67days-R09-P4-C09		yes	yes	1676/1/1/NAIF	TATGTGGCCCAA	NP	NA	NA	NA	NA	7900.63	67442	30053	2014/08/27	2014/06/21	67	yes	T02	A	winter	winter	female	vaginal	44	high	-2.752540373	low	no	T01	yes	one	no	yes	no	no	no	yes	low	primary_some secondary	no	no	no	no	yes	no	no	HIV_exposed_uninfected	0.51
1676/1/1/NAIF	NP-1676-16-no-126446-10mnth-306days-R09-P4-C10		yes	yes	1676/1/1/NAIF	TTGGGCGTGAAC	NP	NA	NA	NA	NA	14706.01	41713	17638	2015/04/23	2014/06/21	306	yes	T10	C	autumn	winter	female	vaginal	44	high	-2.752540373	low	no	T01	yes	one	no	yes	no	yes	no	yes	low	primary_some secondary	no	no	no	no	yes	no	no	HIV_exposed_uninfected	0.51
1710/1/1/NPIF	NP-1710-16-no-119122-2mnth-59days-R09-P4-C11		no	no	1710/1/1/NPIF	CCTCCATGAGAA	NP	NA	NA	NA	NA	9.58	38508	9396	2014/09/09	2014/07/12	59	no	NA	NA	NA	winter	NA	NA	NA	NA	#N/A	#N/A	NA	NA	yes	one	NA	NA	NA	NA	yes	no	NA	NA	NA	no	yes	NA	no	NA	no	NA	NA
1710/1/1/NPIF	NP-1710-16-no-127295-10mnth-311days-R09-P4-C12		yes	yes	1710/1/1/NPIF	AATCCGTACAGC	NP	NA	NA	NA	NA	52180.6	55642	22817	2015/05/19	2014/07/12	311	yes	T10	C	autumn	winter	female	caesarean	39	middle	0.224532099	middle	no	T01	yes	one	no	no	yes	yes	yes	no	middle	primary_some secondary	yes	no	yes	no	no	no	no	HIV_exposed_uninfected	0
1596/1/1/SGIF	NP-1596-16-no-114089-3mnth-86days-R09-P4-D01		yes	yes	1596/1/1/SGIF	TCTGCAGTTGGA	NP	NA	NA	NA	NA	2730.55	33484	10194	2014/03/25	2013/12/29	86	yes	T03	A	summer	summer	male	vaginal	39	middle	-0.399998705	middle	yes	T03	yes	two_three	no	no	yes	no	no	no	low	primary_some secondary	no	no	yes	yes	no	no	no	HIV_unexposed	-0.55
1596/1/1/SGIF	NP-1596-16-no-121663-11mnth-338days-R09-P4-D02		yes	yes	1596/1/1/SGIF	GGCTGTATGGGT	NP	NA	NA	NA	NA	22908.71	46207	19660	2014/12/02	2013/12/29	338	yes	T11	C	summer	summer	male	vaginal	39	middle	-0.399998705	middle	no	T03	yes	two_three	no	no	yes	no	no	no	low	primary_some secondary	no	no	yes	no	no	no	no	HIV_unexposed	-0.55
1463/1/1/PTIF	NP-1463-16-no-108489-3mnth-85days-R09-P4-D03		no	no	1463/1/1/PTIF	TGATCAGAAGAG	NP	NA	NA	NA	NA	128.93	32780	8358	2013/09/12	2013/06/19	85	no	NA	NA	NA	winter	NA	NA	NA	NA	#N/A	#N/A	NA	NA	yes	one	NA	NA	NA	NA	yes	no	NA	NA	NA	no	no	NA	no	NA	no	NA	NA
1463/1/1/PTIF	NP-1463-16-no-115651-11mnth-336days-R09-P4-D04		yes	yes	1463/1/1/PTIF	ATAGGCGATCTC	NP	NA	NA	NA	NA	20289.21	60569	31094	2014/05/21	2013/06/19	336	yes	T11	C	autumn	winter	female	caesarean	40	middle	-1.401870265	low	no	T01	yes	one	no	no	no	yes	yes	no	middle	primary_some secondary	no	no	no	no	no	no	no	HIV_unexposed	-0.96
1643/1/1/THIF	NP-1643-16-no-123883-11mnth-336days-R09-P4-D05		no	no	1643/1/1/THIF	CGACATGCTATT	NP	NA	NA	NA	NA	10718.5	67097	26876	2015/02/17	2014/03/18	336	no	NA	NA	NA	#N/A	NA	NA	NA	NA	#N/A	#N/A	NA	NA	#N/A	#N/A	NA	NA	NA	NA	#N/A	#N/A	NA	NA	NA	#N/A	#N/A	NA	#N/A	NA	#N/A	NA	NA
1445/1/1/AJIF	NP-1445-16-no-107922-3mnth-98days-R09-P4-D07		yes	yes	1445/1/1/AJIF	AACCTCGTCAAG	NP	NA	NA	NA	NA	7333.75	54901	21471	2013/09/03	2013/05/28	98	yes	T03	A	spring	autumn	male	vaginal	38	middle	-0.195122844	middle	no	T02	yes	two_three	no	no	no	no	no	no	low	secondary_any tertiary	no	no	no	no	no	no	yes	HIV_unexposed	0.62
1445/1/1/AJIF	NP-1445-16-no-115264-11mnth-336days-R09-P4-D08		yes	yes	1445/1/1/AJIF	CTGGTTAATCTG	NP	NA	NA	NA	NA	10174.29	70557	31873	2014/04/29	2013/05/28	336	yes	T11	C	autumn	autumn	male	vaginal	38	middle	-0.195122844	middle	no	T02	yes	two_three	no	no	no	no	no	no	low	secondary_any tertiary	no	no	no	no	no	no	yes	HIV_unexposed	0.62
1676/1/1/NAIF	NP-1676-16-no-119455-3mnth-93days-R09-P4-D09		yes	yes	1676/1/1/NAIF	TGACTTTGTGTG	NP	NA	NA	NA	NA	62951.98	61707	23428	2014/09/22	2014/06/21	93	yes	T03	A	spring	winter	female	vaginal	44	high	-2.752540373	low	no	T01	yes	one	no	yes	no	no	no	yes	low	primary_some secondary	no	no	no	no	yes	no	no	HIV_exposed_uninfected	0.51
1676/1/1/NAIF	NP-1676-16-no-128006-11mnth-348days-R09-P4-D10		yes	yes	1676/1/1/NAIF	AGTGTTCGATCG	NP	NA	NA	NA	NA	11743.01	64618	30778	2015/06/04	2014/06/21	348	yes	T11	C	winter	winter	female	vaginal	44	high	-2.752540373	low	no	T01	yes	one	no	yes	no	yes	no	yes	low	primary_some secondary	no	no	no	yes	yes	no	no	HIV_exposed_uninfected	0.51
1710/1/1/NPIF	NP-1710-16-no-119895-3mnth-87days-R09-P4-D11		yes	no	1710/1/1/NPIF	CCAATCACTATG	NP	NA	NA	NA	NA	772.86	52451	17507	2014/10/07	2014/07/12	87	yes	T03	A	spring	winter	female	caesarean	39	middle	0.224532099	middle	no	T01	yes	one	no	no	yes	yes	yes	no	middle	primary_some secondary	no	no	yes	no	no	no	no	HIV_exposed_uninfected	0
1710/1/1/NPIF	NP-1710-16-no-127884-11mnth-325days-R09-P4-D12		yes	yes	1710/1/1/NPIF	ACACCTGGTGAT	NP	NA	NA	NA	NA	47279.47	62520	25263	2015/06/02	2014/07/12	325	yes	T11	C	winter	winter	female	caesarean	39	middle	0.224532099	middle	no	T01	yes	one	no	no	yes	yes	yes	no	middle	primary_some secondary	yes	no	yes	no	no	no	no	HIV_exposed_uninfected	0
1596/1/1/SGIF	NP-1596-16-no-114446-4mnth-128days-R09-P4-E01		yes	yes	1596/1/1/SGIF	TACGGGTCTTTA	NP	NA	NA	NA	NA	16700.99	28456	10858	2014/05/06	2013/12/29	128	yes	T04	B	autumn	summer	male	vaginal	39	middle	-0.399998705	middle	no	T03	yes	two_three	no	no	yes	no	no	no	low	primary_some secondary	no	no	yes	yes	no	no	no	HIV_unexposed	-0.55
1596/1/1/SGIF	NP-1596-16-no-122321-12mnth-365days-R09-P4-E02		yes	yes	1596/1/1/SGIF	ATGCGTAGTGCG	NP	NA	NA	NA	NA	7529.41	44717	15890	2014/12/29	2013/12/29	365	yes	T12	C	summer	summer	male	vaginal	39	middle	-0.399998705	middle	no	T03	yes	two_three	no	no	yes	no	no	no	low	primary_some secondary	no	no	yes	no	no	no	no	HIV_unexposed	-0.55
1463/1/1/PTIF	NP-1463-16-no-109753-4mnth-118days-R09-P4-E03		yes	yes	1463/1/1/PTIF	CGTGGTTAGCAT	NP	NA	NA	NA	NA	3284.63	47436	17747	2013/10/15	2013/06/19	118	yes	T04	B	spring	winter	female	caesarean	40	middle	-1.401870265	low	no	T01	yes	one	no	no	no	yes	yes	no	middle	primary_some secondary	no	no	no	no	no	no	no	HIV_unexposed	-0.96
1463/1/1/PTIF	NP-1463-16-no-116597-12mnth-365days-R09-P4-E04		yes	yes	1463/1/1/PTIF	CGGCGATGTACA	NP	NA	NA	NA	NA	1528.32	69008	27315	2014/06/19	2013/06/19	365	yes	T12	C	winter	winter	female	caesarean	40	middle	-1.401870265	low	no	T01	yes	one	no	no	no	yes	yes	no	middle	primary_some secondary	no	no	no	no	no	no	no	HIV_unexposed	-0.96
1643/1/1/THIF	NP-1643-16-no-125069-12mnth-364days-R09-P4-E05		no	no	1643/1/1/THIF	AGGATTACTCCG	NP	NA	NA	NA	NA	20703.41	46606	19542	2015/03/17	2014/03/18	364	no	NA	NA	NA	#N/A	NA	NA	NA	NA	#N/A	#N/A	NA	NA	#N/A	#N/A	NA	NA	NA	NA	#N/A	#N/A	NA	NA	NA	#N/A	#N/A	NA	#N/A	NA	#N/A	NA	NA
1445/1/1/AJIF	NP-1445-16-no-109233-4mnth-126days-R09-P4-E07		yes	yes	1445/1/1/AJIF	ATATTCCCAGGT	NP	NA	NA	NA	NA	16638.97	47325	19136	2013/10/01	2013/05/28	126	yes	T04	B	spring	autumn	male	vaginal	38	middle	-0.195122844	middle	no	T02	yes	two_three	no	no	no	no	no	no	low	secondary_any tertiary	no	no	no	no	no	no	yes	HIV_unexposed	0.62
1445/1/1/AJIF	NP-1445-16-no-115825-12mnth-364days-R09-P4-E08		yes	yes	1445/1/1/AJIF	GAGTATGCAGCC	NP	NA	NA	NA	NA	10116.65	61520	29711	2014/05/27	2013/05/28	364	yes	T12	C	autumn	autumn	male	vaginal	38	middle	-0.195122844	middle	no	T02	yes	two_three	no	no	no	no	no	no	low	secondary_any tertiary	no	no	no	no	no	no	yes	HIV_unexposed	0.62
1676/1/1/NAIF	NP-1676-16-no-120461-4mnth-124days-R09-P4-E09		yes	yes	1676/1/1/NAIF	CCTATCCTTGGC	NP	NA	NA	NA	NA	136856.05	60540	25079	2014/10/23	2014/06/21	124	yes	T04	B	spring	winter	female	vaginal	44	high	-2.752540373	low	no	T01	yes	one	no	yes	no	no	no	yes	low	primary_some secondary	no	no	no	no	yes	no	no	HIV_exposed_uninfected	0.51
1676/1/1/NAIF	NP-1676-16-no-128577-12mnth-362days-R09-P4-E10		yes	yes	1676/1/1/NAIF	CATGTTGGCATG	NP	NA	NA	NA	NA	81435.58	42481	15590	2015/06/18	2014/06/21	362	yes	T12	C	winter	winter	female	vaginal	44	high	-2.752540373	low	no	T01	yes	one	no	yes	no	yes	no	yes	low	primary_some secondary	no	no	no	yes	yes	no	no	HIV_exposed_uninfected	0.51
1710/1/1/NPIF	NP-1710-16-no-120780-4mnth-115days-R09-P4-E11		yes	no	1710/1/1/NPIF	TGTCTTGATAGC	NP	NA	NA	NA	NA	12116.26	36945	14651	2014/11/04	2014/07/12	115	yes	T04	B	spring	winter	female	caesarean	39	middle	0.224532099	middle	no	T01	yes	one	no	no	yes	yes	yes	no	middle	primary_some secondary	no	no	yes	no	no	no	no	HIV_exposed_uninfected	0
1710/1/1/NPIF	NP-1710-16-no-129699-12mnth-367days-R09-P4-E12		yes	yes	1710/1/1/NPIF	TATCGTTGACCA	NP	NA	NA	NA	NA	6517.27	76472	37075	2015/07/14	2014/07/12	367	yes	T12	C	winter	winter	female	caesarean	39	middle	0.224532099	middle	no	T01	yes	one	no	no	yes	yes	yes	no	middle	primary_some secondary	yes	no	yes	no	no	no	no	HIV_exposed_uninfected	0
1596/1/1/SGIF	NP-1596-16-no-115989-5mnth-156days-R09-P4-F01		yes	yes	1596/1/1/SGIF	GGTGAAGATACA	NP	NA	NA	NA	NA	4038.89	56248	26906	2014/06/03	2013/12/29	156	yes	T05	B	winter	summer	male	vaginal	39	middle	-0.399998705	middle	no	T03	yes	two_three	no	no	yes	no	no	no	low	primary_some secondary	no	no	yes	no	no	no	no	HIV_unexposed	-0.55
1596/1/1/SGIF	NP-1596-16-no-128288-18mnth-528days-R09-P4-F02		yes	no	1596/1/1/SGIF	TCTTAACGACTG	NP	NA	NA	NA	NA	11106.97	40857	16174	2015/06/10	2013/12/29	528	yes	T13	D	winter	summer	male	vaginal	39	middle	-0.399998705	middle	no	T03	yes	two_three	no	no	yes	no	no	no	low	primary_some secondary	no	no	yes	no	no	no	no	HIV_unexposed	-0.55
1463/1/1/PTIF	NP-1463-16-no-110842-5mnth-155days-R09-P4-F03		yes	yes	1463/1/1/PTIF	GCCGAGATTGGT	NP	NA	NA	NA	NA	4834.09	51822	21178	2013/11/21	2013/06/19	155	yes	T05	B	spring	winter	female	caesarean	40	middle	-1.401870265	low	no	T01	yes	one	no	no	no	yes	yes	no	middle	primary_some secondary	no	no	no	no	no	no	no	HIV_unexposed	-0.96
1463/1/1/PTIF	NP-1463-16-no-122123-18mnth-546days-R09-P4-F04		yes	no	1463/1/1/PTIF	TGCTGCTTAACA	NP	NA	NA	NA	NA	2227.58	47202	17919	2014/12/17	2013/06/19	546	yes	T13	D	summer	winter	female	caesarean	40	middle	-1.401870265	low	no	T01	yes	one	no	no	no	yes	yes	no	middle	primary_some secondary	no	no	no	no	no	no	no	HIV_unexposed	-0.96
1643/1/1/THIF	NP-1643-16-no-131553-18mnth-549days-R09-P4-F05		no	no	1643/1/1/THIF	CCATGGACACAG	NP	NA	NA	NA	NA	109083.69	54624	21847	2015/09/18	2014/03/18	549	no	NA	NA	NA	#N/A	NA	NA	NA	NA	#N/A	#N/A	NA	NA	#N/A	#N/A	NA	NA	NA	NA	#N/A	#N/A	NA	NA	NA	#N/A	#N/A	NA	#N/A	NA	#N/A	NA	NA
1445/1/1/AJIF	NP-1445-16-no-110087-5mnth-154days-R09-P4-F07		yes	yes	1445/1/1/AJIF	AATTAGGCAGAG	NP	NA	NA	NA	NA	52908.1	46403	16844	2013/10/29	2013/05/28	154	yes	T05	B	spring	autumn	male	vaginal	38	middle	-0.195122844	middle	no	T02	yes	two_three	no	no	no	no	no	no	low	secondary_any tertiary	no	no	no	no	no	no	yes	HIV_unexposed	0.62
1445/1/1/AJIF	NP-1445-16-no-121583-18mnth-548days-R09-P4-F08		yes	no	1445/1/1/AJIF	GCACTTTACCAA	NP	NA	NA	NA	NA	28729.63	59101	19665	2014/11/27	2013/05/28	548	yes	T13	D	spring	autumn	male	vaginal	38	middle	-0.195122844	middle	no	T02	yes	two_three	no	no	no	no	no	no	low	secondary_any tertiary	no	no	no	no	no	no	yes	HIV_unexposed	0.62
1676/1/1/NAIF	NP-1676-16-no-121322-5mnth-152days-R09-P4-F09		yes	yes	1676/1/1/NAIF	ATACACGTGGCG	NP	NA	NA	NA	NA	6118.26	62626	29912	2014/11/20	2014/06/21	152	yes	T05	B	spring	winter	female	vaginal	44	high	-2.752540373	low	no	T01	yes	one	no	yes	no	no	no	yes	low	primary_some secondary	no	no	no	no	yes	no	no	HIV_exposed_uninfected	0.51
1676/1/1/NAIF	NP-1676-16-no-135687-18mnth-606days-R09-P4-F10		yes	no	1676/1/1/NAIF	TAGACTGTACTC	NP	NA	NA	NA	NA	14265.33	55110	23989	2016/02/17	2014/06/21	606	yes	T13	D	summer	winter	female	vaginal	44	high	-2.752540373	low	no	T01	yes	one	no	yes	no	yes	no	yes	low	primary_some secondary	no	no	no	no	yes	no	no	HIV_exposed_uninfected	0.51
1710/1/1/NPIF	NP-1710-16-no-122045-5mnth-156days-R09-P4-F11		no	no	1710/1/1/NPIF	GAGTTGTCACGG	NP	NA	NA	NA	NA	252.44	51654	21303	2014/12/15	2014/07/12	156	no	NA	NA	NA	winter	NA	NA	NA	NA	#N/A	#N/A	NA	NA	yes	one	NA	NA	NA	NA	yes	no	NA	NA	NA	no	yes	NA	no	NA	no	NA	NA
1710/1/1/NPIF	NP-1710-16-no-135144-18mnth-557days-R09-P4-F12		yes	no	1710/1/1/NPIF	TTACTGTGCGAT	NP	NA	NA	NA	NA	27279.6	65321	27646	2016/01/20	2014/07/12	557	yes	T13	D	summer	winter	female	caesarean	39	middle	0.224532099	middle	no	T01	yes	one	no	no	yes	yes	yes	no	middle	primary_some secondary	no	no	yes	no	no	no	no	HIV_exposed_uninfected	0
1596/1/1/SGIF	NP-1596-16-no-116876-6mnth-183days-R09-P4-G01		yes	yes	1596/1/1/SGIF	GACGAGTCAGTC	NP	NA	NA	NA	NA	1687.71	32246	13236	2014/06/30	2013/12/29	183	yes	T06	B	winter	summer	male	vaginal	39	middle	-0.399998705	middle	no	T03	yes	two_three	no	no	yes	no	no	no	low	primary_some secondary	no	no	yes	no	no	no	no	HIV_unexposed	-0.55
1596/1/1/SGIF	NP-1596-16-no-530670-24mnth-759days-R09-P4-G02		yes	no	1596/1/1/SGIF	AGGCTTTCGTAG	NP	NA	NA	NA	NA	395.04	29379	7201	2016/01/27	2013/12/29	759	yes	T14	D	summer	summer	male	vaginal	39	middle	-0.399998705	middle	no	T03	yes	two_three	no	no	yes	no	no	no	low	primary_some secondary	no	no	yes	no	no	no	no	HIV_unexposed	-0.55
1463/1/1/PTIF	NP-1463-16-no-111579-6mnth-183days-R09-P4-G03		yes	yes	1463/1/1/PTIF	TGCGCTTGGATA	NP	NA	NA	NA	NA	7303.81	45455	17584	2013/12/19	2013/06/19	183	yes	T06	B	summer	winter	female	caesarean	40	middle	-1.401870265	low	no	T01	yes	one	no	no	no	yes	yes	no	middle	primary_some secondary	no	no	no	no	no	no	no	HIV_unexposed	-0.96
1463/1/1/PTIF	NP-1463-16-no-527858-24mnth-777days-R09-P4-G04		yes	no	1463/1/1/PTIF	ACATAACGCCGT	NP	NA	NA	NA	NA	10882.37	46884	18403	2015/08/05	2013/06/19	777	yes	T14	D	winter	winter	female	caesarean	40	middle	-1.401870265	low	no	T01	yes	one	no	no	no	yes	yes	no	middle	primary_some secondary	no	no	no	no	no	no	no	HIV_unexposed	-0.96
1643/1/1/THIF	NP-1643-16-no-531941-24mnth-755days-R09-P4-G05		no	no	1643/1/1/THIF	ACATCCGCGAAG	NP	NA	NA	NA	NA	5345.26	44396	20226	2016/04/11	2014/03/18	755	no	NA	NA	NA	#N/A	NA	NA	NA	NA	#N/A	#N/A	NA	NA	#N/A	#N/A	NA	NA	NA	NA	#N/A	#N/A	NA	NA	NA	#N/A	#N/A	NA	#N/A	NA	#N/A	NA	NA
1445/1/1/AJIF	NP-1445-16-no-110923-6mnth-181days-R09-P4-G07		yes	yes	1445/1/1/AJIF	GCTGGGTCATAT	NP	NA	NA	NA	NA	4276.45	62249	25935	2013/11/25	2013/05/28	181	yes	T06	B	spring	autumn	male	vaginal	38	middle	-0.195122844	middle	no	T02	yes	two_three	no	no	no	no	no	no	low	secondary_any tertiary	no	no	no	no	no	no	yes	HIV_unexposed	0.62
1445/1/1/AJIF	NP-1445-16-no-527146-24mnth-779days-R09-P4-G08		yes	no	1445/1/1/AJIF	GGATAGCCACTT	NP	NA	NA	NA	NA	12834.12	59869	25525	2015/07/16	2013/05/28	779	yes	T14	D	winter	autumn	male	vaginal	38	middle	-0.195122844	middle	no	T02	yes	two_three	no	no	no	no	no	no	low	secondary_any tertiary	no	no	no	no	no	no	yes	HIV_unexposed	0.62
1676/1/1/NAIF	NP-1676-16-no-122035-6mnth-177days-R09-P4-G09		yes	yes	1676/1/1/NAIF	ACAATCGGTTGC	NP	NA	NA	NA	NA	4904.64	61216	24051	2014/12/15	2014/06/21	177	yes	T06	B	summer	winter	female	vaginal	44	high	-2.752540373	low	no	T01	yes	one	no	yes	no	no	no	yes	low	primary_some secondary	no	no	no	no	yes	no	no	HIV_exposed_uninfected	0.51
1676/1/1/NAIF	NP-1676-16-no-533497-24mnth-754days-R09-P4-G10		yes	no	1676/1/1/NAIF	GTCTCATGTAGG	NP	NA	NA	NA	NA	14706.73	60797	26019	2016/07/14	2014/06/21	754	yes	T14	D	winter	winter	female	vaginal	44	high	-2.752540373	low	no	T01	yes	one	no	yes	no	yes	no	yes	low	primary_some secondary	no	no	no	no	yes	no	no	HIV_exposed_uninfected	0.51
1710/1/1/NPIF	NP-1710-16-no-122705-6mnth-186days-R09-P4-G11		yes	no	1710/1/1/NPIF	TAACAAGGAACG	NP	NA	NA	NA	NA	5231.16	73021	32289	2015/01/14	2014/07/12	186	yes	T06	B	summer	winter	female	caesarean	39	middle	0.224532099	middle	no	T01	yes	one	no	no	yes	yes	yes	no	middle	primary_some secondary	no	no	yes	no	no	no	no	HIV_exposed_uninfected	0
1710/1/1/NPIF	NP-1710-16-no-533584-24mnth-747days-R09-P4-G12		yes	no	1710/1/1/NPIF	AGGCTACACGAC	NP	NA	NA	NA	NA	625.51	72750	31527	2016/07/28	2014/07/12	747	yes	T14	D	winter	winter	female	caesarean	39	middle	0.224532099	middle	no	T01	yes	one	no	no	yes	yes	yes	no	middle	primary_some secondary	no	no	yes	no	no	no	no	HIV_exposed_uninfected	0
1596/1/1/SGIF	NP-1596-16-no-118307-7mnth-226days-R09-P4-H01		yes	yes	1596/1/1/SGIF	AGCTATCCACGA	NP	NA	NA	NA	NA	1970.71	52507	20765	2014/08/12	2013/12/29	226	yes	T07	C	winter	summer	male	vaginal	39	middle	-0.399998705	middle	no	T03	yes	two_three	no	no	yes	no	no	no	low	primary_some secondary	yes	no	yes	no	no	no	no	HIV_unexposed	-0.55
1596/1/1/SGIF	NP-1596-16-no-137273-30mnth-904days-R09-P4-H02		yes	no	1596/1/1/SGIF	CTCGGCAATTAT	NP	NA	NA	NA	NA	17053.54	74535	27048	2016/06/20	2013/12/29	904	yes	T15	D	winter	summer	male	vaginal	39	middle	-0.399998705	middle	no	T03	yes	two_three	no	no	yes	yes	no	no	low	primary_some secondary	no	no	yes	no	no	no	no	HIV_unexposed	-0.55
1463/1/1/PTIF	NP-1463-16-no-111949-7mnth-203days-R09-P4-H03		yes	yes	1463/1/1/PTIF	GATCTTCAGTAC	NP	NA	NA	NA	NA	638.21	34524	13468	2014/01/08	2013/06/19	203	yes	T07	C	summer	winter	female	caesarean	40	middle	-1.401870265	low	no	T01	yes	one	no	no	no	yes	yes	no	middle	primary_some secondary	no	no	no	no	no	no	no	HIV_unexposed	-0.96
1463/1/1/PTIF	NP-1463-16-no-134475-30mnth-911days-R09-P4-H04		yes	no	1463/1/1/PTIF	GCAAAGCAAAGT	NP	NA	NA	NA	NA	831.34	51210	20393	2015/12/17	2013/06/19	911	yes	T15	D	summer	winter	female	caesarean	40	middle	-1.401870265	low	no	T01	yes	one	no	no	no	yes	yes	no	middle	primary_some secondary	no	no	no	no	no	no	no	HIV_unexposed	-0.96
1643/1/1/THIF	NP-1643-16-no-138407-30mnth-909days-R09-P4-H05		no	no	1643/1/1/THIF	ACTACAGCCTAT	NP	NA	NA	NA	NA	33801.81	78147	31627	2016/09/12	2014/03/18	909	no	NA	NA	NA	#N/A	NA	NA	NA	NA	#N/A	#N/A	NA	NA	#N/A	#N/A	NA	NA	NA	NA	#N/A	#N/A	NA	NA	NA	#N/A	#N/A	NA	#N/A	NA	#N/A	NA	NA
1445/1/1/AJIF	NP-1445-16-no-111713-7mnth-210days-R09-P4-H07		yes	yes	1445/1/1/AJIF	GGTGGAATAGAG	NP	NA	NA	NA	NA	1681.06	41638	13273	2013/12/24	2013/05/28	210	yes	T07	C	summer	autumn	male	vaginal	38	middle	-0.195122844	middle	no	T02	yes	two_three	no	no	no	no	no	no	low	secondary_any tertiary	no	no	no	no	no	yes	yes	HIV_unexposed	0.62
1445/1/1/AJIF	NP-1445-16-no-134215-30mnth-916days-R09-P4-H08		yes	no	1445/1/1/AJIF	GGTACATCGGTT	NP	NA	NA	NA	NA	63031.23	66388	30960	2015/11/30	2013/05/28	916	yes	T15	D	spring	autumn	male	vaginal	38	middle	-0.195122844	middle	no	T02	yes	two_three	no	no	no	no	no	no	low	secondary_any tertiary	no	no	no	no	no	no	yes	HIV_unexposed	0.62
1676/1/1/NAIF	NP-1676-16-no-122771-7mnth-208days-R09-P4-H09		yes	yes	1676/1/1/NAIF	CCTAAGCACATG	NP	NA	NA	NA	NA	1397	60223	17761	2015/01/15	2014/06/21	208	yes	T07	C	summer	winter	female	vaginal	44	high	-2.752540373	low	no	T01	yes	one	no	yes	no	yes	no	yes	low	primary_some secondary	no	no	no	no	yes	no	no	HIV_exposed_uninfected	0.51
1676/1/1/NAIF	NP-1676-16-no-139350-30mnth-936days-R09-P4-H10		yes	no	1676/1/1/NAIF	CTATACCACGGA	NP	NA	NA	NA	NA	18352.72	52756	22097	2017/01/12	2014/06/21	936	yes	T15	D	summer	winter	female	vaginal	44	high	-2.752540373	low	no	T01	yes	one	no	yes	no	yes	no	yes	low	primary_some secondary	no	no	no	no	yes	no	no	HIV_exposed_uninfected	0.51
1710/1/1/NPIF	NP-1710-16-no-123639-7mnth-213days-R09-P4-H11		yes	yes	1710/1/1/NPIF	ACCGATAATTCC	NP	NA	NA	NA	NA	24541.9	67295	26992	2015/02/10	2014/07/12	213	yes	T07	C	summer	winter	female	caesarean	39	middle	0.224532099	middle	no	T01	yes	one	no	no	yes	yes	yes	no	middle	primary_some secondary	no	no	yes	no	no	no	no	HIV_exposed_uninfected	0
1710/1/1/NPIF	NP-1710-16-no-139352-30mnth-915days-R09-P4-H12		yes	no	1710/1/1/NPIF	CTAACCTCCGCT	NP	NA	NA	NA	NA	19408.56	51480	22651	2017/01/12	2014/07/12	915	yes	T15	D	summer	winter	female	caesarean	39	middle	0.224532099	middle	no	T01	yes	one	no	no	yes	yes	yes	no	middle	primary_some secondary	no	no	yes	no	no	no	no	HIV_exposed_uninfected	0
3330/1/1/AVIF	NP-3330-15-yes-503865-0mnth-0days-R10-P1-A01		no	no	3330/1/1/AVIF	GAACCAAAGGAT	NP	WRrepeat	AK	NA	NA	125.46	37444	22527	2013/02/06	2013/02/06	0	no	NA	NA	NA	summer	NA	NA	NA	NA	#N/A	#N/A	NA	NA	yes	two_three	NA	NA	NA	NA	no	no	NA	NA	NA	yes	yes	NA	yes	NA	no	NA	NA
3330/1/1/AVIF	NP-3330-15-yes-302290-1mnth-28days-R10-P1-A02		yes	yes	3330/1/1/AVIF	TACACGATCTAC	NP	NA	NA	NA	NA	2536.11	34357	21120	2013/03/06	2013/02/06	28	yes	T01	A	summer	summer	female	vaginal	39	middle	-1.240516589	low	yes	T02	yes	two_three	no	yes	no	no	no	no	middle	secondary_any tertiary	no	yes	yes	no	yes	no	no	HIV_unexposed	-1.74
3330/1/1/AVIF	NP-3330-15-yes-302729-2mnth-56days-R10-P1-A03		yes	yes	3330/1/1/AVIF	GCGATATATCGC	NP	NA	NA	NA	NA	4706.92	35092	20361	2013/04/03	2013/02/06	56	yes	T02	A	autumn	summer	female	vaginal	39	middle	-1.240516589	low	yes	T02	yes	two_three	no	yes	no	no	no	no	middle	secondary_any tertiary	no	yes	yes	no	yes	no	no	HIV_unexposed	-1.74
3330/1/1/AVIF	NP-3330-15-yes-303498-3mnth-97days-R10-P1-A04		yes	yes	3330/1/1/AVIF	CAGTGCATATGC	NP	NA	NA	NA	NA	70050.49	36382	26087	2013/05/14	2013/02/06	97	yes	T03	A	autumn	summer	female	vaginal	39	middle	-1.240516589	low	no	T02	yes	two_three	no	yes	no	no	no	no	middle	secondary_any tertiary	no	yes	yes	no	yes	no	no	HIV_unexposed	-1.74
3330/1/1/AVIF	NP-3330-15-yes-303764-4mnth-112days-R10-P1-A05		yes	yes	3330/1/1/AVIF	TCCAAAGTGTTC	NP	NA	NA	NA	NA	11936.09	33804	23319	2013/05/29	2013/02/06	112	yes	T04	B	autumn	summer	female	vaginal	39	middle	-1.240516589	low	no	T02	yes	two_three	no	yes	no	no	no	no	middle	secondary_any tertiary	no	yes	yes	no	yes	no	no	HIV_unexposed	-1.74
1813/1/1/NMIF	NP-1813-16-no-129681-8mnth-238days-R10-P1-A07		yes	yes	1813/1/1/NMIF	AGTAGAGGGATG	NP	NA	NA	NA	NA	1918.19	31122	22796	2015/07/14	2014/11/18	238	yes	T08	C	winter	spring	male	caesarean	39	middle	0.291988595	middle	no	T01	no	one	no	no	yes	no	no	no	low	primary_some secondary	no	no	no	no	no	yes	yes	HIV_unexposed	1.19
1813/1/1/NMIF	NP-1813-16-no-520392-0mnth-0days-R10-P1-A08		no	no	1813/1/1/NMIF	GAGTGGTAGAGA	NP	NA	NA	NA	NA	49.03	10398	5220	2014/11/18	2014/11/18	0	no	NA	NA	NA	spring	NA	NA	NA	NA	#N/A	#N/A	NA	NA	no	one	NA	NA	NA	NA	no	no	NA	NA	NA	no	no	NA	no	NA	yes	NA	NA
1811/1/1/BMIF	NP-1811-16-no-518890-0mnth-1days-R10-P1-A09		no	no	1811/1/1/BMIF	GAACTAGTCACC	NP	NA	NA	NA	NA	103.85	8537	4978	2014/10/08	2014/10/07	1	no	NA	NA	NA	spring	NA	NA	NA	NA	#N/A	#N/A	NA	NA	yes	four_to_six	NA	NA	NA	NA	no	no	NA	NA	NA	yes	yes	NA	yes	NA	no	NA	NA
1811/1/1/BMIF	NP-1811-16-no-127966-8mnth-239days-R10-P1-A10		yes	yes	1811/1/1/BMIF	TTGCGCATACTA	NP	NA	NA	NA	NA	2586.35	16773	11811	2015/06/03	2014/10/07	239	yes	T08	C	winter	spring	female	caesarean	38	middle	1.045616458	high	no	T05	yes	four_to_six	no	no	yes	no	no	no	middle	secondary_any tertiary	no	yes	yes	yes	yes	no	no	HIV_exposed_uninfected	1.27
3353/1/1/FJIF	NP-3353-16-yes-301741-0mnth-1days-R10-P1-A11		no	no	3353/1/1/FJIF	CACGGTTGTGAG	NP	NA	NA	NA	NA	57.25	8941	5021	2013/01/30	2013/01/29	1	no	NA	NA	NA	summer	NA	NA	NA	NA	#N/A	#N/A	NA	NA	yes	four_to_six	NA	NA	NA	NA	no	no	NA	NA	NA	yes	yes	NA	no	NA	no	NA	NA
3353/1/1/FJIF	NP-3353-16-yes-307276-8mnth-244days-R10-P1-A12		yes	no	3353/1/1/FJIF	GAAGAAGCGGTA	NP	NA	NA	NA	NA	3933.76	26477	19200	2013/09/30	2013/01/29	244	yes	T08	C	spring	summer	female	caesarean	35	low	1.95407835	high	no	T04	yes	four_to_six	no	no	yes	no	no	no	low	primary_some secondary	yes	yes	yes	no	no	no	no	HIV_unexposed	1.34
3330/1/1/AVIF	NP-3330-15-yes-304642-5mnth-159days-R10-P1-B01		yes	yes	3330/1/1/AVIF	GTATGCGCTGTA	NP	NA	NA	NA	NA	35240.06	27408	18815	2013/07/15	2013/02/06	159	yes	T05	B	winter	summer	female	vaginal	39	middle	-1.240516589	low	no	T02	yes	two_three	no	yes	no	no	no	no	middle	secondary_any tertiary	no	yes	yes	no	yes	no	no	HIV_unexposed	-1.74
3330/1/1/AVIF	NP-3330-15-yes-305014-6mnth-180days-R10-P1-B02		yes	yes	3330/1/1/AVIF	GCACACACGTTA	NP	NA	NA	NA	NA	4161.04	38258	27173	2013/08/05	2013/02/06	180	yes	T06	B	winter	summer	female	vaginal	39	middle	-1.240516589	low	no	T02	yes	two_three	no	yes	no	no	no	no	middle	secondary_any tertiary	yes	yes	yes	yes	yes	no	no	HIV_unexposed	-1.74
3330/1/1/AVIF	NP-3330-15-yes-307078-7mnth-222days-R10-P1-B03		yes	yes	3330/1/1/AVIF	TAGGATTGCTCG	NP	NA	NA	NA	NA	9908.26	29399	22395	2013/09/16	2013/02/06	222	yes	T07	C	spring	summer	female	vaginal	39	middle	-1.240516589	low	no	T02	yes	two_three	no	yes	no	no	no	no	middle	secondary_any tertiary	yes	yes	yes	yes	yes	no	no	HIV_unexposed	-1.74
3330/1/1/AVIF	NP-3330-15-yes-307343-8mnth-238days-R10-P1-B04		yes	yes	3330/1/1/AVIF	TCACGGGAGTTG	NP	NA	NA	NA	NA	13253.12	34665	23315	2013/10/02	2013/02/06	238	yes	T08	C	spring	summer	female	vaginal	39	middle	-1.240516589	low	no	T02	yes	two_three	no	yes	no	no	no	no	middle	secondary_any tertiary	yes	yes	yes	yes	yes	no	no	HIV_unexposed	-1.74
3330/1/1/AVIF	NP-3330-15-yes-308646-9mnth-273days-R10-P1-B05		yes	yes	3330/1/1/AVIF	TACAGATGGCTC	NP	NA	NA	NA	NA	388.63	40359	26978	2013/11/06	2013/02/06	273	yes	T09	C	spring	summer	female	vaginal	39	middle	-1.240516589	low	no	T02	yes	two_three	no	yes	no	no	no	no	middle	secondary_any tertiary	yes	yes	yes	yes	yes	no	no	HIV_unexposed	-1.74
1813/1/1/NMIF	NP-1813-16-no-132257-9mnth-279days-R10-P1-B07		yes	yes	1813/1/1/NMIF	CGCAGCGGTATA	NP	NA	NA	NA	NA	7172.17	35494	25694	2015/08/24	2014/11/18	279	yes	T09	C	winter	spring	male	caesarean	39	middle	0.291988595	middle	no	T01	no	one	no	no	yes	no	no	no	low	primary_some secondary	no	no	no	no	no	yes	yes	HIV_unexposed	1.19
1813/1/1/NMIF	NP-1813-16-no-122121-1mnth-29days-R10-P1-B08		yes	yes	1813/1/1/NMIF	GAAGTTGGAAGT	NP	NA	NA	NA	NA	8835.35	78421	43546	2014/12/17	2014/11/18	29	yes	T01	A	summer	spring	male	caesarean	39	middle	0.291988595	middle	yes	T01	no	one	no	no	yes	no	no	no	low	primary_some secondary	no	no	no	no	no	no	yes	HIV_unexposed	1.19
1811/1/1/BMIF	NP-1811-16-no-120784-1mnth-28days-R10-P1-B09		no	no	1811/1/1/BMIF	GACGGAACCCAT	NP	NA	NA	NA	NA	268.41	21521	13266	2014/11/04	2014/10/07	28	no	NA	NA	NA	spring	NA	NA	NA	NA	#N/A	#N/A	NA	NA	yes	four_to_six	NA	NA	NA	NA	no	no	NA	NA	NA	yes	yes	NA	yes	NA	no	NA	NA
1811/1/1/BMIF	NP-1811-16-no-129660-9mnth-279days-R10-P1-B10		yes	yes	1811/1/1/BMIF	ACATTCAGCGCA	NP	NA	NA	NA	NA	50951.52	34133	21858	2015/07/13	2014/10/07	279	yes	T09	C	winter	spring	female	caesarean	38	middle	1.045616458	high	no	T05	yes	four_to_six	no	no	yes	no	no	no	middle	secondary_any tertiary	no	yes	yes	no	yes	no	no	HIV_exposed_uninfected	1.27
3353/1/1/FJIF	NP-3353-16-yes-302175-1mnth-28days-R10-P1-B11		no	no	3353/1/1/FJIF	GAGGAATAGCAG	NP	NA	NA	NA	NA	192.82	11810	7444	2013/02/26	2013/01/29	28	no	NA	NA	NA	summer	NA	NA	NA	NA	#N/A	#N/A	NA	NA	yes	four_to_six	NA	NA	NA	NA	no	no	NA	NA	NA	yes	yes	NA	no	NA	no	NA	NA
3353/1/1/FJIF	NP-3353-16-yes-308025-9mnth-273days-R10-P1-B12		no	no	3353/1/1/FJIF	TGTTATCGCACA	NP	NA	NA	NA	NA	133.99	23864	16693	2013/10/29	2013/01/29	273	no	NA	NA	NA	summer	NA	NA	NA	NA	#N/A	#N/A	NA	NA	yes	four_to_six	NA	NA	NA	NA	no	no	NA	NA	NA	yes	yes	NA	no	NA	no	NA	NA
3330/1/1/AVIF	NP-3330-15-yes-309265-10mnth-308days-R10-P1-C01		yes	yes	3330/1/1/AVIF	GTACATACCGGT	NP	NA	NA	NA	NA	612.5	42701	31094	2013/12/11	2013/02/06	308	yes	T10	C	summer	summer	female	vaginal	39	middle	-1.240516589	low	no	T02	yes	two_three	no	yes	no	no	no	no	middle	secondary_any tertiary	no	yes	yes	no	yes	no	no	HIV_unexposed	-1.74
3330/1/1/AVIF	NP-3330-15-yes-309663-11mnth-336days-R10-P1-C02		yes	yes	3330/1/1/AVIF	CACGCCATAATG	NP	NA	NA	NA	NA	401.75	39077	26534	2014/01/08	2013/02/06	336	yes	T11	C	summer	summer	female	vaginal	39	middle	-1.240516589	low	no	T02	yes	two_three	no	yes	no	no	no	no	middle	secondary_any tertiary	no	yes	yes	no	yes	no	no	HIV_unexposed	-1.74
3330/1/1/AVIF	NP-3330-15-yes-511519-12mnth-355days-R10-P1-C03		yes	yes	3330/1/1/AVIF	ATGTGCACGACT	NP	NA	NA	NA	NA	2808.99	40325	32155	2014/01/27	2013/02/06	355	yes	T12	C	summer	summer	female	vaginal	39	middle	-1.240516589	low	no	T02	yes	two_three	no	yes	no	no	no	no	middle	secondary_any tertiary	no	yes	yes	no	yes	no	no	HIV_unexposed	-1.74
3330/1/1/AVIF	NP-3330-15-yes-312856-18mnth-546days-R10-P1-C04		yes	no	3330/1/1/AVIF	CTGCTAACGCAA	NP	NA	NA	NA	NA	52346.3	42678	26788	2014/08/06	2013/02/06	546	yes	T13	D	winter	summer	female	vaginal	39	middle	-1.240516589	low	no	T02	yes	two_three	no	yes	no	no	no	no	middle	secondary_any tertiary	no	yes	yes	no	yes	no	no	HIV_unexposed	-1.74
3330/1/1/AVIF	NP-3330-15-yes-522641-24mnth-757days-R10-P1-C05		yes	no	3330/1/1/AVIF	ACGTGTACCCAA	NP	NA	NA	NA	NA	1391.71	26281	18276	2015/03/05	2013/02/06	757	yes	T14	D	summer	summer	female	vaginal	39	middle	-1.240516589	low	no	T02	yes	two_three	no	yes	no	no	no	no	middle	secondary_any tertiary	no	yes	yes	no	yes	no	no	HIV_unexposed	-1.74
1813/1/1/NMIF	NP-1813-16-no-131441-10mnth-307days-R10-P1-C07		yes	yes	1813/1/1/NMIF	AATGCCTCAACT	NP	NA	NA	NA	NA	3673.46	34625	25379	2015/09/21	2014/11/18	307	yes	T10	C	spring	spring	male	caesarean	39	middle	0.291988595	middle	no	T01	no	one	no	no	yes	no	no	no	low	primary_some secondary	no	no	no	no	no	no	yes	HIV_unexposed	1.19
1813/1/1/NMIF	NP-1813-16-no-122612-2mnth-55days-R10-P1-C08		yes	yes	1813/1/1/NMIF	TTCCTAGGTGAG	NP	NA	NA	NA	NA	4091.11	29660	21042	2015/01/12	2014/11/18	55	yes	T02	A	summer	spring	male	caesarean	39	middle	0.291988595	middle	no	T01	no	one	no	no	yes	no	no	no	low	primary_some secondary	no	no	no	no	no	no	yes	HIV_unexposed	1.19
1811/1/1/BMIF	NP-1811-16-no-121722-2mnth-57days-R10-P1-C09		no	no	1811/1/1/BMIF	CAAGCATGCCTA	NP	NA	NA	NA	NA	71.67	14036	8357	2014/12/03	2014/10/07	57	no	NA	NA	NA	spring	NA	NA	NA	NA	#N/A	#N/A	NA	NA	yes	four_to_six	NA	NA	NA	NA	no	no	NA	NA	NA	yes	yes	NA	yes	NA	no	NA	NA
1811/1/1/BMIF	NP-1811-16-no-131751-10mnth-308days-R10-P1-C10		yes	yes	1811/1/1/BMIF	ACTGACAGCCAT	NP	NA	NA	NA	NA	49719.44	28451	16725	2015/08/11	2014/10/07	308	yes	T10	C	winter	spring	female	caesarean	38	middle	1.045616458	high	no	T05	yes	four_to_six	no	no	yes	no	no	no	middle	secondary_any tertiary	no	yes	yes	no	yes	no	no	HIV_exposed_uninfected	1.27
3353/1/1/FJIF	NP-3353-16-yes-302596-2mnth-56days-R10-P1-C11		yes	no	3353/1/1/FJIF	CAGCGGTGACAT	NP	NA	NA	NA	NA	1003.71	22241	14410	2013/03/26	2013/01/29	56	yes	T02	A	summer	summer	female	caesarean	35	low	1.95407835	high	yes	T03	yes	four_to_six	no	no	yes	no	no	no	low	primary_some secondary	no	yes	yes	no	no	no	no	HIV_unexposed	1.34
3353/1/1/FJIF	NP-3353-16-yes-309129-10mnth-308days-R10-P1-C12		yes	no	3353/1/1/FJIF	TCGTCGATAATC	NP	NA	NA	NA	NA	610.46	30597	23765	2013/12/03	2013/01/29	308	yes	T10	C	summer	summer	female	caesarean	35	low	1.95407835	high	no	T04	yes	four_to_six	no	no	yes	no	no	no	low	primary_some secondary	no	yes	yes	no	no	no	no	HIV_unexposed	1.34
1951/1/1/GTIF	NP-1951-14-no-525587-0mnth-0days-R10-P1-D01		no	no	1951/1/1/GTIF	TCCGACACAATT	NP	NA	NA	NA	NA	143.65	10279	5613	2015/06/01	2015/06/01	0	no	NA	NA	NA	winter	NA	NA	NA	NA	#N/A	#N/A	NA	NA	no	none	NA	NA	NA	NA	no	no	NA	NA	NA	no	no	NA	no	NA	no	NA	NA
1951/1/1/GTIF	NP-1951-14-no-130729-5mnth-155days-R10-P1-D02		yes	yes	1951/1/1/GTIF	CAGGCGTATTGG	NP	NA	NA	NA	NA	11570.68	30790	20504	2015/11/03	2015/06/01	155	yes	T05	B	spring	winter	male	vaginal	40	middle	-2.900273463	low	no	none	no	none	yes	no	yes	no	no	no	middle	secondary_any tertiary	no	no	no	no	no	no	no	HIV_unexposed	-0.79
1951/1/1/GTIF	NP-1951-14-no-136703-10mnth-309days-R10-P1-D03		yes	no	1951/1/1/GTIF	ACGCGCAGATAC	NP	NA	NA	NA	NA	1996.21	34194	28029	2016/04/05	2015/06/01	309	yes	T10	C	autumn	winter	male	vaginal	40	middle	-2.900273463	low	no	none	no	none	yes	no	yes	no	no	no	middle	secondary_any tertiary	no	no	no	no	no	no	no	HIV_unexposed	-0.79
3269/1/1/BMIF	NP-3269-16-yes-304637-6mnth-182days-R10-P1-D04		no	no	3269/1/1/BMIF	TTAGGGCTCGTA	NP	NA	NA	NA	NA	7148.85	38291	30363	2013/07/15	2013/01/14	182	no	NA	NA	NA	#N/A	NA	NA	NA	NA	#N/A	#N/A	NA	NA	#N/A	#N/A	NA	NA	NA	NA	#N/A	#N/A	NA	NA	NA	#N/A	#N/A	NA	#N/A	NA	#N/A	NA	NA
3269/1/1/BMIF	NP-3269-16-yes-309326-11mnth-337days-R10-P1-D05		no	no	3269/1/1/BMIF	AAGGAGCGCCTT	NP	NA	NA	NA	NA	23024.14	35357	25422	2013/12/17	2013/01/14	337	no	NA	NA	NA	#N/A	NA	NA	NA	NA	#N/A	#N/A	NA	NA	#N/A	#N/A	NA	NA	NA	NA	#N/A	#N/A	NA	NA	NA	#N/A	#N/A	NA	#N/A	NA	#N/A	NA	NA
1813/1/1/NMIF	NP-1813-16-no-132986-11mnth-336days-R10-P1-D07		yes	yes	1813/1/1/NMIF	GGTGTCTATTGT	NP	NA	NA	NA	NA	3041.64	38084	28956	2015/10/20	2014/11/18	336	yes	T11	C	spring	spring	male	caesarean	39	middle	0.291988595	middle	no	T01	no	one	no	no	yes	no	no	no	low	primary_some secondary	no	no	no	no	no	no	yes	HIV_unexposed	1.19
1813/1/1/NMIF	NP-1813-16-no-123623-3mnth-84days-R10-P1-D08		yes	yes	1813/1/1/NMIF	GCACGACAACAC	NP	NA	NA	NA	NA	1941.06	26568	18539	2015/02/10	2014/11/18	84	yes	T03	A	summer	spring	male	caesarean	39	middle	0.291988595	middle	no	T01	no	one	no	no	yes	no	no	no	low	primary_some secondary	no	no	no	no	no	no	yes	HIV_unexposed	1.19
1811/1/1/BMIF	NP-1811-16-no-122686-3mnth-98days-R10-P1-D09		yes	no	1811/1/1/BMIF	CCTGAACTAGTT	NP	NA	NA	NA	NA	2714.4	40742	24548	2015/01/13	2014/10/07	98	yes	T03	A	summer	spring	female	caesarean	38	middle	1.045616458	high	yes	T03	yes	four_to_six	no	no	yes	no	no	no	middle	secondary_any tertiary	no	yes	yes	no	yes	no	no	HIV_exposed_uninfected	1.27
1811/1/1/BMIF	NP-1811-16-no-133028-11mnth-336days-R10-P1-D10		yes	yes	1811/1/1/BMIF	CGAGAAGAGAAC	NP	NA	NA	NA	NA	33275.57	31882	20909	2015/09/08	2014/10/07	336	yes	T11	C	spring	spring	female	caesarean	38	middle	1.045616458	high	no	T05	yes	four_to_six	no	no	yes	no	no	no	middle	secondary_any tertiary	no	yes	yes	no	yes	no	no	HIV_exposed_uninfected	1.27
3353/1/1/FJIF	NP-3353-16-yes-303142-3mnth-86days-R10-P1-D11		yes	no	3353/1/1/FJIF	ATCGGCGTTACA	NP	NA	NA	NA	NA	1567.89	15780	10390	2013/04/25	2013/01/29	86	yes	T03	A	autumn	summer	female	caesarean	35	low	1.95407835	high	yes	T03	yes	four_to_six	no	no	yes	no	no	no	low	primary_some secondary	no	yes	yes	no	no	no	no	HIV_unexposed	1.34
3353/1/1/FJIF	NP-3353-16-yes-309513-11mnth-335days-R10-P1-D12		yes	no	3353/1/1/FJIF	ATTGGGCTAGGC	NP	NA	NA	NA	NA	1678.34	25849	17761	2013/12/30	2013/01/29	335	yes	T11	C	summer	summer	female	caesarean	35	low	1.95407835	high	no	T04	yes	four_to_six	no	no	yes	no	no	no	low	primary_some secondary	no	yes	yes	no	no	no	no	HIV_unexposed	1.34
1951/1/1/GTIF	NP-1951-14-no-129007-1mnth-29days-R10-P1-E01		yes	yes	1951/1/1/GTIF	CCAGTGTATGCA	NP	NA	NA	NA	NA	3156.73	35885	25674	2015/06/30	2015/06/01	29	yes	T01	A	winter	winter	male	vaginal	40	middle	-2.900273463	low	no	none	no	none	yes	no	yes	no	no	no	middle	secondary_any tertiary	no	no	no	no	no	no	no	HIV_unexposed	-0.79
1951/1/1/GTIF	NP-1951-14-no-134268-6mnth-184days-R10-P1-E02		yes	yes	1951/1/1/GTIF	GGATCGCAGATC	NP	NA	NA	NA	NA	18964.14	26933	19147	2015/12/02	2015/06/01	184	yes	T06	B	summer	winter	male	vaginal	40	middle	-2.900273463	low	no	none	no	none	yes	no	yes	no	no	no	middle	secondary_any tertiary	no	no	no	no	no	no	no	HIV_unexposed	-0.79
1951/1/1/GTIF	NP-1951-14-no-137193-11mnth-337days-R10-P1-E03		yes	no	1951/1/1/GTIF	GACTTTCCCTCG	NP	NA	NA	NA	NA	3601.43	35905	30024	2016/05/03	2015/06/01	337	yes	T11	C	autumn	winter	male	vaginal	40	middle	-2.900273463	low	no	none	no	none	yes	no	yes	no	no	no	middle	secondary_any tertiary	no	no	no	no	no	no	no	HIV_unexposed	-0.79
3269/1/1/BMIF	NP-3269-16-yes-305183-7mnth-212days-R10-P1-E04		no	no	3269/1/1/BMIF	TCTAGCGTAGTG	NP	NA	NA	NA	NA	3492.66	41281	28312	2013/08/14	2013/01/14	212	no	NA	NA	NA	#N/A	NA	NA	NA	NA	#N/A	#N/A	NA	NA	#N/A	#N/A	NA	NA	NA	NA	#N/A	#N/A	NA	NA	NA	#N/A	#N/A	NA	#N/A	NA	#N/A	NA	NA
3269/1/1/BMIF	NP-3269-16-yes-309716-12mnth-364days-R10-P1-E05		no	no	3269/1/1/BMIF	CGATCCGTATTA	NP	NA	NA	NA	NA	588.91	40477	29709	2014/01/13	2013/01/14	364	no	NA	NA	NA	#N/A	NA	NA	NA	NA	#N/A	#N/A	NA	NA	#N/A	#N/A	NA	NA	NA	NA	#N/A	#N/A	NA	NA	NA	#N/A	#N/A	NA	#N/A	NA	#N/A	NA	NA
1813/1/1/NMIF	NP-1813-16-no-133859-12mnth-364days-R10-P1-E07		yes	yes	1813/1/1/NMIF	GTCAATTGACCG	NP	NA	NA	NA	NA	1666.28	34251	26033	2015/11/17	2014/11/18	364	yes	T12	C	spring	spring	male	caesarean	39	middle	0.291988595	middle	no	T01	no	one	no	no	yes	no	no	no	low	primary_some secondary	no	no	no	no	no	no	yes	HIV_unexposed	1.19
1813/1/1/NMIF	NP-1813-16-no-125226-4mnth-125days-R10-P1-E08		yes	yes	1813/1/1/NMIF	ATCGATCTGTGG	NP	NA	NA	NA	NA	11695.25	29496	21244	2015/03/23	2014/11/18	125	yes	T04	B	summer	spring	male	caesarean	39	middle	0.291988595	middle	no	T01	no	one	no	no	yes	no	no	no	low	primary_some secondary	no	no	no	no	no	no	yes	HIV_unexposed	1.19
1811/1/1/BMIF	NP-1811-16-no-123591-4mnth-126days-R10-P1-E09		yes	no	1811/1/1/BMIF	CTTCGGCAGAAT	NP	NA	NA	NA	NA	303.08	16625	10365	2015/02/10	2014/10/07	126	yes	T04	B	summer	spring	female	caesarean	38	middle	1.045616458	high	yes	T05	yes	four_to_six	no	no	yes	no	no	no	middle	secondary_any tertiary	yes	yes	yes	no	yes	no	no	HIV_exposed_uninfected	1.27
1811/1/1/BMIF	NP-1811-16-no-131336-12mnth-364days-R10-P1-E10		yes	yes	1811/1/1/BMIF	AGGCATCTTACG	NP	NA	NA	NA	NA	56384.17	30618	24009	2015/10/06	2014/10/07	364	yes	T12	C	spring	spring	female	caesarean	38	middle	1.045616458	high	no	T05	yes	four_to_six	no	no	yes	no	no	no	middle	secondary_any tertiary	no	yes	yes	no	yes	no	no	HIV_exposed_uninfected	1.27
3353/1/1/FJIF	NP-3353-16-yes-303841-4mnth-127days-R10-P1-E11		yes	yes	3353/1/1/FJIF	AGATGTTCTGCT	NP	NA	NA	NA	NA	11997.46	23616	16914	2013/06/05	2013/01/29	127	yes	T04	B	winter	summer	female	caesarean	35	low	1.95407835	high	yes	T04	yes	four_to_six	no	no	yes	no	no	no	low	primary_some secondary	no	yes	yes	no	no	no	no	HIV_unexposed	1.34
3353/1/1/FJIF	NP-3353-16-yes-309985-12mnth-364days-R10-P1-E12		yes	no	3353/1/1/FJIF	ACCACATACATC	NP	NA	NA	NA	NA	3323.8	35342	27674	2014/01/28	2013/01/29	364	yes	T12	C	summer	summer	female	caesarean	35	low	1.95407835	high	no	T04	yes	four_to_six	no	no	yes	no	no	no	low	primary_some secondary	no	yes	yes	no	no	no	no	HIV_unexposed	1.34
1951/1/1/GTIF	NP-1951-14-no-130395-2mnth-57days-R10-P1-F01		yes	yes	1951/1/1/GTIF	CCTCGTTCGACT	NP	NA	NA	NA	NA	4994.05	33347	22179	2015/07/28	2015/06/01	57	yes	T02	A	winter	winter	male	vaginal	40	middle	-2.900273463	low	no	none	no	none	yes	no	yes	no	no	no	middle	secondary_any tertiary	no	no	no	no	no	no	no	HIV_unexposed	-0.79
1951/1/1/GTIF	NP-1951-14-no-134974-7mnth-225days-R10-P1-F02		yes	no	1951/1/1/GTIF	GCTGATGAGCTG	NP	NA	NA	NA	NA	1129.93	34933	23228	2016/01/12	2015/06/01	225	yes	T07	C	summer	winter	male	vaginal	40	middle	-2.900273463	low	no	none	no	none	yes	no	yes	no	no	no	middle	secondary_any tertiary	no	no	no	no	no	no	no	HIV_unexposed	-0.79
1951/1/1/GTIF	NP-1951-14-no-137845-12mnth-365days-R10-P1-F03		no	no	1951/1/1/GTIF	ATCCCGAATTTG	NP	NA	NA	NA	NA	296.1	34290	25085	2016/05/31	2015/06/01	365	no	NA	NA	NA	winter	NA	NA	NA	NA	#N/A	#N/A	NA	NA	no	none	NA	NA	NA	NA	no	no	NA	NA	NA	no	no	NA	no	NA	no	NA	NA
3269/1/1/BMIF	NP-3269-16-yes-305620-8mnth-238days-R10-P1-F04		no	no	3269/1/1/BMIF	TCGAGGACTGCA	NP	NA	NA	NA	NA	9584.31	34032	24602	2013/09/09	2013/01/14	238	no	NA	NA	NA	#N/A	NA	NA	NA	NA	#N/A	#N/A	NA	NA	#N/A	#N/A	NA	NA	NA	NA	#N/A	#N/A	NA	NA	NA	#N/A	#N/A	NA	#N/A	NA	#N/A	NA	NA
3269/1/1/BMIF	NP-3269-16-yes-312544-18mnth-547days-R10-P1-F05		no	no	3269/1/1/BMIF	GTCTAATTCCGA	NP	NA	NA	NA	NA	86859.23	36170	24795	2014/07/15	2013/01/14	547	no	NA	NA	NA	#N/A	NA	NA	NA	NA	#N/A	#N/A	NA	NA	#N/A	#N/A	NA	NA	NA	NA	#N/A	#N/A	NA	NA	NA	#N/A	#N/A	NA	#N/A	NA	#N/A	NA	NA
1813/1/1/NMIF	NP-1813-16-no-136595-18mnth-542days-R10-P1-F07		yes	no	1813/1/1/NMIF	ATGAGACTCCAC	NP	NA	NA	NA	NA	22647.94	18203	13319	2016/05/13	2014/11/18	542	yes	T13	D	autumn	spring	male	caesarean	39	middle	0.291988595	middle	no	T01	no	one	no	no	yes	no	no	no	low	primary_some secondary	no	no	no	no	no	no	yes	HIV_unexposed	1.19
1813/1/1/NMIF	NP-1813-16-no-126283-5mnth-154days-R10-P1-F08		yes	yes	1813/1/1/NMIF	CTTGTGTCGATA	NP	NA	NA	NA	NA	10632.4	46470	37682	2015/04/21	2014/11/18	154	yes	T05	B	autumn	spring	male	caesarean	39	middle	0.291988595	middle	no	T01	no	one	no	no	yes	no	no	no	low	primary_some secondary	no	no	no	no	no	no	yes	HIV_unexposed	1.19
1811/1/1/BMIF	NP-1811-16-no-124753-5mnth-154days-R10-P1-F09		no	no	1811/1/1/BMIF	ACGGGACATGCT	NP	NA	NA	NA	NA	227.45	19457	12261	2015/03/10	2014/10/07	154	no	NA	NA	NA	spring	NA	NA	NA	NA	#N/A	#N/A	NA	NA	yes	four_to_six	NA	NA	NA	NA	no	no	NA	NA	NA	yes	yes	NA	yes	NA	no	NA	NA
1811/1/1/BMIF	NP-1811-16-no-136761-18mnth-548days-R10-P1-F10		yes	no	1811/1/1/BMIF	CAGCTAGAACGC	NP	NA	NA	NA	NA	8483.87	22839	15174	2016/04/07	2014/10/07	548	yes	T13	D	autumn	spring	female	caesarean	38	middle	1.045616458	high	no	T05	yes	four_to_six	no	no	yes	yes	no	no	middle	secondary_any tertiary	no	yes	yes	no	yes	no	no	HIV_exposed_uninfected	1.27
3353/1/1/FJIF	NP-3353-16-yes-304351-5mnth-154days-R10-P1-F11		yes	yes	3353/1/1/FJIF	CCACCTACTCCA	NP	NA	NA	NA	NA	2089.87	24884	19632	2013/07/02	2013/01/29	154	yes	T05	B	winter	summer	female	caesarean	35	low	1.95407835	high	no	T04	yes	four_to_six	no	no	yes	no	no	no	low	primary_some secondary	yes	yes	yes	no	no	no	no	HIV_unexposed	1.34
3353/1/1/FJIF	NP-3353-16-yes-312750-18mnth-547days-R10-P1-F12		no	no	3353/1/1/FJIF	AACACAAGGAGT	NP	NA	NA	NA	NA	19.47	11460	5821	2014/07/30	2013/01/29	547	no	NA	NA	NA	summer	NA	NA	NA	NA	#N/A	#N/A	NA	NA	yes	four_to_six	NA	NA	NA	NA	no	no	NA	NA	NA	yes	yes	NA	no	NA	no	NA	NA
1951/1/1/GTIF	NP-1951-14-no-132302-3mnth-83days-R10-P1-G01		yes	yes	1951/1/1/GTIF	TGAGTCACTGGT	NP	NA	NA	NA	NA	1049.61	39187	28107	2015/08/23	2015/06/01	83	yes	T03	A	winter	winter	male	vaginal	40	middle	-2.900273463	low	no	none	no	none	yes	no	yes	no	no	no	middle	secondary_any tertiary	no	no	no	no	no	no	no	HIV_unexposed	-0.79
1951/1/1/GTIF	NP-1951-14-no-135238-8mnth-239days-R10-P1-G02		yes	no	1951/1/1/GTIF	AGCTGTTGTTTG	NP	NA	NA	NA	NA	15751.96	33515	22972	2016/01/26	2015/06/01	239	yes	T08	C	summer	winter	male	vaginal	40	middle	-2.900273463	low	no	none	no	none	yes	no	yes	no	no	no	middle	secondary_any tertiary	no	no	no	no	no	no	no	HIV_unexposed	-0.79
1951/1/1/GTIF	NP-1951-14-no-139166-18mnth-553days-R10-P1-G03		no	no	1951/1/1/GTIF	GTTGGTCAATCT	NP	NA	NA	NA	NA	195.83	39070	27686	2016/12/05	2015/06/01	553	no	NA	NA	NA	winter	NA	NA	NA	NA	#N/A	#N/A	NA	NA	no	none	NA	NA	NA	NA	no	no	NA	NA	NA	no	no	NA	no	NA	no	NA	NA
3269/1/1/BMIF	NP-3269-16-yes-307719-9mnth-280days-R10-P1-G04		no	no	3269/1/1/BMIF	CGGAGCTATGGT	NP	NA	NA	NA	NA	16277.71	41269	30376	2013/10/21	2013/01/14	280	no	NA	NA	NA	#N/A	NA	NA	NA	NA	#N/A	#N/A	NA	NA	#N/A	#N/A	NA	NA	NA	NA	#N/A	#N/A	NA	NA	NA	#N/A	#N/A	NA	#N/A	NA	#N/A	NA	NA
3269/1/1/BMIF	NP-3269-16-yes-522348-24mnth-760days-R10-P1-G05		no	no	3269/1/1/BMIF	TCCGAATTCACA	NP	NA	NA	NA	NA	4411.61	32775	22206	2015/02/13	2013/01/14	760	no	NA	NA	NA	#N/A	NA	NA	NA	NA	#N/A	#N/A	NA	NA	#N/A	#N/A	NA	NA	NA	NA	#N/A	#N/A	NA	NA	NA	#N/A	#N/A	NA	#N/A	NA	#N/A	NA	NA
1813/1/1/NMIF	NP-1813-16-no-535206-24mnth-728days-R10-P1-G07		yes	no	1813/1/1/NMIF	GAATCTTCGAGC	NP	NA	NA	NA	NA	1241.05	30589	24203	2016/11/15	2014/11/18	728	yes	T14	D	spring	spring	male	caesarean	39	middle	0.291988595	middle	no	T01	no	one	no	no	yes	yes	no	no	low	primary_some secondary	no	no	no	no	no	no	yes	HIV_unexposed	1.19
1813/1/1/NMIF	NP-1813-16-no-127313-6mnth-182days-R10-P1-G08		yes	yes	1813/1/1/NMIF	TGAGCCGGAATC	NP	NA	NA	NA	NA	3313.05	36264	24495	2015/05/19	2014/11/18	182	yes	T06	B	autumn	spring	male	caesarean	39	middle	0.291988595	middle	no	T01	no	one	no	no	yes	no	no	no	low	primary_some secondary	no	no	no	no	no	no	yes	HIV_unexposed	1.19
1811/1/1/BMIF	NP-1811-16-no-125839-6mnth-184days-R10-P1-G09		yes	no	1811/1/1/BMIF	GTCATATCGTAC	NP	NA	NA	NA	NA	2622.56	24969	17538	2015/04/09	2014/10/07	184	yes	T06	B	autumn	spring	female	caesarean	38	middle	1.045616458	high	no	T05	yes	four_to_six	no	no	yes	no	no	no	middle	secondary_any tertiary	yes	yes	yes	yes	yes	no	no	HIV_exposed_uninfected	1.27
1811/1/1/BMIF	NP-1811-16-no-534960-24mnth-749days-R10-P1-G10		yes	no	1811/1/1/BMIF	TCCCAGAACAAC	NP	NA	NA	NA	NA	6894.53	32026	20753	2016/10/25	2014/10/07	749	yes	T14	D	spring	spring	female	caesarean	38	middle	1.045616458	high	no	T05	yes	four_to_six	no	no	yes	yes	no	no	middle	secondary_any tertiary	no	yes	yes	no	yes	no	no	HIV_exposed_uninfected	1.27
3353/1/1/FJIF	NP-3353-16-yes-304885-6mnth-182days-R10-P1-G11		yes	yes	3353/1/1/FJIF	GAATAGAGCCAA	NP	NA	NA	NA	NA	310.03	18223	12469	2013/07/30	2013/01/29	182	yes	T06	B	winter	summer	female	caesarean	35	low	1.95407835	high	no	T04	yes	four_to_six	no	no	yes	no	no	no	low	primary_some secondary	yes	yes	yes	no	no	no	no	HIV_unexposed	1.34
3353/1/1/FJIF	NP-3353-16-yes-522445-24mnth-752days-R10-P1-G12		yes	no	3353/1/1/FJIF	AATGTCCGTGAC	NP	NA	NA	NA	NA	28438.71	33725	26959	2015/02/20	2013/01/29	752	yes	T14	D	summer	summer	female	caesarean	35	low	1.95407835	high	no	T04	yes	four_to_six	no	no	yes	no	no	no	low	primary_some secondary	no	yes	yes	no	no	no	no	HIV_unexposed	1.34
1951/1/1/GTIF	NP-1951-14-no-131368-4mnth-127days-R10-P1-H01		yes	yes	1951/1/1/GTIF	GACTTGGTATTC	NP	NA	NA	NA	NA	703.01	33293	25109	2015/10/06	2015/06/01	127	yes	T04	B	spring	winter	male	vaginal	40	middle	-2.900273463	low	no	none	no	none	yes	no	yes	no	no	no	middle	secondary_any tertiary	no	no	no	no	no	no	no	HIV_unexposed	-0.79
1951/1/1/GTIF	NP-1951-14-no-136265-9mnth-280days-R10-P1-H02		no	no	1951/1/1/GTIF	GGATGGTGTTGC	NP	NA	NA	NA	NA	129.86	21230	12799	2016/03/07	2015/06/01	280	no	NA	NA	NA	winter	NA	NA	NA	NA	#N/A	#N/A	NA	NA	no	none	NA	NA	NA	NA	no	no	NA	NA	NA	no	no	NA	no	NA	no	NA	NA
3269/1/1/BMIF	NP-3269-16-yes-302343-2mnth-56days-R10-P1-H03		no	no	3269/1/1/BMIF	TAGCTCGTAACT	NP	NA	NA	NA	NA	14033.09	46997	36771	2013/03/11	2013/01/14	56	no	NA	NA	NA	#N/A	NA	NA	NA	NA	#N/A	#N/A	NA	NA	#N/A	#N/A	NA	NA	NA	NA	#N/A	#N/A	NA	NA	NA	#N/A	#N/A	NA	#N/A	NA	#N/A	NA	NA
3269/1/1/BMIF	NP-3269-16-yes-308871-10mnth-308days-R10-P1-H04		no	no	3269/1/1/BMIF	AAGAGATGTCGA	NP	NA	NA	NA	NA	5645.44	32124	22280	2013/11/18	2013/01/14	308	no	NA	NA	NA	#N/A	NA	NA	NA	NA	#N/A	#N/A	NA	NA	#N/A	#N/A	NA	NA	NA	NA	#N/A	#N/A	NA	NA	NA	#N/A	#N/A	NA	#N/A	NA	#N/A	NA	NA
3269/1/1/BMIF	NP-3269-16-yes-319872-30mnth-934days-R10-P1-H05		no	no	3269/1/1/BMIF	ACGCCACGAATG	NP	NA	NA	NA	NA	21922.67	39192	27746	2015/08/06	2013/01/14	934	no	NA	NA	NA	#N/A	NA	NA	NA	NA	#N/A	#N/A	NA	NA	#N/A	#N/A	NA	NA	NA	NA	#N/A	#N/A	NA	NA	NA	#N/A	#N/A	NA	#N/A	NA	#N/A	NA	NA
1813/1/1/NMIF	NP-1813-16-no-128409-7mnth-209days-R10-P1-H08		yes	yes	1813/1/1/NMIF	GCGGCAATTACG	NP	NA	NA	NA	NA	33517.52	32303	21813	2015/06/15	2014/11/18	209	yes	T07	C	winter	spring	male	caesarean	39	middle	0.291988595	middle	no	T01	no	one	no	no	yes	no	no	no	low	primary_some secondary	no	no	no	no	no	yes	yes	HIV_unexposed	1.19
1811/1/1/BMIF	NP-1811-16-no-126830-7mnth-210days-R10-P1-H09		yes	yes	1811/1/1/BMIF	GGAAACCACCAC	NP	NA	NA	NA	NA	3630.57	27252	18647	2015/05/05	2014/10/07	210	yes	T07	C	autumn	spring	female	caesarean	38	middle	1.045616458	high	no	T05	yes	four_to_six	no	no	yes	no	no	no	middle	secondary_any tertiary	yes	yes	yes	yes	yes	no	no	HIV_exposed_uninfected	1.27
1811/1/1/BMIF	NP-1811-16-no-139764-30mnth-899days-R10-P1-H10		yes	no	1811/1/1/BMIF	AGCTGGAAGTCC	NP	NA	NA	NA	NA	779.27	10621	5908	2017/03/24	2014/10/07	899	yes	T15	D	summer	spring	female	caesarean	38	middle	1.045616458	high	no	T05	yes	four_to_six	no	no	yes	yes	no	no	middle	secondary_any tertiary	no	yes	yes	no	yes	no	no	HIV_exposed_uninfected	1.27
3353/1/1/FJIF	NP-3353-16-yes-305432-7mnth-210days-R10-P1-H11		yes	no	3353/1/1/FJIF	GTACGTGGGATC	NP	NA	NA	NA	NA	749.62	24825	17513	2013/08/27	2013/01/29	210	yes	T07	C	winter	summer	female	caesarean	35	low	1.95407835	high	no	T04	yes	four_to_six	no	no	yes	no	no	no	low	primary_some secondary	yes	yes	yes	no	no	no	no	HIV_unexposed	1.34
3353/1/1/FJIF	NP-3353-16-yes-317446-30mnth-862days-R10-P1-H12		no	no	3353/1/1/FJIF	TACTTCGCTCGC	NP	NA	NA	NA	NA	284.53	11351	7134	2015/06/10	2013/01/29	862	no	NA	NA	NA	summer	NA	NA	NA	NA	#N/A	#N/A	NA	NA	yes	four_to_six	NA	NA	NA	NA	no	no	NA	NA	NA	yes	yes	NA	no	NA	no	NA	NA
1826/1/1/BMIF	NP-1826-15-no-520713-0mnth-1days-R10-P2-A01		no	no	1826/1/1/BMIF	GCTTCGGTAGAT	NP	NA	NA	NA	NA	68.99	7085	3626	2014/12/10	2014/12/09	1	no	NA	NA	NA	summer	NA	NA	NA	NA	#N/A	#N/A	NA	NA	yes	two_three	NA	NA	NA	NA	no	no	NA	NA	NA	no	no	NA	no	NA	no	NA	NA
1826/1/1/BMIF	NP-1826-15-no-122904-1mnth-42days-R10-P2-A02		yes	yes	1826/1/1/BMIF	TCTGTTGCTCTC	NP	NA	NA	NA	NA	8973.85	43491	29412	2015/01/20	2014/12/09	42	yes	T01	A	summer	summer	female	vaginal	38	middle	1.372745434	high	yes	T02	yes	two_three	no	no	yes	no	no	no	low	secondary_any tertiary	no	no	no	no	no	no	no	HIV_unexposed	4.15
1826/1/1/BMIF	NP-1826-15-no-123404-2mnth-56days-R10-P2-A03		yes	yes	1826/1/1/BMIF	TCTTCCGCTACT	NP	NA	NA	NA	NA	577.23	19447	13077	2015/02/03	2014/12/09	56	yes	T02	A	summer	summer	female	vaginal	38	middle	1.372745434	high	yes	T02	yes	two_three	no	no	yes	no	no	no	low	secondary_any tertiary	no	no	no	no	no	no	no	HIV_unexposed	4.15
1826/1/1/BMIF	NP-1826-15-no-124935-3mnth-97days-R10-P2-A04		yes	yes	1826/1/1/BMIF	ACGGCATGGCAT	NP	NA	NA	NA	NA	3558.91	36009	24170	2015/03/16	2014/12/09	97	yes	T03	A	summer	summer	female	vaginal	38	middle	1.372745434	high	no	T02	yes	two_three	no	no	yes	no	no	no	low	secondary_any tertiary	no	no	no	no	no	no	no	HIV_unexposed	4.15
1826/1/1/BMIF	NP-1826-15-no-126060-4mnth-127days-R10-P2-A05		yes	yes	1826/1/1/BMIF	TAACACCACATC	NP	NA	NA	NA	NA	14007.69	48887	36863	2015/04/15	2014/12/09	127	yes	T04	B	autumn	summer	female	vaginal	38	middle	1.372745434	high	no	T02	yes	two_three	no	no	yes	no	no	no	low	secondary_any tertiary	no	no	no	no	no	no	no	HIV_unexposed	4.15
1991/1/1/SNIF	NP-1991-14-no-136701-10mnth-311days-R10-P2-A07		yes	yes	1991/1/1/SNIF	ATGATGACCCGT	NP	NA	NA	NA	NA	43086.5	38231	27225	2016/04/05	2015/05/30	311	yes	T10	C	autumn	autumn	male	vaginal	37	middle	0.437306218	middle	no	T01	yes	one	no	yes	no	no	no	no	low	primary_some secondary	no	no	no	no	no	no	no	HIV_unexposed	1.15
3110/1/1/AWIF	NP-3110-16-yes-302963-8mnth-238days-R10-P2-A08		yes	yes	3110/1/1/AWIF	GTCCGAAACACT	NP	NA	NA	NA	NA	5315.75	35392	24886	2013/04/16	2012/08/21	238	yes	T08	C	autumn	winter	female	vaginal	39	middle	0.997295623	middle	no	T04	yes	four_to_six	no	no	yes	no	no	no	middle	secondary_any tertiary	yes	no	yes	yes	yes	no	no	HIV_unexposed	0
3276/1/1/KJIF	NP-3276-16-yes-501493-0mnth-1days-R10-P2-A09		no	no	3276/1/1/KJIF	CGACTGTCTTAA	NP	NA	NA	NA	NA	45.09	11407	5049	2012/10/17	2012/10/16	1	no	NA	NA	NA	spring	NA	NA	NA	NA	#N/A	#N/A	NA	NA	yes	two_three	NA	NA	NA	NA	no	no	NA	NA	NA	no	no	NA	no	NA	no	NA	NA
3276/1/1/KJIF	NP-3276-16-yes-303940-8mnth-237days-R10-P2-A10		yes	yes	3276/1/1/KJIF	TGGCACCGATTA	NP	NA	NA	NA	NA	7858.92	36209	24117	2013/06/10	2012/10/16	237	yes	T08	C	winter	spring	male	vaginal	36	low	-0.475707006	middle	no	T03	yes	two_three	no	no	yes	no	no	no	middle	primary_some secondary	no	no	no	no	no	no	no	HIV_unexposed	0.71
3122/1/1/MDIF	NP-3122-16-yes-301300-4mnth-122days-R10-P2-A11		no	no	3122/1/1/MDIF	GACTCGAATCGT	NP	NA	NA	NA	NA	4113.32	31483	19870	2012/12/13	2012/08/13	122	no	NA	NA	NA	#N/A	NA	NA	NA	NA	#N/A	#N/A	NA	NA	#N/A	#N/A	NA	NA	NA	NA	#N/A	#N/A	NA	NA	NA	#N/A	#N/A	NA	#N/A	NA	#N/A	NA	NA
1246/1/1/NMIF	NP-1246-12-yes-101900-2mnth-58days-R10-P2-A12		yes	no	1246/1/1/NMIF	CGCAAATTCGAC	NP	BRrepeat	NA	Z	NA	3110.54	24092	16565	2013/02/08	2012/12/12	58	yes	T02	A	summer	summer	female	vaginal	40	middle	0.358150998	middle	yes	T03	yes	four_to_six	no	no	yes	no	no	no	low	secondary_any tertiary	no	no	no	no	no	no	no	HIV_unexposed	1.24
1826/1/1/BMIF	NP-1826-15-no-127081-5mnth-154days-R10-P2-B01		yes	yes	1826/1/1/BMIF	CTTACACCAAGT	NP	NA	NA	NA	NA	1548.97	25479	17339	2015/05/12	2014/12/09	154	yes	T05	B	autumn	summer	female	vaginal	38	middle	1.372745434	high	no	T02	yes	two_three	no	no	yes	no	no	no	low	secondary_any tertiary	no	no	no	no	no	no	no	HIV_unexposed	4.15
1826/1/1/BMIF	NP-1826-15-no-128158-6mnth-182days-R10-P2-B02		yes	yes	1826/1/1/BMIF	AGTTCCCGAGTA	NP	NA	NA	NA	NA	45003.49	39588	27073	2015/06/09	2014/12/09	182	yes	T06	B	winter	summer	female	vaginal	38	middle	1.372745434	high	no	T02	yes	two_three	no	no	yes	no	no	no	low	secondary_any tertiary	no	no	no	no	no	no	no	HIV_unexposed	4.15
1826/1/1/BMIF	NP-1826-15-no-129866-7mnth-210days-R10-P2-B03		yes	yes	1826/1/1/BMIF	GTACCTAATTGC	NP	NA	NA	NA	NA	8790.1	36998	26788	2015/07/07	2014/12/09	210	yes	T07	C	winter	summer	female	vaginal	38	middle	1.372745434	high	no	T02	yes	two_three	no	no	yes	no	no	no	low	secondary_any tertiary	no	no	no	no	no	no	no	HIV_unexposed	4.15
1826/1/1/BMIF	NP-1826-15-no-132044-8mnth-252days-R10-P2-B04		yes	yes	1826/1/1/BMIF	CGTGACAATGTC	NP	NA	NA	NA	NA	8858.14	56548	42455	2015/08/18	2014/12/09	252	yes	T08	C	winter	summer	female	vaginal	38	middle	1.372745434	high	no	T02	yes	two_three	no	no	yes	no	no	no	low	secondary_any tertiary	no	no	no	no	no	no	no	HIV_unexposed	4.15
1826/1/1/BMIF	NP-1826-15-no-133320-9mnth-281days-R10-P2-B05		yes	yes	1826/1/1/BMIF	GACACATTTCTG	NP	NA	NA	NA	NA	49918.1	37411	27637	2015/09/16	2014/12/09	281	yes	T09	C	spring	summer	female	vaginal	38	middle	1.372745434	high	no	T02	yes	two_three	no	no	yes	no	no	no	low	secondary_any tertiary	no	no	no	no	no	no	no	HIV_unexposed	4.15
1991/1/1/SNIF	NP-1991-14-no-137191-11mnth-339days-R10-P2-B07		yes	yes	1991/1/1/SNIF	GTGGGATGTTTC	NP	NA	NA	NA	NA	5309.39	29951	19682	2016/05/03	2015/05/30	339	yes	T11	C	autumn	autumn	male	vaginal	37	middle	0.437306218	middle	no	T01	yes	one	no	yes	no	no	no	no	low	primary_some secondary	no	no	no	no	no	no	no	HIV_unexposed	1.15
3110/1/1/AWIF	NP-3110-16-yes-303621-9mnth-273days-R10-P2-B08		yes	yes	3110/1/1/AWIF	TAAACCGCGTGT	NP	NA	NA	NA	NA	27081.05	39033	27865	2013/05/21	2012/08/21	273	yes	T09	C	autumn	winter	female	vaginal	39	middle	0.997295623	middle	no	T04	yes	four_to_six	no	no	yes	no	no	no	middle	secondary_any tertiary	yes	no	yes	yes	yes	no	no	HIV_unexposed	0
3276/1/1/KJIF	NP-3276-16-yes-300882-1mnth-29days-R10-P2-B09		yes	yes	3276/1/1/KJIF	GCTCAGTGCAGA	NP	NA	NA	NA	NA	1861.84	40953	29410	2012/11/14	2012/10/16	29	yes	T01	A	spring	spring	male	vaginal	36	low	-0.475707006	middle	yes	T03	yes	two_three	no	no	yes	no	no	no	middle	primary_some secondary	no	no	no	yes	no	no	no	HIV_unexposed	0.71
3276/1/1/KJIF	NP-3276-16-yes-304647-9mnth-273days-R10-P2-B10		yes	yes	3276/1/1/KJIF	CTACCGGATCAA	NP	NA	NA	NA	NA	272178.26	38953	29808	2013/07/16	2012/10/16	273	yes	T09	C	winter	spring	male	vaginal	36	low	-0.475707006	middle	no	T03	yes	two_three	no	no	yes	no	no	no	middle	primary_some secondary	no	no	no	no	no	no	no	HIV_unexposed	0.71
3122/1/1/MDIF	NP-3122-16-yes-301655-5mnth-163days-R10-P2-B11		no	no	3122/1/1/MDIF	ATGGACCGAACC	NP	NA	NA	NA	NA	17635.19	37575	30185	2013/01/23	2012/08/13	163	no	NA	NA	NA	#N/A	NA	NA	NA	NA	#N/A	#N/A	NA	NA	#N/A	#N/A	NA	NA	NA	NA	#N/A	#N/A	NA	NA	NA	#N/A	#N/A	NA	#N/A	NA	#N/A	NA	NA
1246/1/1/NMIF	NP-1246-12-yes-103279-4mnth-127days-R10-P2-B12		yes	no	1246/1/1/NMIF	TAACTCTGATGC	NP	NA	NA	NA	NA	2839.63	30547	19419	2013/04/18	2012/12/12	127	yes	T04	B	autumn	summer	female	vaginal	40	middle	0.358150998	middle	yes	T05	yes	four_to_six	no	no	yes	no	no	no	low	secondary_any tertiary	no	no	no	no	no	no	no	HIV_unexposed	1.24
1826/1/1/BMIF	NP-1826-15-no-132822-10mnth-309days-R10-P2-C01		yes	yes	1826/1/1/BMIF	TGACCTCCAAGA	NP	NA	NA	NA	NA	645.47	46335	35263	2015/10/14	2014/12/09	309	yes	T10	C	spring	summer	female	vaginal	38	middle	1.372745434	high	no	T02	yes	two_three	no	no	yes	no	no	no	low	secondary_any tertiary	no	no	no	no	no	no	no	HIV_unexposed	4.15
1826/1/1/BMIF	NP-1826-15-no-130878-11mnth-336days-R10-P2-C02		yes	yes	1826/1/1/BMIF	AGCCTAAGCACG	NP	NA	NA	NA	NA	7678.74	36480	23922	2015/11/10	2014/12/09	336	yes	T11	C	spring	summer	female	vaginal	38	middle	1.372745434	high	no	T02	yes	two_three	no	no	yes	no	no	no	low	secondary_any tertiary	no	no	no	no	no	no	no	HIV_unexposed	4.15
1826/1/1/BMIF	NP-1826-15-no-134575-12mnth-364days-R10-P2-C03		yes	yes	1826/1/1/BMIF	ACTCACGGTATG	NP	NA	NA	NA	NA	3883.85	52133	38941	2015/12/08	2014/12/09	364	yes	T12	C	summer	summer	female	vaginal	38	middle	1.372745434	high	no	T02	yes	two_three	no	no	yes	no	no	no	low	secondary_any tertiary	no	no	no	no	no	no	no	HIV_unexposed	4.15
1826/1/1/BMIF	NP-1826-15-no-137197-18mnth-511days-R10-P2-C04		yes	no	1826/1/1/BMIF	ATGGTTGTTGGC	NP	NA	NA	NA	NA	6599.89	38028	29892	2016/05/03	2014/12/09	511	yes	T13	D	autumn	summer	female	vaginal	38	middle	1.372745434	high	no	T02	yes	two_three	no	no	yes	no	no	no	low	secondary_any tertiary	no	no	no	no	no	no	no	HIV_unexposed	4.15
1826/1/1/BMIF	NP-1826-15-no-535923-24mnth-777days-R10-P2-C05		yes	no	1826/1/1/BMIF	CTCTACCTCTAC	NP	NA	NA	NA	NA	422.11	24542	16841	2017/01/24	2014/12/09	777	yes	T14	D	summer	summer	female	vaginal	38	middle	1.372745434	high	no	T02	yes	two_three	no	no	yes	yes	no	no	low	secondary_any tertiary	no	no	no	no	no	no	no	HIV_unexposed	4.15
1991/1/1/SNIF	NP-1991-14-no-137851-12mnth-367days-R10-P2-C07		yes	yes	1991/1/1/SNIF	CTCGAGAGTACG	NP	NA	NA	NA	NA	20464.63	34098	23718	2016/05/31	2015/05/30	367	yes	T12	C	autumn	autumn	male	vaginal	37	middle	0.437306218	middle	no	T01	yes	one	no	yes	no	no	no	no	low	primary_some secondary	no	no	no	no	no	no	no	HIV_unexposed	1.15
3110/1/1/AWIF	NP-3110-16-yes-304278-10mnth-309days-R10-P2-C08		yes	yes	3110/1/1/AWIF	CTAGATTTGCCA	NP	NA	NA	NA	NA	29129	36599	26892	2013/06/26	2012/08/21	309	yes	T10	C	winter	winter	female	vaginal	39	middle	0.997295623	middle	no	T04	yes	four_to_six	no	no	yes	no	no	no	middle	secondary_any tertiary	yes	no	yes	yes	yes	no	no	HIV_unexposed	0
3276/1/1/KJIF	NP-3276-16-yes-301338-2mnth-63days-R10-P2-C09		yes	yes	3276/1/1/KJIF	TACTAATCTGCG	NP	NA	NA	NA	NA	38154.09	41057	27908	2012/12/18	2012/10/16	63	yes	T02	A	summer	spring	male	vaginal	36	low	-0.475707006	middle	yes	T03	yes	two_three	no	no	yes	no	no	no	middle	primary_some secondary	no	no	no	yes	no	no	no	HIV_unexposed	0.71
3276/1/1/KJIF	NP-3276-16-yes-305258-10mnth-307days-R10-P2-C10		yes	yes	3276/1/1/KJIF	AGCAAACACCCG	NP	NA	NA	NA	NA	10301.44	28882	19351	2013/08/19	2012/10/16	307	yes	T10	C	winter	spring	male	vaginal	36	low	-0.475707006	middle	no	T03	yes	two_three	no	no	yes	no	no	no	middle	primary_some secondary	no	no	no	no	no	no	no	HIV_unexposed	0.71
3122/1/1/MDIF	NP-3122-16-yes-302514-7mnth-219days-R10-P2-C11		no	no	3122/1/1/MDIF	AAGATGGATCAG	NP	NA	NA	NA	NA	20262.82	35634	27547	2013/03/20	2012/08/13	219	no	NA	NA	NA	#N/A	NA	NA	NA	NA	#N/A	#N/A	NA	NA	#N/A	#N/A	NA	NA	NA	NA	#N/A	#N/A	NA	NA	NA	#N/A	#N/A	NA	#N/A	NA	#N/A	NA	NA
1246/1/1/NMIF	NP-1246-12-yes-103933-5mnth-155days-R10-P2-C12		yes	no	1246/1/1/NMIF	TACGATGACCAC	NP	NA	NA	NA	NA	1473.55	26848	19860	2013/05/16	2012/12/12	155	yes	T05	B	autumn	summer	female	vaginal	40	middle	0.358150998	middle	yes	T05	yes	four_to_six	no	no	yes	no	no	no	low	secondary_any tertiary	no	no	no	no	no	no	no	HIV_unexposed	1.24
1985/1/1/KJIF	NP-1985-15-no-526039-0mnth-0days-R10-P2-D01		no	no	1985/1/1/KJIF	ACAAGGAGGTGA	NP	NA	NA	NA	NA	33.32	13127	4964	2015/06/08	2015/06/08	0	no	NA	NA	NA	winter	NA	NA	NA	NA	#N/A	#N/A	NA	NA	no	one	NA	NA	NA	NA	no	no	NA	NA	NA	no	no	NA	no	NA	no	NA	NA
1985/1/1/KJIF	NP-1985-15-no-129898-1mnth-29days-R10-P2-D02		yes	yes	1985/1/1/KJIF	ATACCTTCGGTA	NP	NA	NA	NA	NA	402.68	23493	12870	2015/07/07	2015/06/08	29	yes	T01	A	winter	winter	male	vaginal	39	middle	-1.759287288	low	yes	T01	no	one	yes	no	no	no	no	no	middle	primary_some secondary	no	no	no	no	no	no	no	HIV_exposed_uninfected	-0.04
1985/1/1/KJIF	NP-1985-15-no-132580-2mnth-57days-R10-P2-D03		yes	yes	1985/1/1/KJIF	GTCTACACACAT	NP	NA	NA	NA	NA	827.43	42029	30212	2015/08/04	2015/06/08	57	yes	T02	A	winter	winter	male	vaginal	39	middle	-1.759287288	low	no	T01	no	one	yes	no	no	no	no	no	middle	primary_some secondary	no	no	no	no	no	no	no	HIV_exposed_uninfected	-0.04
1985/1/1/KJIF	NP-1985-15-no-133526-3mnth-85days-R10-P2-D04		yes	yes	1985/1/1/KJIF	CCTAGTACTGAT	NP	NA	NA	NA	NA	3825.32	48889	30721	2015/09/01	2015/06/08	85	yes	T03	A	spring	winter	male	vaginal	39	middle	-1.759287288	low	no	T01	no	one	yes	no	no	no	no	no	middle	primary_some secondary	no	no	no	no	no	no	no	HIV_exposed_uninfected	-0.04
1985/1/1/KJIF	NP-1985-15-no-132754-4mnth-127days-R10-P2-D05		yes	yes	1985/1/1/KJIF	TAGCGGATCACG	NP	WRrepeat	AL	NA	NA	2365.85	28713	18957	2015/10/13	2015/06/08	127	yes	T04	B	spring	winter	male	vaginal	39	middle	-1.759287288	low	no	T01	no	one	yes	no	no	no	no	no	middle	primary_some secondary	no	no	no	no	no	no	no	HIV_exposed_uninfected	-0.04
1991/1/1/SNIF	NP-1991-14-no-139333-18mnth-591days-R10-P2-D07		yes	no	1991/1/1/SNIF	AACGAGAACTGA	NP	NA	NA	NA	NA	8805.63	46714	38205	2017/01/10	2015/05/30	591	yes	T13	D	summer	autumn	male	vaginal	37	middle	0.437306218	middle	no	T01	yes	one	no	yes	no	no	no	no	low	primary_some secondary	no	no	no	no	no	no	no	HIV_unexposed	1.15
3110/1/1/AWIF	NP-3110-16-yes-304795-11mnth-337days-R10-P2-D08		yes	yes	3110/1/1/AWIF	TAAGGTAAGGTG	NP	NA	NA	NA	NA	312303.73	40638	29635	2013/07/24	2012/08/21	337	yes	T11	C	winter	winter	female	vaginal	39	middle	0.997295623	middle	no	T04	yes	four_to_six	no	no	yes	no	no	no	middle	secondary_any tertiary	no	no	yes	no	yes	no	no	HIV_unexposed	0
3276/1/1/KJIF	NP-3276-16-yes-301408-3mnth-83days-R10-P2-D09		yes	yes	3276/1/1/KJIF	ATGTGGGACCCA	NP	NA	NA	NA	NA	5504.87	34244	25428	2013/01/07	2012/10/16	83	yes	T03	A	summer	spring	male	vaginal	36	low	-0.475707006	middle	yes	T03	yes	two_three	no	no	yes	no	no	no	middle	primary_some secondary	no	no	no	yes	no	no	no	HIV_unexposed	0.71
3276/1/1/KJIF	NP-3276-16-yes-307092-11mnth-335days-R10-P2-D10		yes	yes	3276/1/1/KJIF	AACCGCGGTCAA	NP	NA	NA	NA	NA	33014.91	41542	25734	2013/09/16	2012/10/16	335	yes	T11	C	spring	spring	male	vaginal	36	low	-0.475707006	middle	no	T03	yes	two_three	no	no	yes	no	no	no	middle	primary_some secondary	no	no	no	no	no	no	no	HIV_unexposed	0.71
3122/1/1/MDIF	NP-3122-16-yes-302796-8mnth-240days-R10-P2-D11		no	no	3122/1/1/MDIF	AGCCGGCACATA	NP	NA	NA	NA	NA	4732.89	35711	25024	2013/04/10	2012/08/13	240	no	NA	NA	NA	#N/A	NA	NA	NA	NA	#N/A	#N/A	NA	NA	#N/A	#N/A	NA	NA	NA	NA	#N/A	#N/A	NA	NA	NA	#N/A	#N/A	NA	#N/A	NA	#N/A	NA	NA
1246/1/1/NMIF	NP-1246-12-yes-107445-8mnth-244days-R10-P2-D12		yes	no	1246/1/1/NMIF	TTCGCCCTTCAG	NP	NA	NA	NA	NA	4032.16	30548	21318	2013/08/13	2012/12/12	244	yes	T08	C	winter	summer	female	vaginal	40	middle	0.358150998	middle	no	T05	yes	four_to_six	no	no	yes	no	no	no	low	secondary_any tertiary	no	no	no	no	no	no	no	HIV_unexposed	1.24
1985/1/1/KJIF	NP-1985-15-no-130871-5mnth-155days-R10-P2-E01		yes	yes	1985/1/1/KJIF	TATCAGGTGTGC	NP	NA	NA	NA	NA	639.35	33963	22616	2015/11/10	2015/06/08	155	yes	T05	B	spring	winter	male	vaginal	39	middle	-1.759287288	low	no	T01	no	one	yes	no	no	no	no	no	middle	primary_some secondary	no	no	no	no	no	no	no	HIV_exposed_uninfected	-0.04
1985/1/1/KJIF	NP-1985-15-no-134386-6mnth-182days-R10-P2-E02		yes	yes	1985/1/1/KJIF	GAATGATGAGTG	NP	NA	NA	NA	NA	50363.09	36564	26321	2015/12/07	2015/06/08	182	yes	T06	B	summer	winter	male	vaginal	39	middle	-1.759287288	low	no	T01	no	one	yes	no	no	no	no	no	middle	primary_some secondary	no	no	no	no	no	no	no	HIV_exposed_uninfected	-0.04
1985/1/1/KJIF	NP-1985-15-no-135097-7mnth-225days-R10-P2-E03		no	no	1985/1/1/KJIF	ATACTTCGCAGG	NP	NA	NA	NA	NA	296.91	25725	13666	2016/01/19	2015/06/08	225	no	NA	NA	NA	winter	NA	NA	NA	NA	#N/A	#N/A	NA	NA	no	one	NA	NA	NA	NA	no	no	NA	NA	NA	no	no	NA	no	NA	no	NA	NA
1985/1/1/KJIF	NP-1985-15-no-135625-8mnth-253days-R10-P2-E04		yes	no	1985/1/1/KJIF	ATCGCTCGAGGA	NP	NA	NA	NA	NA	598.22	20983	11701	2016/02/16	2015/06/08	253	yes	T08	C	summer	winter	male	vaginal	39	middle	-1.759287288	low	no	T01	no	one	yes	no	no	no	no	no	middle	primary_some secondary	no	no	no	no	no	no	no	HIV_exposed_uninfected	-0.04
1985/1/1/KJIF	NP-1985-15-no-136289-9mnth-275days-R10-P2-E05		yes	no	1985/1/1/KJIF	CGCCAAATAACC	NP	NA	NA	NA	NA	10994.27	38754	28665	2016/03/09	2015/06/08	275	yes	T09	C	summer	winter	male	vaginal	39	middle	-1.759287288	low	no	T01	no	one	yes	no	no	no	no	no	middle	primary_some secondary	no	no	no	no	no	no	no	HIV_exposed_uninfected	-0.04
3110/1/1/AWIF	NP-3110-16-yes-301281-4mnth-112days-R10-P2-E07		yes	yes	3110/1/1/AWIF	CAACACGCACGA	NP	NA	NA	NA	NA	26342.38	39523	28067	2012/12/11	2012/08/21	112	yes	T04	B	summer	winter	female	vaginal	39	middle	0.997295623	middle	yes	T04	yes	four_to_six	no	no	yes	no	no	no	middle	secondary_any tertiary	no	no	yes	no	yes	no	no	HIV_unexposed	0
3110/1/1/AWIF	NP-3110-16-yes-305328-12mnth-365days-R10-P2-E08		yes	yes	3110/1/1/AWIF	CAGGAAGGTTAA	NP	NA	NA	NA	NA	3990.22	33497	24076	2013/08/21	2012/08/21	365	yes	T12	C	winter	winter	female	vaginal	39	middle	0.997295623	middle	no	T04	yes	four_to_six	no	no	yes	no	no	no	middle	secondary_any tertiary	no	no	yes	no	yes	no	no	HIV_unexposed	0
3276/1/1/KJIF	NP-3276-16-yes-302028-4mnth-125days-R10-P2-E09		yes	yes	3276/1/1/KJIF	TATGCACCAGTG	NP	NA	NA	NA	NA	150215.19	42911	29836	2013/02/18	2012/10/16	125	yes	T04	B	summer	spring	male	vaginal	36	low	-0.475707006	middle	no	T03	yes	two_three	no	no	yes	no	no	no	middle	primary_some secondary	no	no	no	no	no	no	no	HIV_unexposed	0.71
3276/1/1/KJIF	NP-3276-16-yes-307596-12mnth-363days-R10-P2-E10		yes	yes	3276/1/1/KJIF	GATTGGTTGCAC	NP	NA	NA	NA	NA	8284.91	29118	21041	2013/10/14	2012/10/16	363	yes	T12	C	spring	spring	male	vaginal	36	low	-0.475707006	middle	no	T03	yes	two_three	no	no	yes	no	no	no	middle	primary_some secondary	no	no	no	no	no	no	no	HIV_unexposed	0.71
3122/1/1/MDIF	NP-3122-16-yes-303515-9mnth-275days-R10-P2-E11		no	no	3122/1/1/MDIF	ACGATGCGACCA	NP	NA	NA	NA	NA	766.75	27481	18757	2013/05/15	2012/08/13	275	no	NA	NA	NA	#N/A	NA	NA	NA	NA	#N/A	#N/A	NA	NA	#N/A	#N/A	NA	NA	NA	NA	#N/A	#N/A	NA	NA	NA	#N/A	#N/A	NA	#N/A	NA	#N/A	NA	NA
1246/1/1/NMIF	NP-1246-12-yes-108399-9mnth-273days-R10-P2-E12		yes	no	1246/1/1/NMIF	ATTCTGTGAGCG	NP	NA	NA	NA	NA	13586.24	28548	20333	2013/09/11	2012/12/12	273	yes	T09	C	spring	summer	female	vaginal	40	middle	0.358150998	middle	no	T05	yes	four_to_six	no	no	yes	no	no	no	low	secondary_any tertiary	no	no	no	no	no	no	no	HIV_unexposed	1.24
1985/1/1/KJIF	NP-1985-15-no-136943-10mnth-310days-R10-P2-F01		yes	no	1985/1/1/KJIF	TGTAATTGTCGC	NP	NA	NA	NA	NA	5696.6	31692	22917	2016/04/13	2015/06/08	310	yes	T10	C	autumn	winter	male	vaginal	39	middle	-1.759287288	low	no	T01	no	one	yes	no	no	no	no	no	middle	primary_some secondary	no	no	no	no	no	no	no	HIV_exposed_uninfected	-0.04
1985/1/1/KJIF	NP-1985-15-no-136893-11mnth-337days-R10-P2-F02		yes	no	1985/1/1/KJIF	CGTCCGAAATAC	NP	NA	NA	NA	NA	771.97	27691	15671	2016/05/10	2015/06/08	337	yes	T11	C	autumn	winter	male	vaginal	39	middle	-1.759287288	low	no	T01	no	one	yes	no	no	no	no	no	middle	primary_some secondary	no	no	no	no	no	no	no	HIV_exposed_uninfected	-0.04
1985/1/1/KJIF	NP-1985-15-no-137945-12mnth-365days-R10-P2-F03		yes	no	1985/1/1/KJIF	ATGTCGAGAGAA	NP	NA	NA	NA	NA	2245.7	32176	20932	2016/06/07	2015/06/08	365	yes	T12	C	winter	winter	male	vaginal	39	middle	-1.759287288	low	no	T01	no	one	yes	no	no	no	no	no	middle	primary_some secondary	no	no	no	no	no	no	no	HIV_exposed_uninfected	-0.04
1985/1/1/KJIF	NP-1985-15-no-139208-18mnth-548days-R10-P2-F04		yes	no	1985/1/1/KJIF	TAACGCTTGGGT	NP	NA	NA	NA	NA	6678.65	35990	25076	2016/12/07	2015/06/08	548	yes	T13	D	summer	winter	male	vaginal	39	middle	-1.759287288	low	no	T01	no	one	yes	no	no	no	no	no	middle	primary_some secondary	no	no	no	no	no	no	no	HIV_exposed_uninfected	-0.04
3110/1/1/AWIF	NP-3110-16-yes-301565-5mnth-150days-R10-P2-F07		yes	yes	3110/1/1/AWIF	CCATGCGATAAC	NP	NA	NA	NA	NA	12923.6	34467	23675	2013/01/18	2012/08/21	150	yes	T05	B	summer	winter	female	vaginal	39	middle	0.997295623	middle	no	T04	yes	four_to_six	no	no	yes	no	no	no	middle	secondary_any tertiary	no	no	yes	no	yes	no	no	HIV_unexposed	0
3110/1/1/AWIF	NP-3110-16-yes-310203-18mnth-539days-R10-P2-F08		no	no	3110/1/1/AWIF	TGGCATACGGCA	NP	NA	NA	NA	NA	45.48	13454	7705	2014/02/11	2012/08/21	539	no	NA	NA	NA	winter	NA	NA	NA	NA	#N/A	#N/A	NA	NA	yes	four_to_six	NA	NA	NA	NA	no	no	NA	NA	NA	no	yes	NA	yes	NA	no	NA	NA
3276/1/1/KJIF	NP-3276-16-yes-302478-5mnth-154days-R10-P2-F09		yes	yes	3276/1/1/KJIF	AGAGCCTACGTT	NP	NA	NA	NA	NA	13423.57	42481	30135	2013/03/19	2012/10/16	154	yes	T05	B	summer	spring	male	vaginal	36	low	-0.475707006	middle	no	T03	yes	two_three	no	no	yes	no	no	no	middle	primary_some secondary	no	no	no	no	no	no	no	HIV_unexposed	0.71
3276/1/1/KJIF	NP-3276-16-yes-311320-18mnth-546days-R10-P2-F10		yes	no	3276/1/1/KJIF	TCAAGCTCAAGC	NP	NA	NA	NA	NA	797.52	17447	9875	2014/04/15	2012/10/16	546	yes	T13	D	autumn	spring	male	vaginal	36	low	-0.475707006	middle	no	T03	yes	two_three	no	no	yes	no	no	no	middle	primary_some secondary	no	no	no	no	no	no	no	HIV_unexposed	0.71
3122/1/1/MDIF	NP-3122-16-yes-310234-18mnth-549days-R10-P2-F11		no	no	3122/1/1/MDIF	CCAAGTCTTACA	NP	NA	NA	NA	NA	169.63	20654	13678	2014/02/13	2012/08/13	549	no	NA	NA	NA	#N/A	NA	NA	NA	NA	#N/A	#N/A	NA	NA	#N/A	#N/A	NA	NA	NA	NA	#N/A	#N/A	NA	NA	NA	#N/A	#N/A	NA	#N/A	NA	#N/A	NA	NA
1246/1/1/NMIF	NP-1246-12-yes-308271-10mnth-309days-R10-P2-F12		yes	no	1246/1/1/NMIF	GCACTACCGAAT	NP	NA	NA	NA	NA	10496.83	30192	20150	2013/10/17	2012/12/12	309	yes	T10	C	spring	summer	female	vaginal	40	middle	0.358150998	middle	no	T05	yes	four_to_six	no	no	yes	no	no	no	low	secondary_any tertiary	no	no	no	no	no	no	no	HIV_unexposed	1.24
1991/1/1/SNIF	NP-1991-14-no-525559-0mnth-0days-R10-P2-G01		no	no	1991/1/1/SNIF	AATGGAGCATGA	NP	NA	NA	NA	NA	167.58	13722	7031	2015/05/30	2015/05/30	0	no	NA	NA	NA	autumn	NA	NA	NA	NA	#N/A	#N/A	NA	NA	yes	one	NA	NA	NA	NA	no	no	NA	NA	NA	no	no	NA	no	NA	no	NA	NA
1991/1/1/SNIF	NP-1991-14-no-129023-1mnth-31days-R10-P2-G02		yes	yes	1991/1/1/SNIF	GCAGGATAGATA	NP	NA	NA	NA	NA	941.51	27552	19559	2015/06/30	2015/05/30	31	yes	T01	A	winter	autumn	male	vaginal	37	middle	0.437306218	middle	yes	T01	yes	one	no	yes	no	no	no	no	low	primary_some secondary	no	no	no	no	no	no	no	HIV_unexposed	1.15
1991/1/1/SNIF	NP-1991-14-no-130372-2mnth-59days-R10-P2-G03		yes	yes	1991/1/1/SNIF	TCTACGGAGAGC	NP	NA	NA	NA	NA	32563.62	30303	20540	2015/07/28	2015/05/30	59	yes	T02	A	winter	autumn	male	vaginal	37	middle	0.437306218	middle	no	T01	yes	one	no	yes	no	no	no	no	low	primary_some secondary	no	no	no	no	no	no	no	HIV_unexposed	1.15
1991/1/1/SNIF	NP-1991-14-no-132355-3mnth-88days-R10-P2-G04		yes	yes	1991/1/1/SNIF	AATCTTGCTGCA	NP	NA	NA	NA	NA	27780.62	35806	24853	2015/08/26	2015/05/30	88	yes	T03	A	winter	autumn	male	vaginal	37	middle	0.437306218	middle	no	T01	yes	one	no	yes	no	no	no	no	low	primary_some secondary	no	no	no	no	no	no	no	HIV_unexposed	1.15
1991/1/1/SNIF	NP-1991-14-no-131503-4mnth-115days-R10-P2-G05		yes	yes	1991/1/1/SNIF	TTGATGCTATGC	NP	NA	NA	NA	NA	1371.11	41760	27685	2015/09/22	2015/05/30	115	yes	T04	B	spring	autumn	male	vaginal	37	middle	0.437306218	middle	no	T01	yes	one	no	yes	no	no	no	no	low	primary_some secondary	no	no	no	no	no	no	no	HIV_unexposed	1.15
3110/1/1/AWIF	NP-3110-16-yes-302083-6mnth-182days-R10-P2-G07		yes	yes	3110/1/1/AWIF	CCTCTCGTGATC	NP	NA	NA	NA	NA	8293.97	33138	23269	2013/02/19	2012/08/21	182	yes	T06	B	summer	winter	female	vaginal	39	middle	0.997295623	middle	no	T04	yes	four_to_six	no	no	yes	no	no	no	middle	secondary_any tertiary	no	no	yes	no	yes	no	no	HIV_unexposed	0
3110/1/1/AWIF	NP-3110-16-yes-516353-24mnth-710days-R10-P2-G08		yes	no	3110/1/1/AWIF	ACTATTGTCACG	NP	NA	NA	NA	NA	223010.37	39956	28800	2014/08/01	2012/08/21	710	yes	T14	D	winter	winter	female	vaginal	39	middle	0.997295623	middle	no	T04	yes	four_to_six	no	no	yes	no	no	no	middle	secondary_any tertiary	no	no	yes	no	yes	no	no	HIV_unexposed	0
3276/1/1/KJIF	NP-3276-16-yes-302975-6mnth-183days-R10-P2-G09		yes	yes	3276/1/1/KJIF	CGGACTACAACT	NP	NA	NA	NA	NA	37738.87	45375	31543	2013/04/17	2012/10/16	183	yes	T06	B	autumn	spring	male	vaginal	36	low	-0.475707006	middle	no	T03	yes	two_three	no	no	yes	no	no	no	middle	primary_some secondary	no	no	no	no	no	no	no	HIV_unexposed	0.71
3276/1/1/KJIF	NP-3276-16-yes-519149-24mnth-729days-R10-P2-G10		yes	no	3276/1/1/KJIF	TAATCCACAGCG	NP	NA	NA	NA	NA	1036.24	24038	15518	2014/10/15	2012/10/16	729	yes	T14	D	spring	spring	male	vaginal	36	low	-0.475707006	middle	no	T03	yes	two_three	no	no	yes	no	no	no	middle	primary_some secondary	no	no	no	no	no	no	no	HIV_unexposed	0.71
3122/1/1/MDIF	NP-3122-16-yes-516329-24mnth-722days-R10-P2-G11		no	no	3122/1/1/MDIF	ACACTAGATCCG	NP	NA	NA	NA	NA	153.87	10296	6785	2014/08/05	2012/08/13	722	no	NA	NA	NA	#N/A	NA	NA	NA	NA	#N/A	#N/A	NA	NA	#N/A	#N/A	NA	NA	NA	NA	#N/A	#N/A	NA	NA	NA	#N/A	#N/A	NA	#N/A	NA	#N/A	NA	NA
1246/1/1/NMIF	NP-1246-12-yes-110684-11mnth-337days-R10-P2-G12		yes	no	1246/1/1/NMIF	GGTAACAGCTCG	NP	NA	NA	NA	NA	5125.17	27244	19936	2013/11/14	2012/12/12	337	yes	T11	C	spring	summer	female	vaginal	40	middle	0.358150998	middle	no	T05	yes	four_to_six	no	no	yes	no	no	no	low	secondary_any tertiary	no	no	no	no	no	no	no	HIV_unexposed	1.24
1991/1/1/SNIF	NP-1991-14-no-130715-5mnth-157days-R10-P2-H01		yes	yes	1991/1/1/SNIF	AGCTTGACAGCT	NP	NA	NA	NA	NA	8408.8	27972	21103	2015/11/03	2015/05/30	157	yes	T05	B	spring	autumn	male	vaginal	37	middle	0.437306218	middle	no	T01	yes	one	no	yes	no	no	no	no	low	primary_some secondary	no	no	no	no	no	no	no	HIV_unexposed	1.15
1991/1/1/SNIF	NP-1991-14-no-134211-6mnth-184days-R10-P2-H02		yes	yes	1991/1/1/SNIF	GACTCTTGGCAA	NP	NA	NA	NA	NA	8467.32	25172	18821	2015/11/30	2015/05/30	184	yes	T06	B	spring	autumn	male	vaginal	37	middle	0.437306218	middle	no	T01	yes	one	no	yes	no	no	no	no	low	primary_some secondary	no	no	no	no	no	no	no	HIV_unexposed	1.15
1991/1/1/SNIF	NP-1991-14-no-134984-7mnth-227days-R10-P2-H03		yes	yes	1991/1/1/SNIF	GGTCAGCTTAAC	NP	NA	NA	NA	NA	11355.86	28143	20019	2016/01/12	2015/05/30	227	yes	T07	C	summer	autumn	male	vaginal	37	middle	0.437306218	middle	no	T01	yes	one	no	yes	no	no	no	no	low	primary_some secondary	no	no	no	no	no	no	no	HIV_unexposed	1.15
1991/1/1/SNIF	NP-1991-14-no-135220-8mnth-241days-R10-P2-H04		yes	yes	1991/1/1/SNIF	TGCAATGTTGCT	NP	NA	NA	NA	NA	5797.93	33189	25153	2016/01/26	2015/05/30	241	yes	T08	C	summer	autumn	male	vaginal	37	middle	0.437306218	middle	no	T01	yes	one	no	yes	no	no	no	no	low	primary_some secondary	no	no	no	no	no	no	no	HIV_unexposed	1.15
1991/1/1/SNIF	NP-1991-14-no-135759-9mnth-268days-R10-P2-H05		yes	yes	1991/1/1/SNIF	CACATCTAACAC	NP	NA	NA	NA	NA	3693.68	28529	21521	2016/02/22	2015/05/30	268	yes	T09	C	summer	autumn	male	vaginal	37	middle	0.437306218	middle	no	T01	yes	one	no	yes	no	no	no	no	low	primary_some secondary	no	no	no	no	no	no	no	HIV_unexposed	1.15
3110/1/1/AWIF	NP-3110-16-yes-302509-7mnth-210days-R10-P2-H07		yes	yes	3110/1/1/AWIF	GCCTGAATTTAC	NP	NA	NA	NA	NA	12697.54	37106	29489	2013/03/19	2012/08/21	210	yes	T07	C	summer	winter	female	vaginal	39	middle	0.997295623	middle	no	T04	yes	four_to_six	no	no	yes	no	no	no	middle	secondary_any tertiary	yes	no	yes	yes	yes	no	no	HIV_unexposed	0
3110/1/1/AWIF	NP-3110-16-yes-316090-30mnth-937days-R10-P2-H08		yes	no	3110/1/1/AWIF	CGAGTTGTAGCG	NP	NA	NA	NA	NA	59464.52	38231	26862	2015/03/16	2012/08/21	937	yes	T15	D	summer	winter	female	vaginal	39	middle	0.997295623	middle	no	T04	yes	four_to_six	no	no	yes	no	no	no	middle	secondary_any tertiary	no	no	yes	no	yes	no	no	HIV_unexposed	0
3276/1/1/KJIF	NP-3276-16-yes-303487-7mnth-209days-R10-P2-H09		yes	yes	3276/1/1/KJIF	CGGGTTTGACGA	NP	NA	NA	NA	NA	8284.01	36519	24621	2013/05/13	2012/10/16	209	yes	T07	C	autumn	spring	male	vaginal	36	low	-0.475707006	middle	no	T03	yes	two_three	no	no	yes	no	no	no	middle	primary_some secondary	no	no	no	no	no	no	no	HIV_unexposed	0.71
3276/1/1/KJIF	NP-3276-16-yes-317204-30mnth-946days-R10-P2-H10		yes	no	3276/1/1/KJIF	GGTCACTGACAG	NP	NA	NA	NA	NA	7899.15	37136	26243	2015/05/20	2012/10/16	946	yes	T15	D	autumn	spring	male	vaginal	36	low	-0.475707006	middle	no	T03	yes	two_three	no	no	yes	no	no	no	middle	primary_some secondary	no	no	no	no	no	no	no	HIV_unexposed	0.71
3122/1/1/MDIF	NP-3122-16-yes-316529-30mnth-969days-R10-P2-H11		no	no	3122/1/1/MDIF	GCTCGAAGATCG	NP	NA	NA	NA	NA	489.24	13049	8859	2015/04/09	2012/08/13	969	no	NA	NA	NA	#N/A	NA	NA	NA	NA	#N/A	#N/A	NA	NA	#N/A	#N/A	NA	NA	NA	NA	#N/A	#N/A	NA	NA	NA	#N/A	#N/A	NA	#N/A	NA	#N/A	NA	NA
1246/1/1/NMIF	NP-1246-12-yes-111460-12mnth-365days-R10-P2-H12		yes	no	1246/1/1/NMIF	CAGCATGTGTTG	NP	BRrepeat	NA	AA	NA	43645.04	31048	19715	2013/12/12	2012/12/12	365	yes	T12	C	summer	summer	female	vaginal	40	middle	0.358150998	middle	no	T05	yes	four_to_six	no	no	yes	no	no	no	low	secondary_any tertiary	no	no	no	no	no	no	no	HIV_unexposed	1.24
3108/1/1/SAIF	NP-3108-15-yes-501713-0mnth-0days-R10-P3-A01		no	no	3108/1/1/SAIF	CGTTTAGAGTCG	NP	NA	NA	NA	NA	18.71	5003	2661	2012/10/29	2012/10/28	1	no	NA	NA	NA	spring	NA	NA	NA	NA	#N/A	#N/A	NA	NA	yes	one	NA	NA	NA	NA	no	no	NA	NA	NA	no	no	NA	no	NA	no	NA	NA
3108/1/1/SAIF	NP-3108-15-yes-301150-1mnth-29days-R10-P3-A02		yes	no	3108/1/1/SAIF	ACACGAGCCACA	NP	NA	NA	NA	NA	7538.11	26323	18732	2012/11/26	2012/10/28	29	yes	T01	A	spring	spring	female	caesarean	48	high	-2.444781911	low	yes	T01	yes	one	yes	no	yes	no	no	no	middle	secondary_any tertiary	no	no	no	no	no	no	no	HIV_unexposed	0.32
3108/1/1/SAIF	NP-3108-15-yes-301714-3mnth-92days-R10-P3-A03		yes	no	3108/1/1/SAIF	GTCGTCCTAAAT	NP	NA	NA	NA	NA	5218.14	34639	25002	2013/01/28	2012/10/28	92	yes	T03	A	summer	spring	female	caesarean	48	high	-2.444781911	low	no	T01	yes	one	yes	no	yes	no	no	no	middle	secondary_any tertiary	no	no	no	no	no	no	no	HIV_unexposed	0.32
3108/1/1/SAIF	NP-3108-15-yes-302106-4mnth-115days-R10-P3-A04		yes	yes	3108/1/1/SAIF	ATGTACGGCGAC	NP	NA	NA	NA	NA	677.29	27862	20761	2013/02/20	2012/10/28	115	yes	T04	B	summer	spring	female	caesarean	48	high	-2.444781911	low	no	T01	yes	one	yes	no	yes	no	no	no	middle	secondary_any tertiary	no	no	no	no	no	no	no	HIV_unexposed	0.32
3108/1/1/SAIF	NP-3108-15-yes-302801-5mnth-158days-R10-P3-A05		yes	yes	3108/1/1/SAIF	GCTAATTACGCT	NP	NA	NA	NA	NA	40541.42	36887	26035	2013/04/04	2012/10/28	158	yes	T05	B	autumn	spring	female	caesarean	48	high	-2.444781911	low	no	T01	yes	one	yes	no	yes	no	no	no	middle	secondary_any tertiary	no	no	no	no	no	no	no	HIV_unexposed	0.32
3185/1/1/JDIF	NP-3185-14-yes-303710-11mnth-340days-R10-P3-A07		yes	yes	3185/1/1/JDIF	ACACAAAGGGAG	NP	NA	NA	NA	NA	16943.89	45381	34018	2013/05/27	2012/06/21	340	yes	T11	C	autumn	winter	female	vaginal	33	low	-1.066588956	low	no	none	yes	none	yes	no	no	no	no	no	low	primary_some secondary	no	no	no	no	no	no	no	HIV_unexposed	-0.23
3299/1/1/AVIF	NP-3299-15-yes-302378-2mnth-64days-R10-P3-A08		no	no	3299/1/1/AVIF	TGCTATATCTGG	NP	NA	NA	NA	NA	1589.57	38021	25109	2013/03/12	2013/01/07	64	no	NA	NA	NA	#N/A	NA	NA	NA	NA	#N/A	#N/A	NA	NA	#N/A	#N/A	NA	NA	NA	NA	#N/A	#N/A	NA	NA	NA	#N/A	#N/A	NA	#N/A	NA	#N/A	NA	NA
3266/1/1/LMIF	NP-3266-13-yes-301233-2mnth-50days-R10-P3-A09		no	no	3266/1/1/LMIF	TCCAGGCTTAAT	NP	NA	NA	NA	NA	776.77	15416	8833	2012/12/05	2012/10/16	50	no	NA	NA	NA	#N/A	NA	NA	NA	NA	#N/A	#N/A	NA	NA	#N/A	#N/A	NA	NA	NA	NA	#N/A	#N/A	NA	NA	NA	#N/A	#N/A	NA	#N/A	NA	#N/A	NA	NA
3225/1/1/LHIF	NP-3225-14-yes-303537-6mnth-190days-R10-P3-A10		no	no	3225/1/1/LHIF	TGAGTTCGCTAT	NP	NA	NA	NA	NA	11975.67	31361	21312	2013/05/15	2012/11/06	190	no	NA	NA	NA	#N/A	NA	NA	NA	NA	#N/A	#N/A	NA	NA	#N/A	#N/A	NA	NA	NA	NA	#N/A	#N/A	NA	NA	NA	#N/A	#N/A	NA	#N/A	NA	#N/A	NA	NA
3726/1/1/RDIF	NP-3726-15-no-316975-4mnth-124days-R10-P3-A11		no	no	3726/1/1/RDIF	AAGGTGTAAGGT	NP	NA	NA	NA	NA	2480.39	32666	24234	2015/05/13	2015/01/09	124	no	NA	NA	NA	#N/A	NA	NA	NA	NA	#N/A	#N/A	NA	NA	#N/A	#N/A	NA	NA	NA	NA	#N/A	#N/A	NA	NA	NA	#N/A	#N/A	NA	#N/A	NA	#N/A	NA	NA
3132/1/1/LBIF	NP-3132-15-yes-301235-2mnth-53days-R10-P3-A12		no	no	3132/1/1/LBIF	GAGAGAATGATC	NP	NA	NA	NA	NA	851.86	44138	27879	2012/12/05	2012/10/13	53	no	NA	NA	NA	#N/A	NA	NA	NA	NA	#N/A	#N/A	NA	NA	#N/A	#N/A	NA	NA	NA	NA	#N/A	#N/A	NA	NA	NA	#N/A	#N/A	NA	#N/A	NA	#N/A	NA	NA
3108/1/1/SAIF	NP-3108-15-yes-303260-6mnth-184days-R10-P3-B01		yes	yes	3108/1/1/SAIF	CTTGCTGAAGAC	NP	NA	NA	NA	NA	16458.13	23008	17097	2013/04/30	2012/10/28	184	yes	T06	B	autumn	spring	female	caesarean	48	high	-2.444781911	low	no	T01	yes	one	yes	no	yes	no	no	no	middle	secondary_any tertiary	no	no	no	no	no	no	no	HIV_unexposed	0.32
3108/1/1/SAIF	NP-3108-15-yes-303752-7mnth-212days-R10-P3-B02		yes	yes	3108/1/1/SAIF	CTCCTGAAAGTT	NP	NA	NA	NA	NA	2423.27	21559	15163	2013/05/28	2012/10/28	212	yes	T07	C	autumn	spring	female	caesarean	48	high	-2.444781911	low	no	T01	yes	one	yes	no	yes	no	no	no	middle	secondary_any tertiary	no	no	no	no	no	no	no	HIV_unexposed	0.32
3108/1/1/SAIF	NP-3108-15-yes-304252-8mnth-240days-R10-P3-B03		yes	yes	3108/1/1/SAIF	CCTTGGCTATCC	NP	NA	NA	NA	NA	7692.47	33550	24047	2013/06/25	2012/10/28	240	yes	T08	C	winter	spring	female	caesarean	48	high	-2.444781911	low	no	T01	yes	one	yes	no	yes	no	no	no	middle	secondary_any tertiary	no	no	no	no	no	no	no	HIV_unexposed	0.32
3108/1/1/SAIF	NP-3108-15-yes-304779-9mnth-268days-R10-P3-B04		yes	yes	3108/1/1/SAIF	TAATCGGATTCC	NP	NA	NA	NA	NA	1879.79	31924	22682	2013/07/23	2012/10/28	268	yes	T09	C	winter	spring	female	caesarean	48	high	-2.444781911	low	no	T01	yes	one	yes	no	yes	no	no	no	middle	secondary_any tertiary	no	no	no	no	no	no	no	HIV_unexposed	0.32
3108/1/1/SAIF	NP-3108-15-yes-305606-10mnth-312days-R10-P3-B05		yes	yes	3108/1/1/SAIF	GTCATTCACGAG	NP	NA	NA	NA	NA	4104.09	37744	30605	2013/09/05	2012/10/28	312	yes	T10	C	spring	spring	female	caesarean	48	high	-2.444781911	low	no	T01	yes	one	yes	no	yes	no	no	no	middle	secondary_any tertiary	no	no	no	no	no	no	no	HIV_unexposed	0.32
3185/1/1/JDIF	NP-3185-14-yes-304222-12mnth-368days-R10-P3-B07		yes	yes	3185/1/1/JDIF	TTAGGTGCAGCT	NP	NA	NA	NA	NA	44458.08	34576	23444	2013/06/24	2012/06/21	368	yes	T12	C	winter	winter	female	vaginal	33	low	-1.066588956	low	no	none	yes	none	yes	no	no	no	no	no	low	primary_some secondary	no	no	no	no	no	no	no	HIV_unexposed	-0.23
3299/1/1/AVIF	NP-3299-15-yes-305016-7mnth-210days-R10-P3-B08		no	no	3299/1/1/AVIF	AAGTGGACTCTC	NP	NA	NA	NA	NA	160046.15	33863	23535	2013/08/05	2013/01/07	210	no	NA	NA	NA	#N/A	NA	NA	NA	NA	#N/A	#N/A	NA	NA	#N/A	#N/A	NA	NA	NA	NA	#N/A	#N/A	NA	NA	NA	#N/A	#N/A	NA	#N/A	NA	#N/A	NA	NA
3266/1/1/LMIF	NP-3266-13-yes-303030-6mnth-185days-R10-P3-B09		no	no	3266/1/1/LMIF	GATAGAAAGCCA	NP	NA	NA	NA	NA	7766.04	34177	26695	2013/04/19	2012/10/16	185	no	NA	NA	NA	#N/A	NA	NA	NA	NA	#N/A	#N/A	NA	NA	#N/A	#N/A	NA	NA	NA	NA	#N/A	#N/A	NA	NA	NA	#N/A	#N/A	NA	#N/A	NA	#N/A	NA	NA
3225/1/1/LHIF	NP-3225-14-yes-303847-7mnth-211days-R10-P3-B10		no	no	3225/1/1/LHIF	CACACAGCGTTA	NP	NA	NA	NA	NA	20393.69	30376	22517	2013/06/05	2012/11/06	211	no	NA	NA	NA	#N/A	NA	NA	NA	NA	#N/A	#N/A	NA	NA	#N/A	#N/A	NA	NA	NA	NA	#N/A	#N/A	NA	NA	NA	#N/A	#N/A	NA	#N/A	NA	#N/A	NA	NA
3132/1/1/LBIF	NP-3132-15-yes-304117-8mnth-248days-R10-P3-B12		no	no	3132/1/1/LBIF	TACGGTATGTCT	NP	NA	NA	NA	NA	684.21	29682	18309	2013/06/18	2012/10/13	248	no	NA	NA	NA	#N/A	NA	NA	NA	NA	#N/A	#N/A	NA	NA	#N/A	#N/A	NA	NA	NA	NA	#N/A	#N/A	NA	NA	NA	#N/A	#N/A	NA	#N/A	NA	#N/A	NA	NA
3108/1/1/SAIF	NP-3108-15-yes-307377-11mnth-340days-R10-P3-C01		yes	yes	3108/1/1/SAIF	GGAGGTTATCCG	NP	NA	NA	NA	NA	4682.96	25049	20819	2013/10/03	2012/10/28	340	yes	T11	C	spring	spring	female	caesarean	48	high	-2.444781911	low	no	T01	yes	one	yes	no	yes	no	no	no	middle	secondary_any tertiary	no	no	no	no	no	no	no	HIV_unexposed	0.32
3108/1/1/SAIF	NP-3108-15-yes-510713-12mnth-352days-R10-P3-C02		yes	yes	3108/1/1/SAIF	TTATCACGTGCA	NP	NA	NA	NA	NA	5404.32	21930	16181	2013/10/15	2012/10/28	352	yes	T12	C	spring	spring	female	caesarean	48	high	-2.444781911	low	no	T01	yes	one	yes	no	yes	no	no	no	middle	secondary_any tertiary	no	no	no	no	no	no	no	HIV_unexposed	0.32
3108/1/1/SAIF	NP-3108-15-yes-311478-18mnth-548days-R10-P3-C03		yes	no	3108/1/1/SAIF	CGTAACCAACCA	NP	NA	NA	NA	NA	71924.91	21068	14822	2014/04/29	2012/10/28	548	yes	T13	D	autumn	spring	female	caesarean	48	high	-2.444781911	low	no	T01	yes	one	yes	no	yes	no	no	no	middle	secondary_any tertiary	no	no	no	no	no	no	no	HIV_unexposed	0.32
3108/1/1/SAIF	NP-3108-15-yes-519485-24mnth-737days-R10-P3-C04		yes	no	3108/1/1/SAIF	AACCATCGGGTG	NP	NA	NA	NA	NA	338.85	17420	12265	2014/11/04	2012/10/28	737	yes	T14	D	spring	spring	female	caesarean	48	high	-2.444781911	low	no	T01	yes	one	yes	no	yes	no	no	no	middle	secondary_any tertiary	no	no	no	no	no	no	no	HIV_unexposed	0.32
3108/1/1/SAIF	NP-3108-15-yes-317153-30mnth-941days-R10-P3-C05		yes	no	3108/1/1/SAIF	TAGAACTCACCT	NP	NA	NA	NA	NA	16090.18	33030	26446	2015/05/27	2012/10/28	941	yes	T15	D	autumn	spring	female	caesarean	48	high	-2.444781911	low	no	T01	yes	one	yes	no	yes	no	no	no	middle	secondary_any tertiary	no	no	no	no	no	no	no	HIV_unexposed	0.32
3185/1/1/JDIF	NP-3185-14-yes-310448-18mnth-608days-R10-P3-C07		yes	no	3185/1/1/JDIF	CATCGGTCAAGG	NP	NA	NA	NA	NA	1010.42	22636	15383	2014/02/19	2012/06/21	608	yes	T13	D	summer	winter	female	vaginal	33	low	-1.066588956	low	no	none	yes	none	yes	no	no	no	no	no	low	primary_some secondary	no	no	no	no	no	no	no	HIV_unexposed	-0.23
3299/1/1/AVIF	NP-3299-15-yes-307048-8mnth-248days-R10-P3-C08		no	no	3299/1/1/AVIF	TACGTCCCGTTC	NP	NA	NA	NA	NA	39830.25	28665	21830	2013/09/12	2013/01/07	248	no	NA	NA	NA	#N/A	NA	NA	NA	NA	#N/A	#N/A	NA	NA	#N/A	#N/A	NA	NA	NA	NA	#N/A	#N/A	NA	NA	NA	#N/A	#N/A	NA	#N/A	NA	#N/A	NA	NA
3266/1/1/LMIF	NP-3266-13-yes-303561-7mnth-213days-R10-P3-C09		no	no	3266/1/1/LMIF	TGTTTGAGCTGT	NP	NA	NA	NA	NA	6282.97	31437	21949	2013/05/17	2012/10/16	213	no	NA	NA	NA	#N/A	NA	NA	NA	NA	#N/A	#N/A	NA	NA	#N/A	#N/A	NA	NA	NA	NA	#N/A	#N/A	NA	NA	NA	#N/A	#N/A	NA	#N/A	NA	#N/A	NA	NA
3225/1/1/LHIF	NP-3225-14-yes-304391-8mnth-239days-R10-P3-C10		no	no	3225/1/1/LHIF	TCGAGTTTGGTT	NP	NA	NA	NA	NA	10336.14	36246	27253	2013/07/03	2012/11/06	239	no	NA	NA	NA	#N/A	NA	NA	NA	NA	#N/A	#N/A	NA	NA	#N/A	#N/A	NA	NA	NA	NA	#N/A	#N/A	NA	NA	NA	#N/A	#N/A	NA	#N/A	NA	#N/A	NA	NA
3726/1/1/RDIF	NP-3726-15-no-319635-9mnth-272days-R10-P3-C11		no	no	3726/1/1/RDIF	CATCCAAATGCG	NP	NA	NA	NA	NA	14609.67	33878	20076	2015/10/08	2015/01/09	272	no	NA	NA	NA	#N/A	NA	NA	NA	NA	#N/A	#N/A	NA	NA	#N/A	#N/A	NA	NA	NA	NA	#N/A	#N/A	NA	NA	NA	#N/A	#N/A	NA	#N/A	NA	#N/A	NA	NA
3132/1/1/LBIF	NP-3132-15-yes-304621-9mnth-275days-R10-P3-C12		no	no	3132/1/1/LBIF	CGCATGAGGATC	NP	NA	NA	NA	NA	40.95	16568	11064	2013/07/15	2012/10/13	275	no	NA	NA	NA	#N/A	NA	NA	NA	NA	#N/A	#N/A	NA	NA	#N/A	#N/A	NA	NA	NA	NA	#N/A	#N/A	NA	NA	NA	#N/A	#N/A	NA	#N/A	NA	#N/A	NA	NA
3167/1/1/OMIF	NP-3167-15-yes-500569-0mnth-0days-R10-P3-D01		no	no	3167/1/1/OMIF	TAAAGTCACCCT	NP	NA	NA	NA	NA	24.03	4682	2053	2012/08/08	2012/08/08	0	no	NA	NA	NA	winter	NA	NA	NA	NA	#N/A	#N/A	NA	NA	yes	four_to_six	NA	NA	NA	NA	no	no	NA	NA	NA	no	yes	NA	no	NA	no	NA	NA
3167/1/1/OMIF	NP-3167-15-yes-300322-1mnth-28days-R10-P3-D02		yes	yes	3167/1/1/OMIF	TGGACACCGAAC	NP	NA	NA	NA	NA	614.32	20144	13824	2012/09/05	2012/08/08	28	yes	T01	A	spring	winter	female	vaginal	40	middle	-3.30439496	low	yes	T03	yes	four_to_six	no	no	no	no	no	no	high	secondary_any tertiary	no	no	yes	no	no	no	no	HIV_unexposed	-3.19
3167/1/1/OMIF	NP-3167-15-yes-300688-2mnth-56days-R10-P3-D03		yes	yes	3167/1/1/OMIF	CATTTGGACGAC	NP	NA	NA	NA	NA	7284.91	24118	17556	2012/10/03	2012/08/08	56	yes	T02	A	spring	winter	female	vaginal	40	middle	-3.30439496	low	yes	T03	yes	four_to_six	no	no	no	no	no	no	high	secondary_any tertiary	no	no	yes	no	no	no	no	HIV_unexposed	-3.19
3167/1/1/OMIF	NP-3167-15-yes-300875-3mnth-97days-R10-P3-D04		yes	yes	3167/1/1/OMIF	TACCTCTCAGAA	NP	NA	NA	NA	NA	3669.5	39310	30884	2012/11/13	2012/08/08	97	yes	T03	A	spring	winter	female	vaginal	40	middle	-3.30439496	low	yes	T03	yes	four_to_six	no	no	no	no	no	no	high	secondary_any tertiary	no	no	yes	no	no	no	no	HIV_unexposed	-3.19
3167/1/1/OMIF	NP-3167-15-yes-301260-4mnth-124days-R10-P3-D05		yes	yes	3167/1/1/OMIF	AGATAGGACAGG	NP	NA	NA	NA	NA	8072.19	35247	25616	2012/12/10	2012/08/08	124	yes	T04	B	summer	winter	female	vaginal	40	middle	-3.30439496	low	yes	T06	yes	four_to_six	no	no	no	no	no	no	high	secondary_any tertiary	no	no	yes	no	no	no	no	HIV_unexposed	-3.19
3185/1/1/JDIF	NP-3185-14-yes-515809-24mnth-740days-R10-P3-D07		yes	no	3185/1/1/JDIF	TGAGGATGATAG	NP	NA	NA	NA	NA	5808.53	41740	27971	2014/07/01	2012/06/21	740	yes	T14	D	winter	winter	female	vaginal	33	low	-1.066588956	low	no	none	yes	none	yes	no	no	no	no	no	low	primary_some secondary	no	no	no	no	no	no	no	HIV_unexposed	-0.23
3299/1/1/AVIF	NP-3299-15-yes-307392-9mnth-273days-R10-P3-D08		no	no	3299/1/1/AVIF	AAGCCTACACGT	NP	NA	NA	NA	NA	13333.12	39298	28002	2013/10/07	2013/01/07	273	no	NA	NA	NA	#N/A	NA	NA	NA	NA	#N/A	#N/A	NA	NA	#N/A	#N/A	NA	NA	NA	NA	#N/A	#N/A	NA	NA	NA	#N/A	#N/A	NA	#N/A	NA	#N/A	NA	NA
3266/1/1/LMIF	NP-3266-13-yes-304049-8mnth-241days-R10-P3-D09		no	no	3266/1/1/LMIF	ATGGATACGCTC	NP	NA	NA	NA	NA	1047.56	31825	25962	2013/06/14	2012/10/16	241	no	NA	NA	NA	#N/A	NA	NA	NA	NA	#N/A	#N/A	NA	NA	#N/A	#N/A	NA	NA	NA	NA	#N/A	#N/A	NA	NA	NA	#N/A	#N/A	NA	#N/A	NA	#N/A	NA	NA
3225/1/1/LHIF	NP-3225-14-yes-305064-9mnth-273days-R10-P3-D10		no	no	3225/1/1/LHIF	TTACGAGACGGC	NP	NA	NA	NA	NA	12738.41	21359	16212	2013/08/06	2012/11/06	273	no	NA	NA	NA	#N/A	NA	NA	NA	NA	#N/A	#N/A	NA	NA	#N/A	#N/A	NA	NA	NA	NA	#N/A	#N/A	NA	NA	NA	#N/A	#N/A	NA	#N/A	NA	#N/A	NA	NA
3726/1/1/RDIF	NP-3726-15-no-318788-10mnth-305days-R10-P3-D11		no	no	3726/1/1/RDIF	CGCACATGTTAT	NP	NA	NA	NA	NA	59588.54	29886	21618	2015/11/10	2015/01/09	305	no	NA	NA	NA	#N/A	NA	NA	NA	NA	#N/A	#N/A	NA	NA	#N/A	#N/A	NA	NA	NA	NA	#N/A	#N/A	NA	NA	NA	#N/A	#N/A	NA	#N/A	NA	#N/A	NA	NA
3132/1/1/LBIF	NP-3132-15-yes-305202-10mnth-305days-R10-P3-D12		no	no	3132/1/1/LBIF	AGGGACGATAAT	NP	NA	NA	NA	NA	5.83	8441	4999	2013/08/14	2012/10/13	305	no	NA	NA	NA	#N/A	NA	NA	NA	NA	#N/A	#N/A	NA	NA	#N/A	#N/A	NA	NA	NA	NA	#N/A	#N/A	NA	NA	NA	#N/A	#N/A	NA	#N/A	NA	#N/A	NA	NA
[truncated: 574 more rows]
[truncated: 3 more columns]
