# Supplementary material for: Succession and determinants of the early life nasopharyngeal microbiota in a South African birth cohort
Source: Microbiome. 2023 Jun 5;11:127. doi: 10.1186/s40168-023-01563-5 (PMC10240772; doi:10.1186/s40168-023-01563-5)
Supplement: Supplementary file 2 — Additional file 1: Section A. Extended methods (Figure S1). Section B. Extended results - sequencing controls and sample selection (Figures S2-S7). Section C. Extended results - Figures S8-S19. Section D. Extended references. Table S1. RDP classifier implementation for DADA2 and SILVA version: ASV table. Table S2. RDP classifier implementation for DADA2 and SILVA version: taxonomic classification. Table S3. Metadata file: NP specimens. Table S4. Metadata file: Participants. Table S5. Differential abundance testing. [file 40168_2023_1563_MOESM1_ESM.zip › Supplementary_table_4.csv]

long_PID	DOB	birth_month	day_of_year	delivery	edu	excl_bf_age	excl_bf_maxtimepoint	bf.excl.1m	bf.excl.mnths	gestation	gestation2	HAZ12	HAZ12_2	HIV	income	income2	mom.smoke	pets	sex	siblings	siblings2	WAZ0	WAZ0_2	WAZ12	WAZ12_2	season0	birth_season	birth_season2	daycare12	daycare.first.T02T04	daycare.first.T07T12	antibiotics6	antibiotics12	antibiotics.upto100post.T01T06	antibiotics.upto100post.T07T12	hosp12	hosp.upto100post.T07T12	TB.INH12	INH.upto100post.T07T12
1100/1/1/NMIF	2012/08/05	August	217	vaginal	primary_some secondary	44	T01	yes	one	40	middle	0	middle	HIV_unexposed	R1,000-R5,000 per month	middle	no	no	male	1	yes	-0.242624841	middle	0	middle	winter	winter	winter	no	no	no	yes	yes	yes	no	no	no	no	no
1101/1/1/BSIF	2012/08/25	August	237	vaginal	primary_some secondary	NA	none	no	none	39	middle	-0.14	middle	HIV_exposed_uninfected	R1,000-R5,000 per month	middle	yes	no	female	2	yes	-1.578034697	low	-0.25	middle	winter	winter	winter	no	no	no	yes	yes	yes	no	yes	yes	no	no
1133/1/1/ZMIF	2012/08/11	August	223	vaginal	primary_some secondary	185	T03	yes	four_to_six	39	middle	-0.26	middle	HIV_unexposed	R1,000-R5,000 per month	middle	no	no	female	1	yes	0.534566413	middle	0.94	middle	winter	winter	winter	no	no	no	no	no	no	no	yes	yes	no	no
1143/1/1/SNIF	2012/07/22	July	203	vaginal	secondary_any tertiary	56	T02	yes	two_three	37	middle	1.2	high	HIV_unexposed	R1,000-R5,000 per month	middle	no	no	male	0	no	0.261311439	middle	1.05	high	winter	winter	winter	no	no	no	yes	yes	yes	no	no	no	no	no
1144/1/1/ZBIF	2012/07/14	July	195	caesarean	primary_some secondary	153	T03	yes	four_to_six	42	high	-0.28	middle	HIV_unexposed	R1,000-R5,000 per month	middle	no	no	female	2	yes	-2.362427594	low	-0.17	middle	winter	winter	winter	no	no	no	no	no	no	no	no	no	no	no
1147/1/1/SFIF	2012/09/20	September	263	vaginal	primary_some secondary	42	T01	yes	one	39	middle	0	middle	HIV_exposed_uninfected	more than R5,000 per month	high	no	no	female	1	yes	-0.056509431	middle	0	middle	spring	spring	spring	no	no	no	no	no	no	no	no	no	no	no
1158/1/1/TSIF	2012/09/10	September	253	vaginal	primary_some secondary	84	T02	yes	two_three	39	middle	0.74	middle	HIV_unexposed	more than R5,000 per month	high	no	no	female	1	yes	-0.200678615	middle	2.62	high	spring	spring	spring	no	no	no	no	no	no	no	no	no	no	no
1173/1/1/SFIF	2012/09/13	September	256	caesarean	primary_some secondary	7	none	no	none	39	middle	-0.45	middle	HIV_unexposed	R1,000-R5,000 per month	middle	no	no	female	0	no	-0.432443163	middle	1.03	high	spring	spring	spring	no	no	no	no	no	no	no	no	no	no	no
1193/1/1/AMIF	2012/09/03	September	246	vaginal	primary_some secondary	28	T01	no	one	39	middle	-0.15	middle	HIV_unexposed	R1,000-R5,000 per month	middle	no	no	male	0	no	-0.072090179	middle	-0.25	middle	spring	spring	spring	no	no	no	yes	yes	yes	no	no	no	no	no
1194/1/1/LSIF	2012/08/31	August	243	vaginal	secondary_any tertiary	97	T01	yes	one	39	middle	-1.25	low	HIV_unexposed	Less than R1,000 per month	low	no	no	male	0	no	-2.02677136	low	-0.9	middle	winter	winter	winter	no	no	no	no	no	no	no	no	no	no	no
1209/1/1/ZNIF	2012/10/08	October	281	caesarean	primary_some secondary	44	T01	yes	one	38	middle	-2.23	low	HIV_unexposed	Less than R1,000 per month	low	no	no	female	0	no	-0.378156186	middle	-1.62	low	spring	spring	spring	yes	no	yes	no	no	no	no	no	no	no	no
1221/1/1/LSIF	2012/09/26	September	269	vaginal	primary_some secondary	NA	none	no	none	39	middle	0	middle	HIV_exposed_uninfected	R1,000-R5,000 per month	middle	no	no	female	2	yes	0.361583121	middle	0.1	middle	spring	spring	spring	no	no	no	no	no	no	no	no	no	no	no
1231/1/1/NMIF	2012/10/11	October	284	vaginal	secondary_any tertiary	50	T01	yes	one	42	high	0	middle	HIV_unexposed	R1,000-R5,000 per month	middle	no	no	male	2	yes	-0.431054269	middle	0	middle	spring	spring	spring	no	no	no	no	no	no	no	no	no	no	no
1235/1/1/NKIF	2012/10/11	October	284	vaginal	primary_some secondary	NA	none	no	none	34	low	-0.18	middle	HIV_exposed_uninfected	R1,000-R5,000 per month	middle	no	no	male	2	yes	1.697137232	high	0.79	middle	spring	spring	spring	yes	yes	no	no	no	no	no	yes	yes	no	no
1238/1/1/FNIF	2012/12/05	December	339	vaginal	primary_some secondary	55	T01	yes	one	39	middle	-0.42	middle	HIV_exposed_uninfected	Less than R1,000 per month	low	no	no	female	0	no	-0.826426909	middle	-0.72	middle	summer	summer	summer	no	no	no	no	no	no	no	no	no	no	no
1241/1/1/NSIF	2012/12/10	December	344	caesarean	secondary_any tertiary	31	T01	yes	one	38	middle	-0.78	middle	HIV_exposed_uninfected	more than R5,000 per month	high	no	no	female	0	no	-0.036259529	middle	0.69	middle	summer	summer	summer	yes	yes	no	no	no	no	no	no	no	no	no
1246/1/1/NMIF	2012/12/12	December	346	vaginal	secondary_any tertiary	183	T03	yes	four_to_six	40	middle	0.35	middle	HIV_unexposed	Less than R1,000 per month	low	no	no	female	1	yes	0.358150998	middle	1.24	high	summer	summer	summer	no	no	no	no	no	no	no	no	no	no	no
1265/1/1/MTIF	2012/11/29	November	333	vaginal	primary_some secondary	NA	none	no	none	39	middle	0.75	middle	HIV_exposed_uninfected	R1,000-R5,000 per month	middle	no	no	female	2	yes	-0.692973653	middle	-0.98	middle	spring	spring	spring	yes	no	yes	no	yes	no	yes	no	no	no	no
1266/1/1/NSIF	2012/11/16	November	320	vaginal	primary_some secondary	183	T03	yes	four_to_six	38	middle	-1.73	low	HIV_unexposed	R1,000-R5,000 per month	middle	no	no	male	1	yes	-0.328884576	middle	-1.27	low	spring	spring	spring	no	no	no	no	no	no	no	no	no	no	no
1268/1/1/SMIF	2012/12/30	December	364	vaginal	primary_some secondary	183	T03	yes	four_to_six	39	middle	2.77	high	HIV_unexposed	Less than R1,000 per month	low	no	yes	female	2	yes	0.244248708	middle	3.18	high	summer	summer	summer	no	no	no	no	no	no	no	no	no	no	no
1269/1/1/VMIF	2013/01/03	January	2	caesarean	primary_some secondary	97	T03	yes	two_three	38	middle	-1.85	low	HIV_unexposed	Less than R1,000 per month	low	no	no	male	0	no	-0.106472507	middle	0.26	middle	summer	summer	summer	no	no	no	no	no	no	no	no	no	no	no
1276/1/1/NTIF	2013/01/29	January	28	vaginal	secondary_any tertiary	28	T01	no	one	41	high	0	middle	HIV_unexposed	Less than R1,000 per month	low	no	no	male	0	no	-1.63702789	low	0	middle	summer	summer	summer	no	no	no	no	no	no	no	no	no	no	no
1278/1/1/NFIF	2013/01/29	January	28	vaginal	primary_some secondary	NA	none	no	none	39	middle	-0.52	middle	HIV_exposed_uninfected	Less than R1,000 per month	low	yes	no	male	1	yes	-0.644685285	middle	-0.42	middle	summer	summer	summer	no	no	no	no	yes	no	yes	no	no	yes	yes
1293/1/1/AMIF	2012/12/20	December	354	vaginal	primary_some secondary	35	T01	yes	one	36	low	0	middle	HIV_unexposed	Less than R1,000 per month	low	yes	yes	male	3	yes	0.811395735	middle	0	middle	summer	summer	summer	no	no	no	no	no	no	no	no	no	no	no
1295/1/1/NMIF	2012/12/08	December	342	vaginal	primary_some secondary	21	none	no	none	38	middle	0	middle	HIV_unexposed	Less than R1,000 per month	low	no	yes	male	2	yes	0.30912034	middle	0	middle	summer	summer	summer	no	no	no	no	no	no	no	no	no	no	no
1299/1/1/NBIF	2013/01/08	January	7	vaginal	primary_some secondary	28	T01	no	one	41	high	0.62	middle	HIV_unexposed	Less than R1,000 per month	low	no	no	female	3	yes	1.152073172	high	0.21	middle	summer	summer	summer	no	no	no	no	no	no	no	no	no	yes	yes
1300/1/1/XMIF	2012/12/16	December	350	vaginal	primary_some secondary	NA	none	no	none	36	low	1.89	high	HIV_exposed_uninfected	Less than R1,000 per month	low	no	yes	female	1	yes	1.056691294	high	1.89	high	summer	summer	summer	yes	no	yes	no	yes	no	yes	no	no	no	no
1304/1/1/NWIF	2012/12/19	December	353	caesarean	primary_some secondary	183	T03	yes	four_to_six	37	middle	-0.83	middle	HIV_unexposed	Less than R1,000 per month	low	no	no	male	1	yes	0.437306218	middle	0.24	middle	summer	summer	summer	no	no	no	no	no	no	no	no	no	no	no
1305/1/1/RKIF	2013/02/15	February	45	vaginal	primary_some secondary	42	T01	yes	one	41	high	-2.25	low	HIV_unexposed	Less than R1,000 per month	low	no	no	male	1	yes	-1.819633129	low	-0.9	middle	summer	summer	summer	yes	no	yes	no	no	no	no	no	no	no	no
1307/1/1/LZIF	2013/01/20	January	19	vaginal	primary_some secondary	NA	none	no	none	39	middle	-0.3	middle	HIV_exposed_uninfected	Less than R1,000 per month	low	no	no	female	2	yes	-0.284204125	middle	-0.17	middle	summer	summer	summer	yes	no	yes	no	no	no	no	no	no	no	no
1309/1/1/TMIF	2013/02/05	February	35	vaginal	primary_some secondary	49	T01	yes	one	40	middle	-2.15	low	HIV_unexposed	Less than R1,000 per month	low	no	no	female	3	yes	-1.013288458	low	-0.03	middle	summer	summer	summer	yes	no	yes	no	no	no	no	no	no	no	no
1316/1/1/NNIF	2013/01/22	January	21	vaginal	secondary_any tertiary	84	T02	yes	two_three	38	middle	-0.45	middle	HIV_unexposed	Less than R1,000 per month	low	no	no	female	0	no	0.352817101	middle	0.67	middle	summer	summer	summer	no	no	no	no	no	no	no	no	no	no	no
1317/1/1/NMIF	2013/01/13	January	12	caesarean	primary_some secondary	84	T03	yes	two_three	37	middle	2.64	high	HIV_unexposed	more than R5,000 per month	high	no	no	male	2	yes	0.502974293	middle	1.58	high	summer	summer	summer	no	no	no	no	no	no	no	yes	no	no	no
1319/1/1/LSIF	2013/01/11	January	10	vaginal	secondary_any tertiary	NA	none	no	none	39	middle	1.26	high	HIV_exposed_uninfected	R1,000-R5,000 per month	middle	no	no	female	2	yes	-0.411101808	middle	0.21	middle	summer	summer	summer	yes	no	yes	no	no	no	no	no	no	no	no
1324/1/1/LSIF	2013/03/03	March	61	vaginal	secondary_any tertiary	42	T01	yes	one	39	middle	-0.6	middle	HIV_unexposed	Less than R1,000 per month	low	no	no	female	1	yes	-1.007849299	low	0.02	middle	autumn	autumn	summer	no	no	no	no	no	no	no	no	no	no	no
1325/1/1/ANIF	2013/01/07	January	6	vaginal	primary_some secondary	183	T03	yes	four_to_six	33	low	-2.35	low	HIV_exposed_uninfected	Less than R1,000 per month	low	no	no	female	0	no	-0.603707219	middle	-1.58	low	summer	summer	summer	no	no	no	no	no	no	no	no	no	no	no
1333/1/1/ZSIF	2013/02/05	February	35	vaginal	primary_some secondary	214	T03	yes	four_to_six	40	middle	-0.97	middle	HIV_exposed_uninfected	R1,000-R5,000 per month	middle	no	no	female	2	yes	-1.884876993	low	0.65	middle	summer	summer	summer	no	no	no	no	no	no	no	no	no	no	no
1343/1/1/XSIF	2013/01/20	January	19	vaginal	primary_some secondary	100	T03	yes	two_three	32	low	-0.69	middle	HIV_unexposed	Less than R1,000 per month	low	no	no	female	3	yes	2.473093246	high	-0.17	middle	summer	summer	summer	no	no	no	no	no	no	no	no	no	no	no
1364/1/1/CBIF	2013/03/29	March	87	vaginal	primary_some secondary	14	none	no	none	41	high	-0.52	middle	HIV_unexposed	Less than R1,000 per month	low	no	yes	female	1	yes	-1.479167426	low	-1.69	low	autumn	autumn	summer	no	no	no	no	no	no	no	no	no	no	no
1366/1/1/NTIF	2013/04/02	April	91	caesarean	secondary_any tertiary	NA	none	NA	none	36	low	-0.53	middle	HIV_unexposed	R1,000-R5,000 per month	middle	no	no	female	1	yes	0.771500703	middle	-0.67	middle	autumn	autumn	autumn	no	no	no	no	no	no	no	no	no	no	no
1395/1/1/NNIF	2013/03/31	March	89	vaginal	secondary_any tertiary	21	none	no	none	40	middle	0.6	middle	HIV_unexposed	Less than R1,000 per month	low	no	yes	female	0	no	0	middle	-0.49	middle	autumn	autumn	summer	no	no	no	no	no	no	no	no	no	no	no
1398/1/1/BMIF	2013/06/04	June	154	vaginal	primary_some secondary	122	T03	yes	four_to_six	40	middle	-1.81	low	HIV_exposed_uninfected	R1,000-R5,000 per month	middle	no	no	male	2	yes	-1.231952362	low	-1.66	low	winter	winter	winter	no	no	no	no	no	no	no	no	no	yes	yes
1426/1/1/PTIF	2013/06/26	June	176	vaginal	primary_some secondary	14	none	no	none	38	middle	0.65	middle	HIV_unexposed	more than R5,000 per month	high	no	no	female	3	yes	-0.734427527	middle	0.32	middle	winter	winter	winter	no	no	no	no	yes	no	yes	no	no	yes	yes
1436/1/1/OMIF	2013/05/16	May	135	vaginal	secondary_any tertiary	NA	none	no	none	39	middle	1.53	high	HIV_unexposed	Less than R1,000 per month	low	no	no	female	0	no	-0.076952024	middle	-0.15	middle	autumn	autumn	autumn	no	no	no	no	yes	no	yes	no	no	no	no
1445/1/1/AJIF	2013/05/28	May	147	vaginal	secondary_any tertiary	84	T02	yes	two_three	38	middle	0.67	middle	HIV_unexposed	Less than R1,000 per month	low	no	no	male	0	no	-0.195122844	middle	0.62	middle	autumn	autumn	autumn	no	no	no	no	no	no	no	no	no	yes	yes
1454/1/1/TNIF	2013/06/26	June	176	vaginal	secondary_any tertiary	56	T02	yes	two_three	40	middle	-1.46	low	HIV_unexposed	Less than R1,000 per month	low	no	no	male	1	yes	-0.983838974	middle	-0.01	middle	winter	winter	winter	no	no	no	no	yes	no	yes	yes	yes	no	no
1463/1/1/PTIF	2013/06/19	June	169	caesarean	primary_some secondary	56	T01	yes	one	40	middle	-1.26	low	HIV_unexposed	R1,000-R5,000 per month	middle	no	no	female	0	no	-1.401870265	low	-0.96	middle	winter	winter	winter	yes	yes	no	no	no	no	no	no	no	no	no
1470/1/1/KMIF	2013/07/19	July	199	vaginal	secondary_any tertiary	NA	none	no	none	40	middle	-0.85	middle	HIV_exposed_uninfected	Less than R1,000 per month	low	no	yes	female	0	no	-1.591534539	low	-0.69	middle	winter	winter	winter	no	no	no	no	no	no	no	no	no	yes	yes
1476/1/1/NMIF	2013/08/06	August	217	vaginal	primary_some secondary	NA	none	no	none	41	high	-1.38	low	HIV_exposed_uninfected	more than R5,000 per month	high	no	no	male	2	yes	-1.501758213	low	-0.25	middle	winter	winter	winter	no	no	no	no	no	no	no	no	no	no	no
1511/1/1/BQIF	2013/09/06	September	248	vaginal	primary_some secondary	28	T01	no	one	39	middle	0.48	middle	HIV_unexposed	Less than R1,000 per month	low	no	yes	female	1	yes	0.796795544	middle	1.01	high	spring	spring	spring	yes	no	yes	no	yes	no	yes	no	no	no	no
1513/1/1/MNIF	2013/09/02	September	244	vaginal	primary_some secondary	92	T03	yes	two_three	38	middle	-1.06	low	HIV_exposed_uninfected	R1,000-R5,000 per month	middle	no	no	male	2	yes	0.524367976	middle	-0.45	middle	spring	spring	spring	no	no	no	yes	yes	yes	yes	no	no	no	no
1585/1/1/NVIF	2013/11/28	November	331	vaginal	primary_some secondary	35	T01	yes	one	40	middle	0	middle	HIV_unexposed	R1,000-R5,000 per month	middle	no	no	male	1	yes	-0.157795098	middle	0	middle	spring	spring	spring	yes	no	yes	yes	yes	yes	yes	yes	yes	no	no
1592/1/1/VNIF	2013/10/27	October	299	vaginal	primary_some secondary	0	none	no	none	36	low	0	middle	HIV_exposed_uninfected	Less than R1,000 per month	low	no	no	male	0	no	0.722697483	middle	0	middle	spring	spring	spring	yes	no	yes	no	no	no	no	no	no	no	no
1596/1/1/SGIF	2013/12/29	December	362	vaginal	primary_some secondary	112	T03	yes	two_three	39	middle	-1	middle	HIV_unexposed	Less than R1,000 per month	low	no	no	male	1	yes	-0.399998705	middle	-0.55	middle	summer	summer	summer	no	no	no	no	yes	no	yes	yes	no	no	no
1597/1/1/UMIF	2014/01/06	January	5	vaginal	primary_some secondary	21	none	no	none	39	middle	0	middle	HIV_unexposed	R1,000-R5,000 per month	middle	no	no	female	2	yes	1.193195414	high	0	middle	summer	summer	summer	no	no	no	no	no	no	no	no	no	no	no
1605/1/1/FMIF	2014/01/14	January	13	vaginal	secondary_any tertiary	70	T02	yes	two_three	37	middle	-2.59	low	HIV_unexposed	Less than R1,000 per month	low	no	no	female	1	yes	0.531488752	middle	0.75	middle	summer	summer	summer	no	no	no	no	yes	no	yes	no	no	no	no
1606/1/1/BNIF	2014/01/14	January	13	vaginal	secondary_any tertiary	0	none	no	none	37	middle	0	middle	HIV_unexposed	more than R5,000 per month	high	no	no	female	1	yes	-0.185882599	middle	0	middle	summer	summer	summer	no	no	no	no	no	no	no	no	no	no	no
1611/1/1/XJIF	2014/01/28	January	27	caesarean	primary_some secondary	14	none	no	none	40	middle	0	middle	HIV_unexposed	more than R5,000 per month	high	no	no	female	1	yes	0.451828674	middle	0	middle	summer	summer	summer	no	no	no	yes	yes	yes	yes	no	no	no	no
1614/1/1/KZIF	2014/02/19	February	49	vaginal	primary_some secondary	56	T02	yes	two_three	37	middle	-1.97	low	HIV_unexposed	R1,000-R5,000 per month	middle	no	no	male	0	no	-1.411509749	low	0.23	middle	summer	summer	summer	no	no	no	no	no	no	no	no	no	no	no
1615/1/1/ESIF	2014/01/22	January	21	vaginal	primary_some secondary	48	T01	yes	one	38	middle	0	middle	HIV_unexposed	R1,000-R5,000 per month	middle	yes	no	female	1	yes	-0.443820625	middle	0	middle	summer	summer	summer	no	no	no	yes	yes	yes	yes	no	no	no	no
1633/1/1/KBIF	2014/03/08	March	66	caesarean	primary_some secondary	35	T01	yes	one	41	high	0	middle	HIV_unexposed	R1,000-R5,000 per month	middle	no	no	female	2	yes	1.31600744	high	0	middle	autumn	autumn	summer	no	no	no	no	yes	no	yes	no	no	no	no
1676/1/1/NAIF	2014/06/21	June	171	vaginal	primary_some secondary	56	T01	yes	one	44	high	0.49	middle	HIV_exposed_uninfected	Less than R1,000 per month	low	no	yes	female	0	no	-2.752540373	low	0.51	middle	winter	winter	winter	yes	no	yes	no	no	no	no	yes	yes	no	no
1710/1/1/NPIF	2014/07/12	July	192	caesarean	primary_some secondary	61	T01	yes	one	39	middle	0	middle	HIV_exposed_uninfected	R1,000-R5,000 per month	middle	no	no	female	2	yes	0.224532099	middle	0	middle	winter	winter	winter	yes	yes	no	no	yes	no	yes	no	no	no	no
1720/1/1/ZSIF	2014/08/15	August	226	vaginal	secondary_any tertiary	181	T03	yes	four_to_six	40	middle	-0.83	middle	HIV_unexposed	Less than R1,000 per month	low	no	no	male	0	no	-0.413726272	middle	1.43	high	winter	winter	winter	no	no	no	no	no	no	no	no	no	no	no
1738/1/1/PMIF	2014/07/24	July	204	caesarean	primary_some secondary	98	T03	yes	two_three	41	high	1.46	high	HIV_exposed_uninfected	more than R5,000 per month	high	no	no	female	1	yes	-0.410352	middle	2.48	high	winter	winter	winter	no	no	no	no	no	no	no	no	no	no	no
1739/1/1/MKIF	2014/07/01	July	181	vaginal	secondary_any tertiary	35	T01	yes	one	39	middle	0.01	middle	HIV_unexposed	R1,000-R5,000 per month	middle	no	no	female	1	yes	0.184958807	middle	2.01	high	winter	winter	winter	no	no	no	no	no	no	no	no	no	no	no
1746/1/1/PKIF	2014/09/30	September	272	caesarean	primary_some secondary	153	T03	yes	four_to_six	45	high	0	middle	HIV_unexposed	Less than R1,000 per month	low	no	no	male	2	yes	-1.906059656	low	0	middle	spring	spring	spring	no	no	no	no	no	no	no	no	no	no	no
1753/1/1/VFIF	2014/09/06	September	248	vaginal	primary_some secondary	0	none	no	none	41	high	1.26	high	HIV_exposed_uninfected	Less than R1,000 per month	low	no	no	male	3	yes	0.082730896	middle	1.38	high	spring	spring	spring	no	no	no	no	no	no	no	yes	yes	no	no
1774/1/1/NRIF	2014/10/10	October	282	caesarean	primary_some secondary	56	T02	yes	two_three	37	middle	-0.32	middle	HIV_unexposed	Less than R1,000 per month	low	no	yes	female	1	yes	-0.142091133	middle	-0.11	middle	spring	spring	spring	no	no	no	no	no	no	no	no	no	no	no
1791/1/1/NGIF	2014/10/03	October	275	vaginal	secondary_any tertiary	112	T03	yes	two_three	40	middle	-1.16	low	HIV_exposed_uninfected	R1,000-R5,000 per month	middle	no	no	male	1	yes	-0.961494854	middle	-0.48	middle	spring	spring	spring	no	no	no	no	no	no	no	no	no	no	no
1809/1/1/ZMIF	2014/12/02	December	335	caesarean	secondary_any tertiary	153	T03	yes	four_to_six	39	middle	-0.07	middle	HIV_unexposed	Less than R1,000 per month	low	no	no	female	0	no	0.024761134	middle	0.46	middle	summer	summer	summer	no	no	no	no	no	no	no	no	no	no	no
1811/1/1/BMIF	2014/10/07	October	279	caesarean	secondary_any tertiary	153	T03	yes	four_to_six	38	middle	0.03	middle	HIV_exposed_uninfected	R1,000-R5,000 per month	middle	no	no	female	1	yes	1.045616458	high	1.27	high	spring	spring	spring	no	no	no	yes	yes	yes	yes	yes	yes	no	no
1813/1/1/NMIF	2014/11/18	November	321	caesarean	primary_some secondary	28	T01	no	one	39	middle	-0.65	middle	HIV_unexposed	Less than R1,000 per month	low	no	no	male	2	yes	0.291988595	middle	1.19	high	spring	spring	spring	no	no	no	no	no	no	no	no	no	yes	yes
1826/1/1/BMIF	2014/12/09	December	342	vaginal	secondary_any tertiary	84	T02	yes	two_three	38	middle	-0.6	middle	HIV_unexposed	Less than R1,000 per month	low	no	no	female	1	yes	1.372745434	high	4.15	high	summer	summer	summer	no	no	no	no	no	no	no	no	no	no	no
1951/1/1/GTIF	2015/06/02	June	152	vaginal	secondary_any tertiary	14	none	no	none	40	middle	-1.09	low	HIV_unexposed	R1,000-R5,000 per month	middle	yes	no	male	1	yes	-2.900273463	low	-0.79	middle	winter	winter	winter	no	no	no	no	no	no	no	no	no	no	no
1985/1/1/KJIF	2015/06/08	June	158	vaginal	primary_some secondary	28	T01	no	one	39	middle	-0.47	middle	HIV_exposed_uninfected	R1,000-R5,000 per month	middle	yes	no	male	0	no	-1.759287288	low	-0.04	middle	winter	winter	winter	no	no	no	no	no	no	no	no	no	no	no
1991/1/1/SNIF	2015/05/30	May	149	vaginal	primary_some secondary	31	T01	yes	one	37	middle	-1.12	low	HIV_unexposed	Less than R1,000 per month	low	no	yes	male	0	no	0.437306218	middle	1.15	high	autumn	autumn	autumn	no	no	no	no	no	no	no	no	no	no	no
3108/1/1/SAIF	2012/10/28	October	301	caesarean	secondary_any tertiary	84	T01	yes	one	48	high	-0.97	middle	HIV_unexposed	R1,000-R5,000 per month	middle	yes	no	female	1	yes	-2.444781911	low	0.32	middle	spring	spring	spring	no	no	no	no	no	no	no	no	no	no	no
3110/1/1/AWIF	2012/08/21	August	233	vaginal	secondary_any tertiary	122	T04	yes	four_to_six	39	middle	0	middle	HIV_unexposed	R1,000-R5,000 per month	middle	no	no	female	3	yes	0.997295623	middle	0	middle	winter	winter	winter	no	no	no	no	yes	no	yes	yes	yes	no	no
3167/1/1/OMIF	2012/08/08	August	220	vaginal	secondary_any tertiary	183	T03	yes	four_to_six	40	middle	-3.73	low	HIV_unexposed	more than R5,000 per month	high	no	no	female	0	no	-3.30439496	low	-3.19	low	winter	winter	winter	no	no	no	no	yes	no	yes	no	no	no	no
3172/1/1/HKIF	2012/08/06	August	218	vaginal	primary_some secondary	140	T03	yes	four_to_six	39	middle	-1.04	low	HIV_unexposed	R1,000-R5,000 per month	middle	yes	no	male	0	no	-0.007272619	middle	-0.15	middle	winter	winter	winter	no	no	no	no	yes	no	yes	no	no	no	no
3185/1/1/JDIF	2012/06/21	June	172	vaginal	primary_some secondary	70	none	yes	none	33	low	-2.11	low	HIV_unexposed	Less than R1,000 per month	low	yes	no	female	0	no	-1.066588956	low	-0.23	middle	winter	winter	winter	no	no	no	no	no	no	no	no	no	no	no
3217/1/1/PAIF	2012/08/02	August	214	vaginal	secondary_any tertiary	56	T01	yes	one	36	low	-1.62	low	HIV_unexposed	R1,000-R5,000 per month	middle	no	yes	male	2	yes	-0.61433758	middle	-1.36	low	winter	winter	winter	yes	no	yes	no	yes	no	yes	no	no	no	no
3276/1/1/KJIF	2012/10/16	October	289	vaginal	primary_some secondary	122	T03	yes	two_three	36	low	0.24	middle	HIV_unexposed	R1,000-R5,000 per month	middle	no	no	male	2	yes	-0.475707006	middle	0.71	middle	spring	spring	spring	no	no	no	no	no	no	no	yes	no	no	no
3294/1/1/LSIF	2012/11/18	November	322	vaginal	primary_some secondary	14	none	no	none	35	low	-1.72	low	HIV_unexposed	R1,000-R5,000 per month	middle	no	no	male	4	yes	-1.126244743	low	-0.58	middle	spring	spring	spring	no	no	no	no	yes	no	yes	yes	no	no	no
3307/1/1/MKIF	2012/12/03	December	337	vaginal	primary_some secondary	183	T03	yes	four_to_six	38	middle	-2.41	low	HIV_unexposed	Less than R1,000 per month	low	yes	yes	female	3	yes	-1.130372787	low	-1.51	low	summer	summer	summer	no	no	no	no	no	no	no	no	no	no	no
3322/1/1/MFIF	2013/02/10	February	40	vaginal	primary_some secondary	153	T03	yes	four_to_six	37	middle	-2.55	low	HIV_unexposed	Less than R1,000 per month	low	no	yes	female	1	yes	-1.534826082	low	-1.65	low	summer	summer	summer	no	no	no	no	no	no	no	no	no	yes	yes
3330/1/1/AVIF	2013/02/06	February	36	vaginal	secondary_any tertiary	84	T02	yes	two_three	39	middle	-2.19	low	HIV_unexposed	R1,000-R5,000 per month	middle	no	yes	female	0	no	-1.240516589	low	-1.74	low	summer	summer	summer	no	no	no	yes	yes	yes	yes	yes	yes	no	no
3353/1/1/FJIF	2013/01/29	January	28	caesarean	primary_some secondary	140	T03	yes	four_to_six	35	low	0.14	middle	HIV_unexposed	Less than R1,000 per month	low	no	no	female	2	yes	1.95407835	high	1.34	high	summer	summer	summer	no	no	no	yes	yes	yes	yes	no	no	no	no
3377/1/1/TCIF	2013/04/11	April	100	vaginal	secondary_any tertiary	140	T03	yes	four_to_six	39	middle	-1.35	low	HIV_unexposed	more than R5,000 per month	high	no	no	male	0	no	-0.399998705	middle	-1.69	low	autumn	autumn	autumn	no	no	no	no	no	no	no	no	no	no	no
3392/1/1/NDIF	2013/05/21	May	140	vaginal	primary_some secondary	28	T01	no	one	39	middle	-0.94	middle	HIV_unexposed	Less than R1,000 per month	low	yes	yes	female	1	yes	-1.311651311	low	-0.55	middle	autumn	autumn	autumn	no	no	no	no	yes	no	yes	no	no	no	no
3450/1/1/SGIF	2013/05/08	May	127	vaginal	primary_some secondary	14	none	no	none	39	middle	0.07	middle	HIV_unexposed	Less than R1,000 per month	low	no	no	female	0	no	-1.053848143	low	-1.32	low	autumn	autumn	autumn	no	no	no	no	yes	no	yes	no	no	no	no
3468/1/1/AJIF	2013/05/24	May	143	vaginal	primary_some secondary	14	none	no	none	37	middle	0.51	middle	HIV_unexposed	Less than R1,000 per month	low	yes	yes	female	1	yes	1.045090218	high	1.26	high	autumn	autumn	autumn	no	no	no	yes	yes	yes	yes	yes	yes	yes	yes
3473/1/1/FPIF	2013/07/23	July	203	vaginal	secondary_any tertiary	181	T03	yes	four_to_six	40	middle	-0.02	middle	HIV_unexposed	R1,000-R5,000 per month	middle	no	yes	female	1	yes	-0.793246415	middle	-1.23	low	winter	winter	winter	no	no	no	no	yes	no	yes	no	no	no	no
3510/1/1/AMIF	2013/07/30	July	210	caesarean	primary_some secondary	56	T02	yes	two_three	39	middle	-2.53	low	HIV_unexposed	R1,000-R5,000 per month	middle	no	yes	male	1	yes	-1.472928635	low	-2.86	low	winter	winter	winter	no	no	no	no	no	no	no	no	no	no	no
3567/1/1/DWIF	2013/11/14	November	317	vaginal	primary_some secondary	28	T01	no	one	40	middle	-1.12	low	HIV_unexposed	Less than R1,000 per month	low	no	yes	male	2	yes	-0.285218429	middle	-1.01	low	spring	spring	spring	yes	yes	no	no	no	no	no	no	no	no	no
3621/1/1/NHIF	2014/04/12	April	101	vaginal	secondary_any tertiary	0	none	no	none	40	middle	-0.06	middle	HIV_unexposed	more than R5,000 per month	high	no	no	male	0	no	0.052239931	middle	-0.36	middle	autumn	autumn	autumn	no	no	no	yes	yes	yes	yes	no	no	no	no
3628/1/1/SJIF	2014/04/25	April	114	vaginal	primary_some secondary	70	none	yes	none	40	middle	-3.31	low	HIV_unexposed	R1,000-R5,000 per month	middle	no	no	male	0	no	-2.14905226	low	-1.43	low	autumn	autumn	autumn	no	no	no	no	yes	no	yes	no	no	no	no
3660/1/1/GDIF	2014/07/20	July	200	vaginal	primary_some secondary	21	none	no	none	34	low	-0.78	middle	HIV_unexposed	R1,000-R5,000 per month	middle	yes	yes	female	0	no	0.275284195	middle	-0.69	middle	winter	winter	winter	no	no	no	no	no	no	no	no	no	no	no
3689/1/1/FDIF	2014/08/15	August	226	vaginal	primary_some secondary	21	none	no	none	38	middle	-0.51	middle	HIV_unexposed	more than R5,000 per month	high	no	yes	female	3	yes	-0.141638591	middle	0.32	middle	winter	winter	winter	yes	yes	no	no	no	no	no	no	no	no	no
3690/1/1/LTIF	2014/08/21	August	232	vaginal	primary_some secondary	14	none	no	none	39	middle	-0.14	middle	HIV_unexposed	R1,000-R5,000 per month	middle	no	no	female	2	yes	0.815219299	middle	-0.2	middle	winter	winter	winter	no	no	no	yes	yes	yes	no	no	no	no	no
3703/1/1/EKIF	2014/11/19	November	322	vaginal	primary_some secondary	84	T02	yes	two_three	38	middle	-1.06	low	HIV_exposed_uninfected	Less than R1,000 per month	low	yes	no	male	0	no	0.200612316	middle	0.17	middle	spring	spring	spring	no	no	no	no	no	no	no	no	no	no	no
3711/1/1/CAIF	2014/10/07	October	279	vaginal	primary_some secondary	98	T03	yes	two_three	33	low	-3.35	low	HIV_unexposed	R1,000-R5,000 per month	middle	yes	yes	female	1	yes	-0.756934504	middle	-1.57	low	spring	spring	spring	yes	yes	no	yes	yes	yes	no	no	no	no	no
