# Supplementary material for: Succession and determinants of the early life nasopharyngeal microbiota in a South African birth cohort
Source: Microbiome. 2023 Jun 5;11:127. doi: 10.1186/s40168-023-01563-5 (PMC10240772; doi:10.1186/s40168-023-01563-5)
Supplement: Supplementary file 2 — Additional file 1: Section A. Extended methods (Figure S1). Section B. Extended results - sequencing controls and sample selection (Figures S2-S7). Section C. Extended results - Figures S8-S19. Section D. Extended references. Table S1. RDP classifier implementation for DADA2 and SILVA version: ASV table. Table S2. RDP classifier implementation for DADA2 and SILVA version: taxonomic classification. Table S3. Metadata file: NP specimens. Table S4. Metadata file: Participants. Table S5. Differential abundance testing. [file 40168_2023_1563_MOESM1_ESM.zip › Supplementary_table_5.xlsx]

## Sheet: Table S1. Complete ANCOM2 and M
ASV-level analysis													GENUS-level analysis
		MAASLIN							ANCOM						MAASLIN							ANCOM
feature	metadata	value	coef	stderr	N	N.not.0	pval	qval	ANCOM_W_cutoff_0.6	W	ANCOM_cutoff		feature	metadata	value	coef	stderr	N	N.not.0	pval	qval	ANCOM_W_cutoff_0.6	W	ANCOM_cutoff
BIN 1 (0-3 months) ASV													BIN1 (0-3 months) GENUS
ASV_5_Staphylococcus_nan	collection_season2	spring	-2.02769	0.599258	210	138	0.000885014	0.00983349	TRUE	19	0.9		Staphylococcus	collection_season2	spring	-2.12692	0.610643	210	137	0.000630962	0.00560856	TRUE	18	0.9
ASV_5_Staphylococcus_nan	collection_season2	winter	-1.99495	0.67547	210	138	0.00362359	0.0329417	TRUE	19	0.9		Staphylococcus	collection_season2	winter	-2.11192	0.687029	210	137	0.00250071	0.018187	TRUE	18	0.9
ASV_5_Staphylococcus_nan	collection_season2	autumn	-0.484625	0.638325	210	138	0.448614	0.862719	TRUE	19	0.9		Staphylococcus	collection_season2	autumn	-0.45763	0.656329	210	137	0.486442	0.980968	TRUE	18	0.9
ASV_14_Corynebacterium_nan	HAZ at 12 months	low	-1.58418	0.533782	210	32	0.00335934	0.0419917	FALSE	0
													Prevotella	HIV	_unexposed	-0.855124	0.295369	210	41	0.00511418	0.0395578	FALSE	4
													Klebsiella	HIV	_unexposed	-0.752827	0.26403	210	27	0.0058067	0.0395578	FALSE	0
ASV_58_Porphyromonas_nan	sex	male	-0.659932	0.222303	210	29	0.00413022	0.0430231	FALSE	0
ASV_8_Corynebacterium_nan	siblings2	yes	-1.99562	0.607016	210	120	0.00161229	0.018989	TRUE	23	0.9		ASV_63	siblings2	yes	-0.634243	0.223914	210	23	0.00607839	0.0494143	FALSE	0
ASV_1_Moraxella_nan	timepoint_month	M02	0.296685	1.39327	210	178	0.831608	0.995407	TRUE	22	0.9		Moraxella	timepoint_month	M02	0.0165855	1.38188	210	176	0.990437	0.990841	TRUE	17	0.8
ASV_1_Moraxella_nan	timepoint_month	M03	-0.0137646	2.86903	210	178	0.996177	0.996177	TRUE	22	0.9		Moraxella	timepoint_month	M03	-0.591144	2.84515	210	176	0.835632	0.990841	TRUE	17	0.8
ASV_14_Corynebacterium_nan	timepoint_month								TRUE	22	0.9		Corynebacterium	timepoint_month								TRUE	16	0.8
ASV_6_Dolosigranulum_pigrum	timepoint_month								TRUE	17	0.7		Staphylococcus	timepoint_month								TRUE	19	0.9
ASV_10_Streptococcus_nan	timepoint_month								TRUE	18	0.7
ASV_7_Streptococcus_nan	timepoint_month								TRUE	18	0.7		Haemophilus	timepoint_month								TRUE	15	0.7
ASV_5_Staphylococcus_nan	timepoint_month								TRUE	24	0.9
ASV_22_ASV_22_nan	timepoint_month								TRUE	19	0.7		ASV_22	timepoint_month								TRUE	15	0.7
ASV_176_Veillonella_nan	WAZ at 12 months	middle	0.658034	0.213388	210	18	0.00295966	0.040359	FALSE	0
BIN 2 (4-6 months) ASV													BIN 2 (4-6 months) GENUS
ASV_4_Corynebacterium_nan	collection_season2	winter	1.67651	0.485579	255	205	0.000686391	0.0331487	TRUE	18	0.8		Corynebacterium	collection_season2								TRUE	13	0.7
ASV_2_Haemophilus_nan	collection_season2	spring	2.09213	0.637437	255	139	0.00118503	0.034761	TRUE	20	0.9		Haemophilus	collection_season2	spring	1.86055	0.617869	255	202	0.00287394	0.0772539	TRUE	15	0.8
ASV_2_Haemophilus_nan	collection_season2	autumn	-1.10013	0.617211	255	139	0.0759288	0.445449	TRUE	20	0.9		Haemophilus	collection_season2	autumn	-0.449286	0.597278	255	202	0.452634	0.769377	TRUE	15	0.8
ASV_2_Haemophilus_nan	collection_season2	winter	-0.244168	0.620637	255	139	0.694451	0.825833	TRUE	20	0.9		Haemophilus	collection_season2	winter	-0.0619651	0.609181	255	202	0.919079	0.990273	TRUE	15	0.8
ASV_58_Porphyromonas_nan	first_antibiotics_upto_100days	yes	1.38153	0.375743	255	37	0.000306594	0.027484	TRUE	13	0.6		Porphyromonas	first_antibiotics_upto_100days	yes	1.61202	0.365805	255	62	1.92e-05	0.00182545	TRUE	13	0.7
ASV_4_Corynebacterium_nan	first_antibiotics_upto_100days	yes	-1.90413	0.608094	255	205	0.00201108	0.0442438	FALSE	12			Corynebacterium	first_antibiotics_upto_100days									13	0.7
													Acinetobacter	gestation2	middle	-1.00124	0.272525	255	21	0.000427293	0.0243557	FALSE	2
ASV_1_Moraxella_nan	timepoint_month	M05	-0.618753	1.11824	255	248	0.580624	0.871764	TRUE	14	0.6		Moraxella	timepoint_month	M05	-0.414424	1.10429	255	248	0.707818	0.955392	TRUE	15	0.8
ASV_1_Moraxella_nan	timepoint_month	M06	-1.63932	2.09114	255	248	0.433944	0.871764	TRUE	14	0.6		Moraxella	timepoint_month	M06	-1.03176	2.06434	255	248	0.61772	0.955392	TRUE	15	0.8
BIN3 (7-12 months) ASV													BIN 3 (7-12 months) GENUS
ASV_4_Corynebacterium_nan	collection_season2	winter	1.11641	0.312118	462	362	0.000385783	0.00408338	TRUE	16	0.8		Corynebacterium	collection_season2	winter	1.42353	0.300316	462	383	2.87e-06	9.76e-05	TRUE	16	0.9
ASV_4_Corynebacterium_nan	collection_season2	spring	0.797787	0.312814	462	362	0.0111008	0.0464754	TRUE	16	0.8		Corynebacterium	collection_season2	spring	0.851953	0.301338	462	383	0.0049085	0.0290349	TRUE	16	0.9
ASV_4_Corynebacterium_nan	collection_season2	autumn	1.24484	0.347703	462	362	0.000382907	0.00408338	TRUE	16	0.8		Corynebacterium	collection_season2	autumn	1.27825	0.3354	462	383	0.000158546	0.00269528	TRUE	16	0.9
ASV_20_Neisseria_nan	collection_season2	winter	-0.599655	0.169057	462	47	0.000429829	0.00408338	FALSE	10			Neisseria	collection_season2	winter	-0.979213	0.237593	462	115	4.48e-05	0.00101635	TRUE	11	0.6
ASV_20_Neisseria_nan	collection_season2	autumn	-0.736203	0.191374	462	47	0.000137072	0.00260436	FALSE	10			Neisseria	collection_season2	autumn	-0.811669	0.271338	462	115	0.00292938	0.0199198	TRUE	11	0.6
ASV_20_Neisseria_nan	collection_season2	spring	-0.510727	0.170725	462	47	0.00292667	0.0202207	FALSE	10			Neisseria	collection_season2	spring	-0.677801	0.240976	462	115	0.00512381	0.0290349	TRUE	11	0.6
ASV_174_Helcococcus_nan	collection_season2	winter	0.414901	0.146493	462	60	0.00484404	0.0262962	TRUE	13	0.7		Helcococcus	collection_season2	winter	0.564027	0.154279	462	60	0.000288651	0.00327138	TRUE	10	0.6
ASV_174_Helcococcus_nan	collection_season2	spring	0.39711	0.146132	462	60	0.00685314	0.0347226	TRUE	13	0.7		Helcococcus	collection_season2	spring	0.465401	0.1539	462	60	0.00264884	0.0199198	TRUE	10	0.6
ASV_58_Porphyromonas_nan	collection_season2	winter	-0.419478	0.165226	462	51	0.0114587	0.0464754	FALSE	4			Porphyromonas	collection_season2	winter	-0.621901	0.198428	462	79	0.00183473	0.0155952	FALSE	3
ASV_3_Haemophilus_nan	collection_season2	spring	1.2019	0.446464	462	247	0.0073703	0.0350089	FALSE	5
ASV_2_Haemophilus_nan	collection_season2	spring	1.01713	0.43757	462	285	0.0205451	0.0743538	TRUE	18	0.9		Haemophilus	collection_season2	spring	1.05992	0.390134	462	381	0.00685277	0.0358452	TRUE	13	0.8
ASV_2_Haemophilus_nan	collection_season2	autumn	-1.50021	0.4881	462	285	0.0022482	0.0170863	TRUE	18	0.9		Haemophilus	collection_season2	autumn	-0.271158	0.433583	462	381	0.532052	0.634729	TRUE	13	0.8
ASV_2_Haemophilus_nan	collection_season2	winter	0.359751	0.435242	462	285	0.408924	0.586381	TRUE	18	0.9		Haemophilus	collection_season2	winter	0.582717	0.389316	462	381	0.135161	0.255304	TRUE	13	0.8
ASV_1_Moraxella_nan	collection_season2	autumn	0.727222	0.248205	462	457	0.00356889	0.022603	FALSE	9
ASV_35_ASV_35_nan	collection_season2	winter	-0.468796	0.164466	462	48	0.00456377	0.0262962	FALSE	5
ASV_35_ASV_35_nan	collection_season2	spring	-0.420738	0.166052	462	48	0.0116188	0.0464754	FALSE	5
ASV_7_Streptococcus_nan	collection_season2									11	0.6		Streptococcus	collection_season2								TRUE	12	0.7
													Streptobacillus	collection_season2	winter	-0.606314	0.161734	462	44	0.000200716	0.00272973	FALSE	8
ASV_58_Porphyromonas_nan	first_antibiotics_upto_100days_post	yes	0.563258	0.187022	462	51	0.00277368	0.0219583	FALSE	5			Porphyromonas	first_antibiotics_upto_100days_post	yes	0.630901	0.226627	462	79	0.00562701	0.0318864	FALSE	3
ASV_13_Neisseria_nan	first_antibiotics_upto_100days_post	yes	0.544588	0.207107	462	45	0.0088727	0.0421453	FALSE	4			Neisseria	first_antibiotics_upto_100days_post	yes	0.812957	0.267855	462	115	0.00257489	0.0182388	TRUE	10	0.6
													Fusobacterium	first_antibiotics_upto_100days_post	yes	0.806182	0.244433	462	62	0.00105495	0.0108311	FALSE	9
													Dolosigranulum	first_antibiotics_upto_100days_post	yes	-0.98668	0.357337	462	381	0.00600968	0.0319264	FALSE	6
ASV_11_Moraxella_lincolnii	daycare_prior_sampling	yes	-2.20449	0.507106	462	82	1.82e-05	0.00083252	TRUE	14	0.7
ASV_22_ASV_22_nan	HAZ12_2	low	-3.10822	0.896797	462	161	0.000882333	0.0111762	FALSE	9			ASV_22	HAZ12_2	low	-3.06647	0.899283	462	154	0.00105441	0.0134438	TRUE	11	0.6
ASV_22_ASV_22_nan	HAZ12_2	middle	-3.00928	0.879623	462	161	0.00101769	0.0116017	FALSE	9			ASV_22	HAZ12_2	middle	-2.92431	0.882061	462	154	0.0014189	0.0160809	TRUE	11	0.6
													Moraxella	first_hosp_upto_100days_post	yes	-2.72557	0.362985	462	458	6.52e-13	5.54e-11	TRUE	16	0.9
													Prevotella	first_INH_upto_100days_post	yes	1.31762	0.313517	462	30	3.21e-05	0.000908969	TRUE	10	0.6
													Moraxella	siblings2	yes	-0.678733	0.217909	462	458	0.00259427	0.0220513	FALSE	5
ASV_11_Moraxella_lincolnii	timepoint_month	M08	-0.374634	0.747029	462	82	0.616301	0.761919	TRUE	11	0.6
ASV_11_Moraxella_lincolnii	timepoint_month	M09	-0.705908	1.51995	462	82	0.642596	0.763083	TRUE	11	0.6
ASV_11_Moraxella_lincolnii	timepoint_month	M12	-1.52891	3.62166	462	82	0.673138	0.783322	TRUE	11	0.6
ASV_11_Moraxella_lincolnii	timepoint_month	M10	-0.75092	2.29905	462	82	0.744127	0.82094	TRUE	11	0.6
ASV_11_Moraxella_lincolnii	timepoint_month	M11	-1.00108	2.95099	462	82	0.734612	0.82094	TRUE	11	0.6
ASV_7_Streptococcus_nan	timepoint_month								TRUE	16	0.8
ASV_174_Helcococcus_nan	timepoint_month								TRUE	11	0.6
